# Supplementary material for: A Remote Patient Monitoring System With Feedback Mechanisms Using a Smartwatch: Concept, Implementation, and Evaluation Based on the activeDCM Randomized Controlled Trial
Source: JMIR Mhealth Uhealth. 2024 Nov 22;12:e58441. doi: 10.2196/58441 (PMC11624455; doi:10.2196/58441)
Supplement: Multimedia Appendix 3 [file mhealth_v12i1e58441_app3.zip]

Archive with 112 entries (102 files):
- Appendix-3_FHIR/
- Appendix-3_FHIR/.DS_Store
- __MACOSX/Appendix-3_FHIR/._.DS_Store
- Appendix-3_FHIR/Training/
- Appendix-3_FHIR/HeartRateData/
- Appendix-3_FHIR/ECG/
- Appendix-3_FHIR/_README.md
- __MACOSX/Appendix-3_FHIR/.__README.md
- Appendix-3_FHIR/Questionnaire/
- Appendix-3_FHIR/Patient/
- Appendix-3_FHIR/validator_cli.jar
- __MACOSX/Appendix-3_FHIR/._validator_cli.jar
- Appendix-3_FHIR/APN/
- Appendix-3_FHIR/Device/
- Appendix-3_FHIR/EnergyData/
- Appendix-3_FHIR/PedometerData/
- Appendix-3_FHIR/Training/StructureDefinition-Task-strength.xml
- __MACOSX/Appendix-3_FHIR/Training/._StructureDefinition-Task-strength.xml
- Appendix-3_FHIR/Training/.DS_Store
- __MACOSX/Appendix-3_FHIR/Training/._.DS_Store
- Appendix-3_FHIR/Training/ValueSet-exercise-data-endurance.xml
- __MACOSX/Appendix-3_FHIR/Training/._ValueSet-exercise-data-endurance.xml
- Appendix-3_FHIR/Training/Task-endurance-1.xml
- __MACOSX/Appendix-3_FHIR/Training/._Task-endurance-1.xml
- Appendix-3_FHIR/Training/CodeSystem-exercise-definitions.xml
- __MACOSX/Appendix-3_FHIR/Training/._CodeSystem-exercise-definitions.xml
- Appendix-3_FHIR/Training/Composition-training.xml
- __MACOSX/Appendix-3_FHIR/Training/._Composition-training.xml
- Appendix-3_FHIR/Training/Task-strength-2.xml
- __MACOSX/Appendix-3_FHIR/Training/._Task-strength-2.xml
- Appendix-3_FHIR/Training/Task-strength-1.xml
- __MACOSX/Appendix-3_FHIR/Training/._Task-strength-1.xml
- Appendix-3_FHIR/Training/ValueSet-exercise-data-strength.xml
- __MACOSX/Appendix-3_FHIR/Training/._ValueSet-exercise-data-strength.xml
- Appendix-3_FHIR/Training/CodeSystem-exercise-data.xml
- __MACOSX/Appendix-3_FHIR/Training/._CodeSystem-exercise-data.xml
- Appendix-3_FHIR/Training/StructureDefinition-Task-endurance.xml
- __MACOSX/Appendix-3_FHIR/Training/._StructureDefinition-Task-endurance.xml
- Appendix-3_FHIR/Training/ValueSet-exercise-definitions-strength.xml
- __MACOSX/Appendix-3_FHIR/Training/._ValueSet-exercise-definitions-strength.xml
- Appendix-3_FHIR/Training/StructureDefinition-Composition-training.xml
- __MACOSX/Appendix-3_FHIR/Training/._StructureDefinition-Composition-training.xml
- Appendix-3_FHIR/HeartRateData/.DS_Store
- __MACOSX/Appendix-3_FHIR/HeartRateData/._.DS_Store
- Appendix-3_FHIR/HeartRateData/Observation-heart-rate-data.xml
- __MACOSX/Appendix-3_FHIR/HeartRateData/._Observation-heart-rate-data.xml
- Appendix-3_FHIR/HeartRateData/StructureDefinition-Observation-Extension-componentDateTime.xml
- __MACOSX/Appendix-3_FHIR/HeartRateData/._StructureDefinition-Observation-Extension-componentDateTime.xml
- Appendix-3_FHIR/HeartRateData/SearchParameter-Observation-Extension-componentDateTime.xml
- __MACOSX/Appendix-3_FHIR/HeartRateData/._SearchParameter-Observation-Extension-componentDateTime.xml
- Appendix-3_FHIR/HeartRateData/StructureDefinition-Observation-heart-rate-data.xml
- __MACOSX/Appendix-3_FHIR/HeartRateData/._StructureDefinition-Observation-heart-rate-data.xml
- Appendix-3_FHIR/ECG/.DS_Store
- __MACOSX/Appendix-3_FHIR/ECG/._.DS_Store
- Appendix-3_FHIR/ECG/DocumentReference-ecg.xml
- __MACOSX/Appendix-3_FHIR/ECG/._DocumentReference-ecg.xml
- Appendix-3_FHIR/ECG/Binary-ecg.xml
- __MACOSX/Appendix-3_FHIR/ECG/._Binary-ecg.xml
- Appendix-3_FHIR/ECG/StructureDefinition-Binary-ecg.xml
- __MACOSX/Appendix-3_FHIR/ECG/._StructureDefinition-Binary-ecg.xml
- Appendix-3_FHIR/ECG/StructureDefinition-DocumentReference-ecg.xml
- __MACOSX/Appendix-3_FHIR/ECG/._StructureDefinition-DocumentReference-ecg.xml
- Appendix-3_FHIR/Questionnaire/.DS_Store
- __MACOSX/Appendix-3_FHIR/Questionnaire/._.DS_Store
- Appendix-3_FHIR/Questionnaire/Questionnaire-app.xml
- __MACOSX/Appendix-3_FHIR/Questionnaire/._Questionnaire-app.xml
- Appendix-3_FHIR/Questionnaire/QuestionnaireResponse-app.xml
- __MACOSX/Appendix-3_FHIR/Questionnaire/._QuestionnaireResponse-app.xml
- Appendix-3_FHIR/Questionnaire/StructureDefinition-QuestionnaireResponse-Extension-itemDateTime.xml
- __MACOSX/Appendix-3_FHIR/Questionnaire/._StructureDefinition-QuestionnaireResponse-Extension-itemDateTime.xml
- Appendix-3_FHIR/Questionnaire/StructureDefinition-Questionnaire.xml
- __MACOSX/Appendix-3_FHIR/Questionnaire/._StructureDefinition-Questionnaire.xml
- Appendix-3_FHIR/Patient/StructureDefinition-Patient.xml
- __MACOSX/Appendix-3_FHIR/Patient/._StructureDefinition-Patient.xml
- Appendix-3_FHIR/Patient/Patient.xml
- __MACOSX/Appendix-3_FHIR/Patient/._Patient.xml
- Appendix-3_FHIR/Patient/NamigSystem-patient-identifier.xml
- __MACOSX/Appendix-3_FHIR/Patient/._NamigSystem-patient-identifier.xml
- Appendix-3_FHIR/APN/CodeSystem-apn.xml
- __MACOSX/Appendix-3_FHIR/APN/._CodeSystem-apn.xml
- Appendix-3_FHIR/APN/ValueSet-apn.xml
- __MACOSX/Appendix-3_FHIR/APN/._ValueSet-apn.xml
- Appendix-3_FHIR/APN/.DS_Store
- __MACOSX/Appendix-3_FHIR/APN/._.DS_Store
- Appendix-3_FHIR/APN/StructureDefinition-Task-apn.xml
- __MACOSX/Appendix-3_FHIR/APN/._StructureDefinition-Task-apn.xml
- Appendix-3_FHIR/APN/Task-apn-message.xml
- __MACOSX/Appendix-3_FHIR/APN/._Task-apn-message.xml
- Appendix-3_FHIR/APN/SearchParameter-Restriction-Recipient.xml
- __MACOSX/Appendix-3_FHIR/APN/._SearchParameter-Restriction-Recipient.xml
- Appendix-3_FHIR/APN/Task-apn-ecg.xml
- __MACOSX/Appendix-3_FHIR/APN/._Task-apn-ecg.xml
- Appendix-3_FHIR/Device/StructureDefinition-Device.xml
- __MACOSX/Appendix-3_FHIR/Device/._StructureDefinition-Device.xml
- Appendix-3_FHIR/Device/Device.xml
- __MACOSX/Appendix-3_FHIR/Device/._Device.xml
- Appendix-3_FHIR/Device/NamigSystem-device-identifier.xml
- __MACOSX/Appendix-3_FHIR/Device/._NamigSystem-device-identifier.xml
- Appendix-3_FHIR/EnergyData/.DS_Store
- __MACOSX/Appendix-3_FHIR/EnergyData/._.DS_Store
- Appendix-3_FHIR/EnergyData/Observation-energy-data.xml
- __MACOSX/Appendix-3_FHIR/EnergyData/._Observation-energy-data.xml
- Appendix-3_FHIR/EnergyData/StructureDefinition-Observation-energy-data.xml
- __MACOSX/Appendix-3_FHIR/EnergyData/._StructureDefinition-Observation-energy-data.xml
- Appendix-3_FHIR/PedometerData/.DS_Store
- __MACOSX/Appendix-3_FHIR/PedometerData/._.DS_Store
- Appendix-3_FHIR/PedometerData/StructureDefinition-Observation-pedometer-data.xml
- __MACOSX/Appendix-3_FHIR/PedometerData/._StructureDefinition-Observation-pedometer-data.xml
- Appendix-3_FHIR/PedometerData/Observation-pedometer-data.xml
- __MACOSX/Appendix-3_FHIR/PedometerData/._Observation-pedometer-data.xml
- Appendix-3_FHIR/PedometerData/CodeSystem-pedometer-data.xml
- __MACOSX/Appendix-3_FHIR/PedometerData/._CodeSystem-pedometer-data.xml
