# Supplementary material for: A Remote Patient Monitoring System With Feedback Mechanisms Using a Smartwatch: Concept, Implementation, and Evaluation Based on the activeDCM Randomized Controlled Trial
Source: JMIR Mhealth Uhealth. 2024 Nov 22;12:e58441. doi: 10.2196/58441 (PMC11624455; doi:10.2196/58441)
Supplement: Multimedia Appendix 3 [file mhealth_v12i1e58441_app3.zip › Appendix-3_FHIR/_README.md]

# Resource Validation against Profiles

It is possible to validate all example resources against their specified profiles including their code systems and value set resources:

1. Download the [HL7 FHIR validator](https://github.com/hapifhir/org.hl7.fhir.core/releases/latest/download/validator_cli.jar). 
2. Execute the validator using the following command:
   `java -jar validator_cli.jar -ig <path-to-profile-resources> -version 4.0 <path-to-instance-resource>`
   
   If you stored the validator in the same folder as this readme, example commands would look like this:
   `java -jar validator_cli.jar -ig ./Patient -ig ./HeartRateData -version 4.0 ./HeartRateData/Observation-heart-rate-data.xml`
   `java -jar validator_cli.jar -ig ./Patient -ig ./Questionnaire -questionnaire ./Questionnaire/Questionnaire-app.xml -version 4.0 ./Questionnaire/QuestionnaireResponse-app.xml `

A complete guide on using the validator can be found on the [HL7 Confluence](https://confluence.hl7.org/display/FHIR/Using+the+FHIR+Validator#UsingtheFHIRValidator-Downloadingthevalidator).
