# Supplementary material for: A Remote Patient Monitoring System With Feedback Mechanisms Using a Smartwatch: Concept, Implementation, and Evaluation Based on the activeDCM Randomized Controlled Trial
Source: JMIR Mhealth Uhealth. 2024 Nov 22;12:e58441. doi: 10.2196/58441 (PMC11624455; doi:10.2196/58441)
Supplement: Multimedia Appendix 3 [file mhealth_v12i1e58441_app3.zip › Appendix-3_FHIR/Training/CodeSystem-exercise-definitions.xml]

<CodeSystem xmlns="http://hl7.org/fhir">
  <id value="code-system-exercise-definitions-id"/>
  <url value="http://activedcm.med.uni-heidelberg.de/fhir/CodeSystem/exercise-definitions"/>
  <version value="1.0.0"/>
  <name value="Active_DCM_CodeSystem_Exercise_Definitions"/>
  <title value="Active DCM CodeSystem Exercise Definitions"/>
  <status value="active"/>
  <experimental value="false"/>
  <date value="2020-01-01T10:00:00+01:00"/>
  <publisher value="Heidelberg University Hospital"/>
  <description value="CodeSystem that includes all exercises defined in the sport's manual of the ActiveDCM trial"/>
  <caseSensitive value="true"/>
  <content value="complete"/>
  <concept>
    <code value="workout"/>
    <display value="Workout Diary Entry"/>
    <definition value="Entry into the workout diary containing the executed exercises."/>
  </concept>
  <concept>
    <code value="endurance"/>
    <display value="Endurance Exercises Section"/>
    <definition value="Section of a workout diary entry containing endurance exercises"/>
  </concept>
  <concept>
    <code value="exercises"/>
    <display value="Strength Exercises Section"/>
    <definition value="Section of a workout diary entry containing strength exercises"/>
  </concept>
  <concept>
    <code value="E0"/>
    <display value="Endurance Exercise"/>
    <definition value="Endurance exercise, e.g. cycling, running, etc."/>
  </concept>
  <concept>
    <code value="E1"/>
    <display value="Exercise 1: Squats"/>
    <definition value="Upper thigh muscles (quadriceps)"/>
  </concept>
  <concept>
    <code value="E2a"/>
    <display value="Exercise 2a: Hip Abduction"/>
    <definition value="Lateral thigh muscles (abductors)"/>
  </concept>
  <concept>
    <code value="E2b"/>
    <display value="Exercise 2b: Hip Adduction"/>
    <definition value="Inner thigh muscles (adductors)"/>
  </concept>
  <concept>
    <code value="E3"/>
    <display value="Exercise 3: Calf Raises"/>
    <definition value="Calf muscles"/>
  </concept>
  <concept>
    <code value="E4"/>
    <display value="Exercise 4: Lat Pulldown"/>
    <definition value="Back muscles"/>
  </concept>
  <concept>
    <code value="E5"/>
    <display value="Exercise 5: Rowing"/>
    <definition value="Back muscles"/>
  </concept>
  <concept>
    <code value="E6"/>
    <display value="Exercise 6: Push-up"/>
    <definition value="Chest and arm muscles"/>
  </concept>
  <concept>
    <code value="E7a"/>
    <display value="Exercise 7a: External Rotation"/>
    <definition value="Shoulder muscles (external rotators)"/>
  </concept>
  <concept>
    <code value="E7b"/>
    <display value="Exercise 7b: Internal Rotation"/>
    <definition value="Shoulder muscles (internal rotators)"/>
  </concept>
  <concept>
    <code value="E8"/>
    <display value="Exercise 8: Shoulder press"/>
    <definition value="Shoulder and back muscles"/>
  </concept>
  <concept>
    <code value="E9a"/>
    <display value="Exercise 9a: Front Raises"/>
    <definition value="Shoulder and back muscles"/>
  </concept>
  <concept>
    <code value="E9b"/>
    <display value="Exercise 9b: Side Raises"/>
    <definition value="Shoulder and back muscles"/>
  </concept>
  <concept>
    <code value="E10"/>
    <display value="Exercise 10: Biceps-Curls"/>
    <definition value="Upper arm muscles (front side)"/>
  </concept>
  <concept>
    <code value="E11"/>
    <display value="Exercise 11: Triceps"/>
    <definition value="Upper arm muscles (back side)"/>
  </concept>
  <concept>
    <code value="E12"/>
    <display value="Exercise 12: Wall Sit"/>
    <definition value="Leg muscles"/>
  </concept>
  <concept>
    <code value="E13"/>
    <display value="Exercise 13: Leg Extension"/>
    <definition value="Upper thigh muscles (quadriceps)"/>
  </concept>
  <concept>
    <code value="E14a"/>
    <display value="Exercise 14a: Hip Flexor"/>
    <definition value="Hip flexor and leg muscles"/>
  </concept>
  <concept>
    <code value="E14b"/>
    <display value="Exercise 14b: Hip Extensor"/>
    <definition value="Hip extensor and leg muscles"/>
  </concept>
</CodeSystem>
