# Supplementary material for: A Remote Patient Monitoring System With Feedback Mechanisms Using a Smartwatch: Concept, Implementation, and Evaluation Based on the activeDCM Randomized Controlled Trial
Source: JMIR Mhealth Uhealth. 2024 Nov 22;12:e58441. doi: 10.2196/58441 (PMC11624455; doi:10.2196/58441)
Supplement: Multimedia Appendix 3 [file mhealth_v12i1e58441_app3.zip › Appendix-3_FHIR/Training/Composition-training.xml]

<Composition xmlns="http://hl7.org/fhir">
  <id value="composition-training-id"/>
  <meta>
    <profile value="http://activedcm.med.uni-heidelberg.de/fhir/StructureDefinition/composition-training|1.0.0"/>
  </meta>
  <status value="final"/>
  <type>
    <coding>
      <system value="http://activedcm.med.uni-heidelberg.de/fhir/CodeSystem/exercise-definitions"/>
      <code value="workout"/>
    </coding>
  </type>
  <subject>
    <reference value="Patient/patient-id"/>
  </subject>
  <date value="2020-01-01T10:00:00+01:00"/>
  <author>
    <reference value="Patient/patient-id"/>
  </author>
  <title value="Completed Workout"/>
  <section>
    <code>
      <coding>
        <system value="http://activedcm.med.uni-heidelberg.de/fhir/CodeSystem/exercise-definitions"/>
        <code value="endurance"/>
      </coding>
    </code>
    <entry>
      <reference value="Task/task-endurance-1-id"/>
    </entry>
  </section>
  <section>
    <code>
      <coding>
        <system value="http://activedcm.med.uni-heidelberg.de/fhir/CodeSystem/exercise-definitions"/>
        <code value="exercises"/>
      </coding>
    </code>
    <entry>
      <reference value="Task/task-exercise-1-id"/>
    </entry>
    <entry>
      <reference value="Task/task-exercise-2-id"/>
    </entry>
  </section>
</Composition>
