# Supplementary material for: A Remote Patient Monitoring System With Feedback Mechanisms Using a Smartwatch: Concept, Implementation, and Evaluation Based on the activeDCM Randomized Controlled Trial
Source: JMIR Mhealth Uhealth. 2024 Nov 22;12:e58441. doi: 10.2196/58441 (PMC11624455; doi:10.2196/58441)
Supplement: Multimedia Appendix 3 [file mhealth_v12i1e58441_app3.zip › Appendix-3_FHIR/Training/Task-strength-2.xml]

<Task xmlns="http://hl7.org/fhir">
  <id value="task-exercise-2-id"/>
  <meta>
    <profile value="http://activedcm.med.uni-heidelberg.de/fhir/StructureDefinition/task-strength|1.0.0"/>
  </meta>
  <status value="completed"/>
  <intent value="plan"/>
  <code>
    <coding>
      <system value="http://activedcm.med.uni-heidelberg.de/fhir/CodeSystem/exercise-definitions"/>
      <code value="E2a"/>
    </coding>
  </code>
  <authoredOn value="2020-01-01T10:10:00+01:00"/>
  <owner>
    <reference value="Patient/patient-id"/>
  </owner>
  <output>
    <type>
      <coding>
        <system value="http://activedcm.med.uni-heidelberg.de/fhir/CodeSystem/exercise-data"/>
        <code value="sets"/>
      </coding>
    </type>
    <valueInteger value="3"/>
  </output>
  <output>
    <type>
      <coding>
        <system value="http://activedcm.med.uni-heidelberg.de/fhir/CodeSystem/exercise-data"/>
        <code value="repetitions"/>
      </coding>
    </type>
    <valueInteger value="10"/>
  </output>
  <output>
    <type>
      <coding>
        <system value="http://activedcm.med.uni-heidelberg.de/fhir/CodeSystem/exercise-data"/>
        <code value="recreation"/>
      </coding>
    </type>
    <valueQuantity>
      <value value="1"/>
      <unit value="minutes"/>
    </valueQuantity>
  </output>
  <output>
    <type>
      <coding>
        <system value="http://activedcm.med.uni-heidelberg.de/fhir/CodeSystem/exercise-data"/>
        <code value="rating"/>
      </coding>
    </type>
    <valueInteger value="3"/>
  </output>
</Task>
