# Supplementary material for: A Remote Patient Monitoring System With Feedback Mechanisms Using a Smartwatch: Concept, Implementation, and Evaluation Based on the activeDCM Randomized Controlled Trial
Source: JMIR Mhealth Uhealth. 2024 Nov 22;12:e58441. doi: 10.2196/58441 (PMC11624455; doi:10.2196/58441)
Supplement: Multimedia Appendix 3 [file mhealth_v12i1e58441_app3.zip › Appendix-3_FHIR/Training/CodeSystem-exercise-data.xml]

<CodeSystem xmlns="http://hl7.org/fhir">
  <id value="code-system-exercise-data-id"/>
  <url value="http://activedcm.med.uni-heidelberg.de/fhir/CodeSystem/exercise-data"/>
  <version value="1.0.0"/>
  <name value="Active_DCM_CodeSystem_Exercise_Data"/>
  <title value="Active DCM CodeSystem Exercise Data"/>
  <status value="active"/>
  <experimental value="false"/>
  <date value="2020-01-01T10:00:00+01:00"/>
  <publisher value="Heidelberg University Hospital"/>
  <description value="CodeSystem to describe the execution of one exercise from the sport's manual of the ActiveDCM trial"/>
  <caseSensitive value="true"/>
  <content value="complete"/>
  <concept>
    <code value="sets"/>
    <display value="Sets of Exercise"/>
    <definition value="Number of sets performed of a strength exercise"/>
  </concept>
  <concept>
    <code value="repetitions"/>
    <display value="Repetitions per Set"/>
    <definition value="Number of repetitions performed per set of a strength exercise"/>
  </concept>
  <concept>
    <code value="recreation"/>
    <display value="Break between Sets"/>
    <definition value="Duration of the break between sets of a strength exercise in minutes"/>
  </concept>
  <concept>
    <code value="rating"/>
    <display value="Assessment of Personal Condition"/>
    <definition value="Assessment of the personal condition during execution of a strength exercise (from 1 to 5)"/>
  </concept>
  <concept>
    <code value="duration"/>
    <display value="Duration Endurance Exercise"/>
    <definition value="Duration of an endurance exercise in minutes"/>
  </concept>
  <concept>
    <code value="distance"/>
    <display value="Distance Endurance Exercise"/>
    <definition value="Distance covered in an endurance exercise in metres"/>
  </concept>
  <concept>
    <code value="heartrate"/>
    <display value="Maximum heartrate"/>
    <definition value="Maximum heartrate during an endurance exercise"/>
  </concept>
  <concept>
    <code value="intensity"/>
    <display value="Assessment of Intensity"/>
    <definition value="Assessment of the intensity during an endurence exercise (from 1 to 5)"/>
  </concept>
  <concept>
    <code value="exercise-type"/>
    <display value="Endurance Exercise Type"/>
    <definition value="Type of performed endurance exercise"/>
  </concept>
</CodeSystem>
