# Supplementary material for: A Remote Patient Monitoring System With Feedback Mechanisms Using a Smartwatch: Concept, Implementation, and Evaluation Based on the activeDCM Randomized Controlled Trial
Source: JMIR Mhealth Uhealth. 2024 Nov 22;12:e58441. doi: 10.2196/58441 (PMC11624455; doi:10.2196/58441)
Supplement: Multimedia Appendix 3 [file mhealth_v12i1e58441_app3.zip › Appendix-3_FHIR/Training/StructureDefinition-Task-endurance.xml]

<StructureDefinition xmlns="http://hl7.org/fhir">
  <id value="structure-definition-task-endurance-id"/>
  <url value="http://activedcm.med.uni-heidelberg.de/fhir/StructureDefinition/task-endurance"/>
  <version value="1.0.0"/>
  <name value="Task_Endurance"/>
  <status value="active"/>
  <experimental value="false"/>
  <date value="2020-01-01T10:00:00+01:00"/>
  <fhirVersion value="4.0.1"/>
  <kind value="resource"/>
  <abstract value="true"/>
  <type value="Task"/>
  <baseDefinition value="http://hl7.org/fhir/StructureDefinition/Task"/>
  <derivation value="constraint"/>
  <differential>
    <element id="Task.status">
      <path value="Task.status"/>
      <fixedCode value="completed"/>
    </element>
    <element id="Task.intent">
      <path value="Task.intent"/>
      <fixedCode value="plan"/>
    </element>
    <element id="Task.code">
      <path value="Task.code"/>
      <min value="1"/>
    </element>
    <element id="Task.code.coding">
      <path value="Task.code.coding"/>
      <slicing>
        <discriminator>
          <type value="value"/>
          <path value="system"/>
        </discriminator>
        <discriminator>
          <type value="value"/>
          <path value="code"/>
        </discriminator>
        <rules value="open"/>
      </slicing>
      <min value="1"/>
    </element>
    <element id="Task.code.coding:endurance">
      <path value="Task.code.coding"/>
      <sliceName value="endurance"/>
      <min value="1"/>
      <max value="1"/>
    </element>
    <element id="Task.code.coding:endurance.system">
      <path value="Task.code.coding.system"/>
      <min value="1"/>
      <fixedUri value="http://activedcm.med.uni-heidelberg.de/fhir/CodeSystem/exercise-definitions"/>
    </element>
    <element id="Task.code.coding:endurance.code">
      <path value="Task.code.coding.code"/>
      <min value="1"/>
      <fixedCode value="E0"/>
    </element>
    <element id="Task.authoredOn">
      <path value="Task.authoredOn"/>
      <min value="1"/>
    </element>
    <element id="Task.owner">
      <path value="Task.owner"/>
      <min value="1"/>
      <type>
        <code value="Reference"/>
        <targetProfile value="http://activedcm.med.uni-heidelberg.de/fhir/StructureDefinition/patient|1.0.0"/>
      </type>
    </element>
    <element id="Task.owner.reference">
      <path value="Task.owner.reference"/>
      <min value="1"/>
    </element>
    <element id="Task.owner.identifier">
      <path value="Task.owner.identifier"/>
      <min value="0"/>
    </element>
    <element id="Task.output">
      <path value="Task.output"/>
      <slicing>
        <discriminator>
          <type value="value"/>
          <path value="type.coding.system"/>
        </discriminator>
        <discriminator>
          <type value="value"/>
          <path value="type.coding.code"/>
        </discriminator>
        <rules value="closed"/>
      </slicing>
      <min value="5"/>
      <max value="5"/>
    </element>
    <element id="Task.output:duration">
      <path value="Task.output"/>
      <sliceName value="duration"/>
      <min value="1"/>
      <max value="1"/>
    </element>
    <element id="Task.output:duration.type">
      <path value="Task.output.type"/>
      <binding>
        <strength value="required"/>
        <valueSet value="http://activedcm.med.uni-heidelberg.de/fhir/ValueSet/exercise-data-endurance|1.0.0"/>
      </binding>
    </element>
    <element id="Task.output:duration.type.coding">
      <path value="Task.output.type.coding"/>
      <min value="1"/>
      <max value="1"/>
    </element>
    <element id="Task.output:duration.type.coding.system">
      <path value="Task.output.type.coding.system"/>
      <min value="1"/>
      <fixedUri value="http://activedcm.med.uni-heidelberg.de/fhir/CodeSystem/exercise-data"/>
    </element>
    <element id="Task.output:duration.type.coding.code">
      <path value="Task.output.type.coding.code"/>
      <min value="1"/>
      <fixedCode value="duration"/>
    </element>
    <element id="Task.output:duration.value[x]">
      <path value="Task.output.value[x]"/>
      <type>
        <code value="Quantity"/>
      </type>
    </element>
    <element id="Task.output:duration.valueQuantity.value">
      <path value="Task.output.valueQuantity.value"/>
      <min value="1"/>
    </element>
    <element id="Task.output:duration.valueQuantity.unit">
      <path value="Task.output.valueQuantity.unit"/>
      <min value="1"/>
      <fixedString value="minutes"/>
    </element>
    <element id="Task.output:distance">
      <path value="Task.output"/>
      <sliceName value="distance"/>
      <min value="1"/>
      <max value="1"/>
    </element>
    <element id="Task.output:distance.type">
      <path value="Task.output.type"/>
      <binding>
        <strength value="required"/>
        <valueSet value="http://activedcm.med.uni-heidelberg.de/fhir/ValueSet/exercise-data-endurance|1.0.0"/>
      </binding>
    </element>
    <element id="Task.output:distance.type.coding">
      <path value="Task.output.type.coding"/>
      <min value="1"/>
      <max value="1"/>
    </element>
    <element id="Task.output:distance.type.coding.system">
      <path value="Task.output.type.coding.system"/>
      <min value="1"/>
      <fixedUri value="http://activedcm.med.uni-heidelberg.de/fhir/CodeSystem/exercise-data"/>
    </element>
    <element id="Task.output:distance.type.coding.code">
      <path value="Task.output.type.coding.code"/>
      <min value="1"/>
      <fixedCode value="distance"/>
    </element>
    <element id="Task.output:distance.value[x]">
      <path value="Task.output.value[x]"/>
      <type>
        <code value="Quantity"/>
      </type>
    </element>
    <element id="Task.output:distance.valueQuantity.value">
      <path value="Task.output.valueQuantity.value"/>
      <min value="1"/>
    </element>
    <element id="Task.output:distance.valueQuantity.unit">
      <path value="Task.output.valueQuantity.unit"/>
      <min value="1"/>
      <fixedString value="meters"/>
    </element>
    <element id="Task.output:heartrate">
      <path value="Task.output"/>
      <sliceName value="heartrate"/>
      <min value="1"/>
      <max value="1"/>
    </element>
    <element id="Task.output:heartrate.type">
      <path value="Task.output.type"/>
      <binding>
        <strength value="required"/>
        <valueSet value="http://activedcm.med.uni-heidelberg.de/fhir/ValueSet/exercise-data-endurance|1.0.0"/>
      </binding>
    </element>
    <element id="Task.output:heartrate.type.coding">
      <path value="Task.output.type.coding"/>
      <min value="1"/>
      <max value="1"/>
    </element>
    <element id="Task.output:heartrate.type.coding.system">
      <path value="Task.output.type.coding.system"/>
      <min value="1"/>
      <fixedUri value="http://activedcm.med.uni-heidelberg.de/fhir/CodeSystem/exercise-data"/>
    </element>
    <element id="Task.output:heartrate.type.coding.code">
      <path value="Task.output.type.coding.code"/>
      <min value="1"/>
      <fixedCode value="heartrate"/>
    </element>
    <element id="Task.output:heartrate.value[x]">
      <path value="Task.output.value[x]"/>
      <type>
        <code value="Quantity"/>
      </type>
    </element>
    <element id="Task.output:heartrate.valueQuantity.value">
      <path value="Task.output.valueQuantity.value"/>
      <min value="1"/>
    </element>
    <element id="Task.output:heartrate.valueQuantity.unit">
      <path value="Task.output.valueQuantity.unit"/>
      <min value="1"/>
      <fixedString value="beats/minute"/>
    </element>
    <element id="Task.output:intensity">
      <path value="Task.output"/>
      <sliceName value="intensity"/>
      <min value="1"/>
      <max value="1"/>
    </element>
    <element id="Task.output:intensity.type">
      <path value="Task.output.type"/>
      <binding>
        <strength value="required"/>
        <valueSet value="http://activedcm.med.uni-heidelberg.de/fhir/ValueSet/exercise-data-endurance|1.0.0"/>
      </binding>
    </element>
    <element id="Task.output:intensity.type.coding">
      <path value="Task.output.type.coding"/>
      <min value="1"/>
      <max value="1"/>
    </element>
    <element id="Task.output:intensity.type.coding.system">
      <path value="Task.output.type.coding.system"/>
      <min value="1"/>
      <fixedUri value="http://activedcm.med.uni-heidelberg.de/fhir/CodeSystem/exercise-data"/>
    </element>
    <element id="Task.output:intensity.type.coding.code">
      <path value="Task.output.type.coding.code"/>
      <min value="1"/>
      <fixedCode value="intensity"/>
    </element>
    <element id="Task.output:intensity.value[x]">
      <path value="Task.output.value[x]"/>
      <type>
        <code value="integer"/>
      </type>
    </element>
    <element id="Task.output:exercise-type">
      <path value="Task.output"/>
      <sliceName value="exercise-type"/>
      <min value="1"/>
      <max value="1"/>
    </element>
    <element id="Task.output:exercise-type.type">
      <path value="Task.output.type"/>
      <binding>
        <strength value="required"/>
        <valueSet value="http://activedcm.med.uni-heidelberg.de/fhir/ValueSet/exercise-data-endurance|1.0.0"/>
      </binding>
    </element>
    <element id="Task.output:exercise-type.type.coding">
      <path value="Task.output.type.coding"/>
      <min value="1"/>
      <max value="1"/>
    </element>
    <element id="Task.output:exercise-type.type.coding.system">
      <path value="Task.output.type.coding.system"/>
      <min value="1"/>
      <fixedUri value="http://activedcm.med.uni-heidelberg.de/fhir/CodeSystem/exercise-data"/>
    </element>
    <element id="Task.output:exercise-type.type.coding.code">
      <path value="Task.output.type.coding.code"/>
      <min value="1"/>
      <fixedCode value="exercise-type"/>
    </element>
    <element id="Task.output:exercise-type.value[x]">
      <path value="Task.output.value[x]"/>
      <type>
        <code value="string"/>
      </type>
    </element>
  </differential>
</StructureDefinition>
