# Supplementary material for: A Remote Patient Monitoring System With Feedback Mechanisms Using a Smartwatch: Concept, Implementation, and Evaluation Based on the activeDCM Randomized Controlled Trial
Source: JMIR Mhealth Uhealth. 2024 Nov 22;12:e58441. doi: 10.2196/58441 (PMC11624455; doi:10.2196/58441)
Supplement: Multimedia Appendix 3 [file mhealth_v12i1e58441_app3.zip › Appendix-3_FHIR/Training/StructureDefinition-Composition-training.xml]

<StructureDefinition xmlns="http://hl7.org/fhir">
  <id value="structure-definition-composition-training-id"/>
  <url value="http://activedcm.med.uni-heidelberg.de/fhir/StructureDefinition/composition-training"/>
  <version value="1.0.0"/>
  <name value="Composition_Training"/>
  <status value="active"/>
  <experimental value="false"/>
  <date value="2020-01-01T10:00:00+01:00"/>
  <fhirVersion value="4.0.1"/>
  <kind value="resource"/>
  <abstract value="true"/>
  <type value="Composition"/>
  <baseDefinition value="http://hl7.org/fhir/StructureDefinition/Composition"/>
  <derivation value="constraint"/>
  <differential>
    <element id="Composition.status">
      <path value="Composition.status"/>
      <fixedCode value="final"/>
    </element>
    <element id="Composition.type">
      <path value="Composition.type"/>
      <min value="1"/>
    </element>
    <element id="Composition.type.coding">
      <path value="Composition.type.coding"/>
      <slicing>
        <discriminator>
          <type value="value"/>
          <path value="system"/>
        </discriminator>
        <discriminator>
          <type value="value"/>
          <path value="code"/>
        </discriminator>
        <rules value="open"/>
      </slicing>
      <min value="1"/>
    </element>
    <element id="Composition.type.coding:workout">
      <path value="Composition.type.coding"/>
      <sliceName value="workout"/>
      <min value="1"/>
      <max value="1"/>
    </element>
    <element id="Composition.type.coding:workout.system">
      <path value="Composition.type.coding.system"/>
      <min value="1"/>
      <fixedUri value="http://activedcm.med.uni-heidelberg.de/fhir/CodeSystem/exercise-definitions"/>
    </element>
    <element id="Composition.type.coding:workout.code">
      <path value="Composition.type.coding.code"/>
      <min value="1"/>
      <fixedCode value="workout"/>
    </element>
    <element id="Composition.subject">
      <path value="Composition.subject"/>
      <min value="1"/>
      <type>
        <code value="Reference"/>
        <targetProfile value="http://activedcm.med.uni-heidelberg.de/fhir/StructureDefinition/patient|1.0.0"/>
      </type>
    </element>
    <element id="Composition.subject.reference">
      <path value="Composition.subject.reference"/>
      <min value="1"/>
    </element>
    <element id="Composition.subject.identifier">
      <path value="Composition.subject.identifier"/>
      <min value="0"/>
    </element>
    <element id="Composition.date">
      <path value="Composition.date"/>
      <min value="1"/>
    </element>
    <element id="Composition.author">
      <path value="Composition.author"/>
      <min value="1"/>
      <type>
        <code value="Reference"/>
        <targetProfile value="http://activedcm.med.uni-heidelberg.de/fhir/StructureDefinition/patient|1.0.0"/>
      </type>
    </element>
    <element id="Composition.author.reference">
      <path value="Composition.author.reference"/>
      <min value="1"/>
    </element>
    <element id="Composition.author.identifier">
      <path value="Composition.author.identifier"/>
      <min value="0"/>
    </element>
    <element id="Composition.section">
      <path value="Composition.section"/>
      <slicing>
        <discriminator>
          <type value="value"/>
          <path value="code.coding.system"/>
        </discriminator>
        <discriminator>
          <type value="value"/>
          <path value="code.coding.code"/>
        </discriminator>
        <rules value="closed"/>
      </slicing>
      <min value="1"/>
      <max value="2"/>
    </element>
    <element id="Composition.section:endurance">
      <path value="Composition.section"/>
      <sliceName value="endurance"/>
      <min value="0"/>
      <max value="1"/>
    </element>
    <element id="Composition.section:endurance.code">
      <path value="Composition.section.code"/>
      <min value="1"/>
    </element>
    <element id="Composition.section:endurance.code.coding">
      <path value="Composition.section.code.coding"/>
      <min value="1"/>
      <max value="1"/>
    </element>
    <element id="Composition.section:endurance.code.coding.system">
      <path value="Composition.section.code.coding.system"/>
      <min value="1"/>
      <fixedUri value="http://activedcm.med.uni-heidelberg.de/fhir/CodeSystem/exercise-definitions"/>
    </element>
    <element id="Composition.section:endurance.code.coding.code">
      <path value="Composition.section.code.coding.code"/>
      <min value="1"/>
      <fixedCode value="endurance"/>
    </element>
    <element id="Composition.section:endurance.entry">
      <path value="Composition.section.entry"/>
      <min value="1"/>
      <type>
        <code value="Reference"/>
        <targetProfile value="http://activedcm.med.uni-heidelberg.de/fhir/StructureDefinition/task-endurance|1.0.0"/>
      </type>
    </element>
    <element id="Composition.section:exercise">
      <path value="Composition.section"/>
      <sliceName value="exercise"/>
      <min value="0"/>
      <max value="1"/>
    </element>
    <element id="Composition.section:exercise.code">
      <path value="Composition.section.code"/>
      <min value="1"/>
    </element>
    <element id="Composition.section:exercise.code.coding">
      <path value="Composition.section.code.coding"/>
      <min value="1"/>
      <max value="1"/>
    </element>
    <element id="Composition.section:exercise.code.coding.system">
      <path value="Composition.section.code.coding.system"/>
      <min value="1"/>
      <fixedUri value="http://activedcm.med.uni-heidelberg.de/fhir/CodeSystem/exercise-definitions"/>
    </element>
    <element id="Composition.section:exercise.code.coding.code">
      <path value="Composition.section.code.coding.code"/>
      <min value="1"/>
      <fixedCode value="exercises"/>
    </element>
    <element id="Composition.section:exercise.entry">
      <path value="Composition.section.entry"/>
      <min value="1"/>
      <type>
        <code value="Reference"/>
        <targetProfile value="http://activedcm.med.uni-heidelberg.de/fhir/StructureDefinition/task-strength|1.0.0"/>
      </type>
    </element>
  </differential>
</StructureDefinition>
