# Supplementary material for: A Remote Patient Monitoring System With Feedback Mechanisms Using a Smartwatch: Concept, Implementation, and Evaluation Based on the activeDCM Randomized Controlled Trial
Source: JMIR Mhealth Uhealth. 2024 Nov 22;12:e58441. doi: 10.2196/58441 (PMC11624455; doi:10.2196/58441)
Supplement: Multimedia Appendix 3 [file mhealth_v12i1e58441_app3.zip › Appendix-3_FHIR/HeartRateData/Observation-heart-rate-data.xml]

<Observation xmlns="http://hl7.org/fhir">
  <id value="observation-heart-rate-data-id"/>
  <meta>
    <profile value="http://activedcm.med.uni-heidelberg.de/fhir/StructureDefinition/observation-heart-rate-data|1.0.0"/>
  </meta>
  <status value="final"/>
  <code>
    <coding>
      <system value="http://loinc.org"/>
      <code value="8867-4"/>
    </coding>
  </code>
  <subject>
    <reference value="Patient/patient-id"/>
  </subject>
  <component>
    <extension url="http://activedcm.med.uni-heidelberg.de/fhir/StructureDefinition/observation-extension-component-date-time">
      <valueDateTime value="2020-01-01T10:00:00.000+01:00"/>
    </extension>
    <code>
      <coding>
        <system value="http://loinc.org"/>
        <code value="8867-4"/>
      </coding>
    </code>
    <valueQuantity>
      <value value="78"/>
      <unit value="beats/minute"/>
    </valueQuantity>
  </component>
  <component>
    <extension url="http://activedcm.med.uni-heidelberg.de/fhir/StructureDefinition/observation-extension-component-date-time">
      <valueDateTime value="2020-01-01T10:00:01.000+01:00"/>
    </extension>
    <code>
      <coding>
        <system value="http://loinc.org"/>
        <code value="8867-4"/>
      </coding>
    </code>
    <valueQuantity>
      <value value="79"/>
      <unit value="beats/minute"/>
    </valueQuantity>
  </component>
</Observation>
