# Supplementary material for: A Remote Patient Monitoring System With Feedback Mechanisms Using a Smartwatch: Concept, Implementation, and Evaluation Based on the activeDCM Randomized Controlled Trial
Source: JMIR Mhealth Uhealth. 2024 Nov 22;12:e58441. doi: 10.2196/58441 (PMC11624455; doi:10.2196/58441)
Supplement: Multimedia Appendix 3 [file mhealth_v12i1e58441_app3.zip › Appendix-3_FHIR/HeartRateData/StructureDefinition-Observation-Extension-componentDateTime.xml]

<StructureDefinition xmlns="http://hl7.org/fhir">
  <id value="structure-definition-observation-extension-component-date-time-id"/>
  <url value="http://activedcm.med.uni-heidelberg.de/fhir/StructureDefinition/observation-extension-component-date-time"/>
  <version value="1.0.0"/>
  <name value="ComponentDateTime"/>
  <status value="active"/>
  <experimental value="false"/>
  <date value="2020-01-01T10:00:00+01:00"/>
  <fhirVersion value="4.0.1"/>
  <kind value="complex-type"/>
  <abstract value="false"/>
  <context>
    <type value="element"/>
    <expression value="Observation.component"/>
  </context>
  <type value="Extension"/>
  <baseDefinition value="http://hl7.org/fhir/StructureDefinition/Extension"/>
  <derivation value="constraint"/>
  <differential>
    <element id="Extension.url">
      <path value="Extension.url"/>
      <type>
        <code value="uri"/>
      </type>
      <fixedUri value="http://activedcm.med.uni-heidelberg.de/fhir/StructureDefinition/observation-extension-component-date-time"/>
    </element>
    <element id="Extension.value[x]">
      <path value="Extension.value[x]"/>
      <min value="1"/>
      <type>
        <code value="dateTime"/>
      </type>
    </element>
  </differential>
</StructureDefinition>
