# Supplementary material for: A Remote Patient Monitoring System With Feedback Mechanisms Using a Smartwatch: Concept, Implementation, and Evaluation Based on the activeDCM Randomized Controlled Trial
Source: JMIR Mhealth Uhealth. 2024 Nov 22;12:e58441. doi: 10.2196/58441 (PMC11624455; doi:10.2196/58441)
Supplement: Multimedia Appendix 3 [file mhealth_v12i1e58441_app3.zip › Appendix-3_FHIR/ECG/DocumentReference-ecg.xml]

<DocumentReference xmlns="http://hl7.org/fhir">
  <id value="document-reference-ecg-id"/>
  <meta>
    <profile value="http://activedcm.med.uni-heidelberg.de/fhir/StructureDefinition/document-reference-ecg|1.0.0"/>
  </meta>
  <status value="current"/>
  <type>
    <coding>
      <system value="http://loinc.org"/>
      <code value="71575-5"/>
    </coding>
  </type>
  <subject>
    <reference value="Patient/patient-id"/>
  </subject>
  <date value="2020-01-01T10:00:00.000+01:00"/>
  <description value="adcm-ecg-2020-01-01T10:00:00.000+01:00-SinusRythm-AHR62.csv"/>
  <content>
    <attachment>
      <url value="Binary/binary-ecg-id"/>
    </attachment>
  </content>
</DocumentReference>
