# Supplementary material for: A Remote Patient Monitoring System With Feedback Mechanisms Using a Smartwatch: Concept, Implementation, and Evaluation Based on the activeDCM Randomized Controlled Trial
Source: JMIR Mhealth Uhealth. 2024 Nov 22;12:e58441. doi: 10.2196/58441 (PMC11624455; doi:10.2196/58441)
Supplement: Multimedia Appendix 3 [file mhealth_v12i1e58441_app3.zip › Appendix-3_FHIR/ECG/Binary-ecg.xml]

<Binary xmlns="http://hl7.org/fhir">
  <id value="binary-ecg-id"/>
  <meta>
    <profile value="http://activedcm.med.uni-heidelberg.de/fhir/StructureDefinition/binary-ecg|1.0.0"/>
  </meta>
  <contentType value="text/csv"/>
  <data value="LTAuMDAwMjE4NDQ0MDMwNzYxNzE4NzMsIC0wLjAwMDEzMzI4MDU3ODYxMzI4MTI2LCAtOC43MzA2MDIyNjQ0MDQyOTdlLTA1LCAtNy4xNjAwODY4MjI1MDk3NjZlLTA1LCAtNy4wMzA0OTQ2ODk5NDE0MDZlLTA1LCAtNi45Mzk3OTQ5MjE4NzVlLTA1LCAtNi4zNTg4MzQwNzU5Mjc3MzRlLTA1LCAtNS41MDA2MTc1OTk0ODczMDRlLTA1LCAtNS4wODUxOTUxNTk5MTIxMDk0ZS0wNSwgLTUuNTA4NDQ5OTM1OTEzMDg2ZS0wNSwgLTYuNjQzNzgyMDQzNDU3MDMxZS0wNSwgLTguMTgxMTE1NzIyNjU2MjQ5ZS0wNSwgLTkuNjYyMjUyMDQ0Njc3NzMzZS0wNSwgLTAuMDAwMTA4MTU1NzU0MDg5MzU1NDYsIC0wLjAwMDExNjM5OTY4ODcyMDcwMzEyLCAtMC4wMDAxMjEzNzI1MjA0NDY3NzczNCwgLTAuMDAwMTIyOTQ3NDI1ODQyMjg1MTQsIC0wLjAwMDEyMTU5Nzg0Njk4NDg2MzI4LCAtMC4wMDAxMTc5ODAyNzAzODU3NDIxOCwgLTAuMDAwMTEyNjgzMzk1Mzg1NzQyMTgsIC0wLjAwMDEwNjYxNTA2NjUyODMyMDMxLCAtMC4wMDAxMDA2NjkzMjY3ODIyMjY1NiwgLTkuNTE2MzMzMDA3ODEyNWUtMDUsIC05LjA1Mjk2OTM2MDM1MTU2MmUtMDUsIC04Ljc1MjA0ODQ5MjQzMTY0ZS0wNSwgLTguNjMxNTQ5ODM1MjA1MDc4ZS0wNSwgLTguNjY3Mzg4MTUzMDc2MTcyZS0wNSwgLTguODMxNjM1Mjg0NDIzODI4ZS0wNSwgLTkuMDU3MDg1NDE4NzAxMTcxZS0wNSwgLTkuMjY1MjY2NDE4NDU3MDNlLTA1LCAtOS40MjMzNDIxMzI1NjgzNTllLTA1LCAtOS41MDM4NDY3NDA3MjI2NTZlLTA1LCAtOS40Njc4ODI1Mzc4NDE3OTZlLTA1LCAtOS4zMDU2MzczNTk2MTkxNGUtMDUsIC05LjAxOTUwNzU5ODg3Njk1M2UtMDUsIC04LjYxMjg0ODY2MzMzMDA3OGUtMDUsIC04LjExNDgyNTQzOTQ1MzEyNGUtMDUsIC03LjU2MTg0MTU4MzI1MTk1M2UtMDUsIC02Ljk2NjU2NjQ2NzI4NTE1NWUtMDUsIC02LjMzMzI1NTAwNDg4MjgxMmUtMDUsIC01LjY2MzkwMzgwODU5Mzc1ZS0wNSwgLTQuOTQ4OTE5Mjk2MjY0NjQ4NWUtMDUsIC00LjE4MjY5OTk2NjQzMDY2NGUtMDUsIC0zLjM2NjAyOTczOTM3OTg4M2UtMDUsIC0yLjQ5MTc1NzAxMTQxMzU3NGUtMDUsIC0xLjU1MTM3NDUzMDc5MjIzNmUtMDUsIC01LjQyNjEwNzg4MzQ1MzM2OWUtMDYsIDUuMzY0MTQ2MjMyNjA0OTgxZS0wNiwgMS42ODM5NDk4NTE5ODk3NDZlLTA1LCAyLjg5MzgwODE3NDEzMzMwMDhlLTA1LCA0LjE2NDE5Njc3NzM0Mzc0OTVlLTA1LCA1LjQ5NTk1NDEzMjA4MDA3OGUtMDUsIDYuODg4MTU0NjAyMDUwNzgxZS0wNSwgOC4zNDAwNTg4OTg5MjU3OGUtMDUsIDkuODQ5MTIzMzgyNTY4MzU5ZS0wNSwgMC4wMDAxMTQwODU2ODU3Mjk5ODA0NiwgMC4wMDAxMzAxMjUyNzQ2NTgyMDMxMSwgMC4wMDAxNDY1NjE1Mzg2OTYyODkwNywgMC4wMDAxNjMzMjQ3NjgwNjY0MDYyNSwgMC4wMDAxODAzNjczMjQ4MjkxMDE1NywgMC4wMDAxOTc2NDU4MTI5ODgyODEyNSwgMC4wMDAyMTUxMDQ5MTk0MzM1OTM3NSwgMC4wMDAyMzI3MTY2NDQyODcxMDkzNywgMC4wMDAyNTA0NjQ3NTIxOTcyNjU2LCAwLjAwMDI2ODMzMDg3MTU4MjAzMTIsIDAuMDAwMjg2Mjk3ODUxNTYyNSwgMC4wMDAzMDQzMjgwNjM5NjQ4NDM3NiwgMC4wMDAzMjIzNTIwODEyOTg4MjgxLCAwLjAwMDM0MDMwMjc5NTQxMDE1NjI2LCAwLjAwMDM1ODExOTg3MzA0Njg3NSwgMC4wMDAzNzU3Mjk2MTQyNTc4MTI0NywgMC4wMDAzOTMwNzAzNDMwMTc1NzgxMywgMC4wMDA0MTAwNjk3NjMxODM1OTM3MywgMC4wMDA0MjY2Mjk3NjA3NDIxODc1LCAwLjAwMDQ0MjY3ODQzNjI3OTI5NjksIDAuMDAwNDU4MTQ4OTg2ODE2NDA2MiwgMC4wMDA0NzI5NjI4OTA2MjQ5OTk5NywgMC4wMDA0ODcwNDI5Njg3NDk5OTk5NSwgMC4wMDA1MDAyOTAxMDAwOTc2NTYyLCAwLjAwMDUxMjU4MDA3ODEyNSwgMC4wMDA1MjM3OTUyMjcwNTA3ODEyLCAwLjAwMDUzMzg0Mzg3MjA3MDMxMjQsIDAuMDAwNTQyNjU0NTQxMDE1NjI0OSwgMC4wMDA1NTAxOTExNjIxMDkzNzUsIDAuMDAwNTU2NDI4OTU1MDc4MTI1LCAwLjAwMDU2MTMzNDcxNjc5Njg3NDksIDAuMDAwNTY0OTAzMTk4MjQyMTg3NSwgMC4wMDA1NjcxNDQ4OTc0NjA5Mzc1LCAwLjAwMDU2ODA4MzI1MTk1MzEyNSwgMC4wMDA1Njc3NjczOTUwMTk1MzEyLCAwLjAwMDU2NjIyNTI4MDc2MTcxODcsIDAuMDAwNTYzNDYxNDI1NzgxMjUsIDAuMDAwNTU5NTAwMzY2MjEwOTM3NCwgMC4wMDA1NTQzODg3MzI5MTAxNTYyLCAwLjAwMDU0ODE5NzYzMTgzNTkzNzUsIDAuMDAwNTQxMDM5MDAxNDY0ODQzOCwgMC4wMDA1MzMwMzEyNSwgMC4wMDA1MjQyNjgxODg0NzY1NjI1LCAwLjAwMDUxNDg0NDU0MzQ1NzAzMTIsIDAuMDAwNTA0ODQ4NzU0ODgyODEyNSwgMC4wMDA0OTQzNjkzMjM3MzA0Njg3LCAwLjAwMDQ4MzUxMjkwODkzNTU0Njg1LCAwLjAwMDQ3MjM2ODY1MjM0Mzc0OTk2LCAwLjAwMDQ2MTAwNTQ5MzE2NDA2MjUsIDAuMDAwNDQ5NDk1NzU4MDU2NjQwNjMsIDAuMDAwNDM3OTE4NjQwMTM2NzE4NzMsIDAuMDAwNDI2MzgyNzUxNDY0ODQzNzUsIDAuMDAwNDE1MDMwMTgxODg0NzY1NiwgMC4wMDA0MDM5ODI1NDM5NDUzMTI1LCAwLjAwMDM5MzMyOTcxMTkxNDA2MjQ3LCAwLjAwMDM4MzE0Nzc5NjYzMDg1OTM0LCAwLjAwMDM3MzQ4NjM4OTE2MDE1NjIsIDAuMDAwMzY0MzkyMzMzOTg0Mzc1LCAwLjAwMDM1NTkxODU0ODU4Mzk4NDQsIDAuMDAwMzQ4MDg5MTcyMzYzMjgxMjUsIDAuMDAwMzQwOTA2MDA1ODU5Mzc1LCAwLjAwMDMzNDM1NjE0MDEzNjcxODc1LCAwLjAwMDMyODQxODg1Mzc1OTc2NTYsIDAuMDAwMzIzMDkyNDY4MjYxNzE4NywgMC4wMDAzMTgzODc2NjQ3OTQ5MjE4NiwgMC4wMDAzMTQzMDAzMjM0ODYzMjgxLCAwLjAwMDMxMDc4Mjg5Nzk0OTIxODczLCAwLjAwMDMwNzc0NTE3ODIyMjY1NjI1LCAwLjAwMDMwNTA5OTE1MTYxMTMyODEsIDAuMDAwMzAyNzk5MTMzMzAwNzgxMjUsIDAuMDAwMzAwODQzNTY2ODk0NTMxMjMsIDAuMDAwMjk5MjQ2ODI2MTcxODc0OTcsIDAuMDAwMjk3OTg3NzAxNDE2MDE1NiwgMC4wMDAyOTY5ODQyNTI5Mjk2ODc1LCAwLjAwMDI5NjIwMTQ3NzA1MDc4MTI2LCAwLjAwMDI5NTY4MzEzNTk4NjMyODE0LCAwLjAwMDI5NTQyOTEzODE4MzU5Mzc0LCAwLjAwMDI5NTQxMDcwNTU2NjQwNjIsIDAuMDAwMjk1NDYwODE1NDI5Njg3NDcsIDAuMDAwMjk1MjMyNjA0OTgwNDY4NzUsIDAuMDAwMjk0NTQ4MzM5ODQzNzUsIDAuMDAwMjkzNDU0MzQ1NzAzMTI1LCAwLjAwMDI5MjAzNjA0MTI1OTc2NTYsIDAuMDAwMjkwNDE1NzcxNDg0Mzc1LCAwLjAwMDI4ODc1MzM4NzQ1MTE3MTksIDAuMDAwMjg3MTMxNzEzODY3MTg3NDYsIDAuMDAwMjg1ODk0MzQ4MTQ0NTMxMjQsIDAuMDAwMjg1NzI1MDk3NjU2MjQ5OTcsIDAuMDAwMjg2ODYzNTg2NDI1NzgxMjUsIDAuMDAwMjg5MDgxNjM0NTIxNDg0MzUsIDAuMDAwMjkxODY5NjI4OTA2MjUsIDAuMDAwMjk0MzYxNDUwMTk1MzEyNSwgMC4wMDAyOTU3NjU1NjM5NjQ4NDM3NiwgMC4wMDAyOTU1MzA1Nzg2MTMyODEyLCAwLjAwMDI5Mjc2NzcwMDE5NTMxMjQ3LCAwLjAwMDI4NjI1MDU0OTMxNjQwNjIsIDAuMDAwMjc1Mzg2MDE2ODQ1NzAzMTMsIDAuMDAwMjYwMTc4MjIyNjU2MjUsIDAuMDAwMjQxMTU4Nzk4MjE3NzczNDIsIDAuMDAwMjE5NTEyMjM3NTQ4ODI4MTIsIDAuMDAwMTk2MjA5NjA5OTg1MzUxNTQsIDAuMDAwMTcxODc0ODE2ODk0NTMxMjQsIDAuMDAwMTQ3NDQ4NzMwNDY4NzUsIDAuMDAwMTI0MDg3NDkzODk2NDg0MzYsIDAuMDAwMTAyNTE3ODIyMjY1NjI1LCA4LjMxMTU5NTkxNjc0ODA0NmUtMDUsIDYuNTc4MTk5MDA1MTI2OTUyZS0wNSwgNC45ODQ3MzUxMDc0MjE4NzVlLTA1LCAzLjQ5NDU3NzQwNzgzNjkxNGUtMDUsIDIuMTA1NDM1MTgwNjY0MDYyNWUtMDUsIDguMDIwNTg5ODI4NDkxMjFlLTA2LCAtNC4zMjQzNDIyNTA4MjM5NzRlLTA2LCAtMS42MDczNDEwMDM0MTc5Njg1ZS0wNSwgLTIuNzMwOTI1MzY5MjYyNjk1M2UtMDUsIC0zLjc4Nzc1MzY3NzM2ODE2NGUtMDUsIC00LjczOTY1Nzk3NDI0MzE2NGUtMDUsIC01LjU3MTE1NzA3Mzk3NDYwOWUtMDUsIC02LjI4NjM0MzM4Mzc4OTA2MmUtMDUsIC02Ljg5NTg4MDEyNjk1MzEyNWUtMDUsIC03LjQyMTg5OTQxNDA2MjQ5OWUtMDUsIC03Ljg4MTI5NDI1MDQ4ODI4ZS0wNSwgLTguMjg1MzA4ODM3ODkwNjI1ZS0wNSwgLTguNjUzMzcyMTkyMzgyODEyZS0wNSwgLTkuMDA2NjU2NjQ2NzI4NTE1ZS0wNSwgLTkuMzYyMTU2Njc3MjQ2MDkzZS0wNSwgLTkuNzM1MjU2OTU4MDA3ODEyZS0wNSwgLTAuMDAwMTAxMzM5NzI5MzA5MDgyMDMsIC0wLjAwMDEwNTYwNDY3NTI5Mjk2ODc1LCAtMC4wMDAxMTAxOTA2MjA0MjIzNjMyOCwgLTAuMDAwMTE1MTM1MTg1MjQxNjk5MjIsIC0wLjAwMDEyMDQ2MzA4ODk4OTI1NzgsIC0wLjAwMDEyNjE5ODg4MzA1NjY0MDYxLCAtMC4wMDAxMzIzMjIyMzUxMDc0MjE4OCwgLTAuMDAwMTM4NzgxMjk1Nzc2MzY3MTcsIC0wLjAwMDE0NTUyMDE3MjExOTE0MDYsIC0wLjAwMDE1MjQ1ODQxOTc5OTgwNDY4LCAtMC4wMDAxNTk1MTg3OTg4MjgxMjUsIC0wLjAwMDE2NjYyOTkxMzMzMDA3ODEsIC0wLjAwMDE3MzcwMjg2NTYwMDU4NTkyLCAtMC4wMDAxODA2Njk0NjQxMTEzMjgxMiwgLTAuMDAwMTg3NDc5OTY1MjA5OTYwOTIsIC0wLjAwMDE5NDA4NDYyNTI0NDE0MDYsIC0wLjAwMDIwMDQ1OTk2MDkzNzQ5OTk4LCAtMC4wMDAyMDY1OTg0ODAyMjQ2MDkzOCwgLTAuMDAwMjEyNDg2OTg0MjUyOTI5NjksIC0wLjAwMDIxODEyMzUwNDYzODY3MTg2LCAtMC4wMDAyMjM1MTQ1NTY4ODQ3NjU2LCAtMC4wMDAyMjg2NTk3MTM3NDUxMTcyLCAtMC4wMDAyMzM1NzA5NTMzNjkxNDA2LCAtMC4wMDAyMzgyNzA0NzcyOTQ5MjE4NSwgLTAuMDAwMjQyNzc1NTEyNjk1MzEyNDgsIC0wLjAwMDI0NzExMzI4MTI1LCAtMC4wMDAyNTEzMTQ2OTcyNjU2MjUsIC0wLjAwMDI1NTQwODM4NjIzMDQ2ODcsIC0wLjAwMDI1OTQyOTkzMTY0MDYyNSwgLTAuMDAwMjYzNDA2NzM4MjgxMjUsIC0wLjAwMDI2NzM1NDU1MzIyMjY1NjI1LCAtMC4wMDAyNzEyODYzNDY0MzU1NDY4NCwgLTAuMDAwMjc1MjA3NDg5MDEzNjcxODYsIC0wLjAwMDI3OTExNjg4MjMyNDIxODcsIC0wLjAwMDI4MzAxMzc5Mzk0NTMxMjQ3LCAtMC4wMDAyODY4OTI2Njk2Nzc3MzQzNCwgLTAuMDAwMjkwNzQyMDM0OTEyMTA5MzcsIC0wLjAwMDI5NDU1NDMyMTI4OTA2MjUsIC0wLjAwMDI5ODMyMTk2MDQ0OTIxODc0LCAtMC4wMDAzMDIwMzUzMzkzNTU0Njg3LCAtMC4wMDAzMDU2ODc4OTY3Mjg1MTU2LCAtMC4wMDAzMDkyNzA3MjE0MzU1NDY5LCAtMC4wMDAzMTI3NzE3ODk1NTA3ODEyNSwgLTAuMDAwMzE2MTc5NTY1NDI5Njg3NSwgLTAuMDAwMzE5NDgxMzg0Mjc3MzQzNywgLTAuMDAwMzIyNjY0ODU1OTU3MDMxMjMsIC0wLjAwMDMyNTcyMDA5Mjc3MzQzNzQ3LCAtMC4wMDAzMjg2MzgyMTQxMTEzMjgxMywgLTAuMDAwMzMxNDEwNzA1NTY2NDA2MiwgLTAuMDAwMzM0MDMwNjcwMTY2MDE1NiwgLTAuMDAwMzM2NDkyNDMxNjQwNjI0OTcsIC0wLjAwMDMzODc5MTUwMzkwNjI0OTk3LCAtMC4wMDAzNDA5MjU0NzYwNzQyMTg3NCwgLTAuMDAwMzQyODkxNTQwNTI3MzQzNzYsIC0wLjAwMDM0NDY4NjIxODI2MTcxODczLCAtMC4wMDAzNDYzMDYzMzU0NDkyMTg3NSwgLTAuMDAwMzQ3NzQ4NjU3MjI2NTYyNSwgLTAuMDAwMzQ5MDEwMzQ1NDU4OTg0MzYsIC0wLjAwMDM1MDA4OTQ0NzAyMTQ4NDQsIC0wLjAwMDM1MDk4NDI4MzQ0NzI2NTYsIC0wLjAwMDM1MTY5MzQ1MDkyNzczNDM3LCAtMC4wMDAzNTIyMTY4MjczOTI1NzgxLCAtMC4wMDAzNTI1NTU0NTA0Mzk0NTMxLCAtMC4wMDAzNTI3MTEwOTAwODc4OTA2LCAtMC4wMDAzNTI2ODY4Mjg2MTMyODEyNCwgLTAuMDAwMzUyNDg2NjMzMzAwNzgxMjMsIC0wLjAwMDM1MjExNDk5MDIzNDM3NDk2LCAtMC4wMDAzNTE1NzcxMTc5MTk5MjE4NywgLTAuMDAwMzUwODc4NzIzMTQ0NTMxMjMsIC0wLjAwMDM1MDAyNTY5NTgwMDc4MTI2LCAtMC4wMDAzNDkwMjQ1MzYxMzI4MTI1LCAtMC4wMDAzNDc4ODI2OTA0Mjk2ODc1LCAtMC4wMDAzNDY2MDgwMzIyMjY1NjI1LCAtMC4wMDAzNDUyMDkxMDY0NDUzMTI1LCAtMC4wMDAzNDM2OTUyNTE0NjQ4NDM3LCAtMC4wMDAzNDIwNzYyOTM5NDUzMTI1LCAtMC4wMDAzNDAzNjI3MzE5MzM1OTM3NCwgLTAuMDAwMzM4NTY1NzA0MzQ1NzAzMSwgLTAuMDAwMzM2Njk2MzE5NTgwMDc4MSwgLTAuMDAwMzM0NzY1MTM2NzE4NzUsIC0wLjAwMDMzMjc4Mjc3NTg3ODkwNjI2LCAtMC4wMDAzMzA3NTg5NzIxNjc5Njg3NSwgLTAuMDAwMzI4NzAzMDYzOTY0ODQzNzQsIC0wLjAwMDMyNjYyMzcxODI2MTcxODcsIC0wLjAwMDMyNDUyODY4NjUyMzQzNzQ3LCAtMC4wMDAzMjI0MjQ4NjU3MjI2NTYyNCwgLTAuMDAwMzIwMzE5MTgzMzQ5NjA5NCwgLTAuMDAwMzE4MjE4NDQ0ODI0MjE4NzQsIC0wLjAwMDMxNjEyOTYzODY3MTg3NSwgLTAuMDAwMzE0MDYwMDU4NTkzNzUsIC0wLjAwMDMxMjAxNjk2Nzc3MzQzNzUsIC0wLjAwMDMxMDAwNzc1MTQ2NDg0Mzc1LCAtMC4wMDAzMDgwNDAzMTM3MjA3MDMxLCAtMC4wMDAzMDYxMjI5MjQ4MDQ2ODc1LCAtMC4wMDAzMDQyNjMzOTcyMTY3OTY5LCAtMC4wMDAzMDI0Njk0ODI0MjE4NzUsIC0wLjAwMDMwMDc0NzIyMjkwMDM5MDYsIC0wLjAwMDI5OTEwMDg2MDU5NTcwMzEsIC0wLjAwMDI5NzUzNDg1MTA3NDIxODcsIC0wLjAwMDI5NjA1MzQ2Njc5Njg3NSwgLTAuMDAwMjk0NjYwNzM2MDgzOTg0NCwgLTAuMDAwMjkzMzYxNzU1MzcxMDkzNzYsIC0wLjAwMDI5MjE2MDc2NjYwMTU2MjQ3LCAtMC4wMDAyOTEwNjA2Njg5NDUzMTI1LCAtMC4wMDAyOTAwNjcwNDcxMTkxNDA2LCAtMC4wMDAyODkxODgxNzEzODY3MTg3NCwgLTAuMDAwMjg4NDMwMjk3ODUxNTYyNSwgLTAuMDAwMjg3Nzk4OTUwMTk1MzEyNSwgLTAuMDAwMjg3Mjk1MDQzOTQ1MzEyNDcsIC0wLjAwMDI4NjkxMzE0Njk3MjY1NjI0LCAtMC4wMDAyODY2NTE2MTEzMjgxMjQ5NywgLTAuMDAwMjg2NTEzMzA1NjY0MDYyNSwgLTAuMDAwMjg2NTAxNzcwMDE5NTMxMjUsIC0wLjAwMDI4NjYyNDIwNjU0Mjk2ODczLCAtMC4wMDAyODY4ODk2NDg0Mzc1LCAtMC4wMDAyODczMDczNDI1MjkyOTY4NiwgLTAuMDAwMjg3ODk2MjQwMjM0Mzc1LCAtMC4wMDAyODg2ODM0MTA2NDQ1MzEyLCAtMC4wMDAyODk2OTI0NDM4NDc2NTYyNSwgLTAuMDAwMjkwOTQ1MDY4MzU5Mzc1LCAtMC4wMDAyOTI0NDc5OTgwNDY4NzUsIC0wLjAwMDI5NDE4ODI5MzQ1NzAzMTIsIC0wLjAwMDI5NjE1NTA5MDMzMjAzMTIzLCAtMC4wMDAyOTgzMzY5MTQwNjI0OTk5NiwgLTAuMDAwMzAwNzIzMDUyOTc4NTE1NiwgLTAuMDAwMzAzMzEzMzg1MDA5NzY1NiwgLTAuMDAwMzA2MDkzMjMxMjAxMTcxOSwgLTAuMDAwMzA5MDI5NDc5OTgwNDY4NywgLTAuMDAwMzEyMDk1ODg2MjMwNDY4NzYsIC0wLjAwMDMxNTI2NzA4OTg0Mzc1LCAtMC4wMDAzMTg1MDU0MzIxMjg5MDYyNCwgLTAuMDAwMzIxNzY2OTA2NzM4MjgxMiwgLTAuMDAwMzI0OTczMjA1NTY2NDA2MjMsIC0wLjAwMDMyODAwNjgzNTkzNzUsIC0wLjAwMDMzMDc1OTQ5MDk2Njc5Njg2LCAtMC4wMDAzMzMxMzIxNDExMTMyODEyNSwgLTAuMDAwMzM1MDQ5MjU1MzcxMDkzNzYsIC0wLjAwMDMzNjQ3NDU0ODMzOTg0MzcsIC0wLjAwMDMzNzM2OTU2Nzg3MTA5Mzc1LCAtMC4wMDAzMzc2OTQ5MTU3NzE0ODQzNCwgLTAuMDAwMzM3NDI1NDc2MDc0MjE4NzYsIC0wLjAwMDMzNjUzNDMwMTc1NzgxMjQ2LCAtMC4wMDAzMzUwMTcyNDI0MzE2NDA2MywgLTAuMDAwMzMyOTAzNDcyOTAwMzkwNiwgLTAuMDAwMzMwMjAzNzM1MzUxNTYyNDYsIC0wLjAwMDMyNjkxNDQ4OTc0NjA5Mzc2LCAtMC4wMDAzMjMwNjk3MDIxNDg0Mzc1LCAtMC4wMDAzMTg3MzQ2MTkxNDA2MjUsIC0wLjAwMDMxNDAzNDYwNjkzMzU5Mzc1LCAtMC4wMDAzMDkxNzcxNTQ1NDEwMTU2LCAtMC4wMDAzMDQzNTMwMjczNDM3NSwgLTAuMDAwMjk5NzE2MzY5NjI4OTA2MjYsIC0wLjAwMDI5NTQyMjYzNzkzOTQ1MzEsIC0wLjAwMDI5MTYwNzY2NjAxNTYyNDk2LCAtMC4wMDAyODg0MTMzOTExMTMyODEyNSwgLTAuMDAwMjg2MDA3MDgwMDc4MTI0OTcsIC0wLjAwMDI4NDUyNDQ0NDU4MDA3ODEzLCAtMC4wMDAyODQwMzg2MDQ3MzYzMjgxLCAtMC4wMDAyODQ2NDQxMDQwMDM5MDYyNiwgLTAuMDAwMjg2NDczMjY2NjAxNTYyNSwgLTAuMDAwMjg5NTgwMjAwMTk1MzEyNSwgLTAuMDAwMjkzOTMzNDEwNjQ0NTMxMjYsIC0wLjAwMDI5OTI5MDM0NDIzODI4MTIzLCAtMC4wMDAzMDUwODk1OTk2MDkzNzUsIC0wLjAwMDMxMDY4MDU0MTk5MjE4NzUsIC0wLjAwMDMxNTQ2MjUyNDQxNDA2MjUsIC0wLjAwMDMxODc1NjY1MjgzMjAzMTIsIC0wLjAwMDMxOTgzMDc0OTUxMTcxODc1LCAtMC4wMDAzMTgyMjA4NTU3MTI4OTA2LCAtMC4wMDAzMTM3MzgxNTkxNzk2ODc1LCAtMC4wMDAzMDY3MTc0MDcyMjY1NjI1LCAtMC4wMDAyOTgyOTU2NTQyOTY4NzUsIC0wLjAwMDI4OTczOTgwNzEyODkwNjI2LCAtMC4wMDAyODIwNTY5NzYzMTgzNTkzNywgLTAuMDAwMjc2MjIyOTMwOTA4MjAzMTMsIC0wLjAwMDI3MzAzMTc5OTMxNjQwNjIsIC0wLjAwMDI3MjY1MjgwMTUxMzY3MTg2LCAtMC4wMDAyNzQ2Nzg3MTA5Mzc1LCAtMC4wMDAyNzc2OTc3MjMzODg2NzE4NiwgLTAuMDAwMjc4ODIzNzYwOTg2MzI4MTMsIC0wLjAwMDI3NDY1NTYwOTEzMDg1OTM2LCAtMC4wMDAyNjIwMDEzNzMyOTEwMTU2LCAtMC4wMDAyMzc3OTExNjgyMTI4OTA2LCAtMC4wMDAxOTkwMTY5OTgyOTEwMTU2MywgLTAuMDAwMTQzMjg1MzY5ODczMDQ2ODcsIC02LjkyNjg1Mzk0Mjg3MTA5M2UtMDUsIDIuMzIwNTE2OTY3NzczNDM3M2UtMDUsIDAuMDAwMTMwOTk1MjIzOTk5MDIzNDIsIDAuMDAwMjQ4MTAzODY2NTc3MTQ4NCwgMC4wMDAzNzAzMDI3MDM4NTc0MjE4NywgMC4wMDA0OTM1MTE2MjcxOTcyNjU2LCAwLjAwMDYxNDczMTY4OTQ1MzEyNSwgMC4wMDA3MzQwMDg1NDQ5MjE4NzUsIDAuMDAwODQzNDY3NDA3MjI2NTYyNSwgMC4wMDA5Mjk5MTczNTgzOTg0Mzc1LCAwLjAwMDk4MTgyMzI0MjE4NzUsIDAuMDAwOTg1ODM3MzQxMzA4NTkzNiwgMC4wMDA5NDE1NDM4MjMyNDIxODc1LCAwLjAwMDg2MTg5NzcwNTA3ODEyNDksIDAuMDAwNzU2ODg1MTkyODcxMDkzNywgMC4wMDA2Mzc3MDcyNzUzOTA2MjUsIDAuMDAwNTA4OTg2Njk0MzM1OTM3NSwgMC4wMDAzNjQ4Nzc1MzI5NTg5ODQzNCwgMC4wMDAyMTAwNTU4NDcxNjc5Njg3MywgNS42ODIzMTMxNTYxMjc5Mjk0ZS0wNSwgLTguMTQyMjY5ODk3NDYwOTM3ZS0wNSwgLTAuMDAwMTg2MzQ0Nzg3NTk3NjU2MjUsIC0wLjAwMDI1MjMwMTExNjk0MzM1OTM3LCAtMC4wMDAyODczMjc1NzU2ODM1OTM3LCAtMC4wMDAyOTkyNDEwNTgzNDk2MDk0LCAtMC4wMDAyOTgyOTY5NjY1NTI3MzQzNywgLTAuMDAwMjg5NjQxOTY3NzczNDM3NSwgLTAuMDAwMjcxMDMyMDQzNDU3MDMxMjYsIC0wLjAwMDI0MzQwMzA3NjE3MTg3NSwgLTAuMDAwMjA5Mjk1MTk2NTMzMjAzMTIsIC0wLjAwMDE3Mjc0ODc0ODc3OTI5Njg2LCAtMC4wMDAxMzk4NjkwMzM4MTM0NzY1NSwgLTAuMDAwMTE0MjYyMDM5MTg0NTcwMzEsIC05LjczNzg0MDI3MDk5NjA5M2UtMDUsIC04LjkyODUyNzA2OTA5MTc5NmUtMDUsIC04Ljg1MDQ1OTI4OTU1MDc4MWUtMDUsIC05LjMzNDQ4MDI4NTY0NDUzMWUtMDUsIC0wLjAwMDEwMTc3ODkwNzc3NTg3ODkxLCAtMC4wMDAxMTE0NTAzNjMxNTkxNzk2OSwgLTAuMDAwMTIwNDg4MzI3MDI2MzY3MTgsIC0wLjAwMDEyNzEzODE4MzU5Mzc0OTk5LCAtMC4wMDAxMzAxMDUwNDE1MDM5MDYyNiwgLTAuMDAwMTI5MTIwNjk3MDIxNDg0MzgsIC0wLjAwMDEyNDMzNjExMjk3NjA3NDIzLCAtMC4wMDAxMTYyNDM1MDczODUyNTM5LCAtMC4wMDAxMDU4NjcwNTc4MDAyOTI5NiwgLTkuNDI2NDUzMzk5NjU4MjAyZS0wNSwgLTguMjQzOTg0MjIyNDEyMTFlLTA1LCAtNy4xNjA3NzY1MTk3NzUzOTFlLTA1LCAtNi4yNjA5MzgyNjI5Mzk0NTNlLTA1LCAtNS41NzIzNjAyMjk0OTIxODdlLTA1LCAtNS4xMDQxNDIzNzk3NjA3NDJlLTA1LCAtNC44MzYzMjMxNjU4OTM1NTRlLTA1LCAtNC43Mjk4Mjg2NDM3OTg4MjhlLTA1LCAtNC43NTQzMzUwMjE5NzI2NTZlLTA1LCAtNC44NzA2NTg4NzQ1MTE3MTgzZS0wNSwgLTUuMDI0MjQxNjM4MTgzNTkzNmUtMDUsIC01LjE3NjI4MDIxMjQwMjM0MzZlLTA1LCAtNS4zMDIwMDI3MTYwNjQ0NTI2ZS0wNSwgLTUuMzg1NzEwMTQ0MDQyOTY5ZS0wNSwgLTUuNDI5NDQzMzU5Mzc0OTk5NGUtMDUsIC01LjQzNjEyNTk0NjA0NDkyMTZlLTA1LCAtNS40MDM1Nzg1Njc1MDQ4ODI0ZS0wNSwgLTUuMzMzMjM5NzQ2MDkzNzVlLTA1LCAtNS4yMjYzODI0NDYyODkwNjJlLTA1LCAtNS4wODI5ODU2ODcyNTU4NTllLTA1LCAtNC45MDYxNTg4Mjg3MzUzNTEzZS0wNSwgLTQuNjk3ODcxMDE3NDU2MDU0NmUtMDUsIC00LjQ1Njk2MjIwMzk3OTQ5MmUtMDUsIC00LjE4MzYyNjE3NDkyNjc1NzZlLTA1LCAtMy44NzY5ODgyMjAyMTQ4NDRlLTA1LCAtMy41MzYwNTgwNDQ0MzM1OTM0ZS0wNSwgLTMuMTY0MzA3NDAzNTY0NDUzZS0wNSwgLTIuNzY1OTUxNzI4ODIwODAwN2UtMDUsIC0yLjM0NDg4MTI0ODQ3NDEyMWUtMDUsIC0xLjkwNDM3MDg4MDEyNjk1M2UtMDUsIC0xLjQ0NDYzMTc2NzI3Mjk0OTJlLTA1LCAtOS42NTI5ODY1MjY0ODkyNTdlLTA2LCAtNC42NzAwMjAxMDM0NTQ1OWUtMDYsIDQuOTM0MTk0MDg3OTgyMTc3ZS0wNywgNS44MjIxMjU5MTE3MTI2NDZlLTA2LCAxLjEzMDcxMjY5OTg5MDEzNjdlLTA1LCAxLjY5NTkzNDQ4NjM4OTE2MDJlLTA1LCAyLjI3OTAxNDk2ODg3MjA3MDJlLTA1LCAyLjg3OTI4OTA1NDg3MDYwNTJlLTA1LCAzLjQ5NTI4NzMyMjk5ODA0NjVlLTA1LCA0LjEyMzg3MDQ2ODEzOTY0OGUtMDUsIDQuNzYxMDcxMDE0NDA0Mjk3ZS0wNSwgNS40MDU3NjI0ODE2ODk0NTNlLTA1LCA2LjA1Nzk5MTc5MDc3MTQ4NGUtMDUsIDYuNzE3NzIxNTU3NjE3MTg3ZS0wNSwgNy4zODU0NzUxNTg2OTE0MDZlLTA1LCA4LjA2MTE4Njk4MTIwMTE3MWUtMDUsIDguNzQ0NzU5MzY4ODk2NDg0ZS0wNSwgOS40MzczOTAxMzY3MTg3NWUtMDUsIDAuMDAwMTAxNDA5Nzc0NzgwMjczNDMsIDAuMDAwMTA4NTY2NTQzNTc5MTAxNTYsIDAuMDAwMTE1ODQ5NTAyNTYzNDc2NTYsIDAuMDAwMTIzMjU4NTc1NDM5NDUzMTIsIDAuMDAwMTMwNzg5NjcyODUxNTYyNSwgMC4wMDAxMzg0NTEyMTc2NTEzNjcyLCAwLjAwMDE0NjI1OTc2NTYyNSwgMC4wMDAxNTQyMzA3NTg2NjY5OTIxOCwgMC4wMDAxNjIzNzk4MjE3NzczNDM3NSwgMC4wMDAxNzA3MTE0NTYyOTg4MjgxLCAwLjAwMDE3OTIxOTkyNDkyNjc1NzgyLCAwLjAwMDE4Nzg5NzAwMzE3MzgyODEsIDAuMDAwMTk2NzI5ODg4OTE2MDE1NjIsIDAuMDAwMjA1NjkzMTQ1NzUxOTUzMSwgMC4wMDAyMTQ3NTE1MTA2MjAxMTcxOCwgMC4wMDAyMjM4NjQ2MjQwMjM0Mzc1LCAwLjAwMDIzMjk4NTA5MjE2MzA4NTkzLCAwLjAwMDI0MjA3ODQ0NTQzNDU3MDMxLCAwLjAwMDI1MTEyNDE2MDc2NjYwMTU2LCAwLjAwMDI2MDA5NjUyNzA5OTYwOTQsIDAuMDAwMjY4OTcwMTg0MzI2MTcxOSwgMC4wMDAyNzc3MTcxNjMwODU5Mzc0NywgMC4wMDAyODYzMDEzOTE2MDE1NjI0NywgMC4wMDAyOTQ3MDEwNDk4MDQ2ODc0NywgMC4wMDAzMDI5MTAwMzQxNzk2ODc1LCAwLjAwMDMxMDkxNDU1MDc4MTI1LCAwLjAwMDMxODcwMDAxMjIwNzAzMTIsIDAuMDAwMzI2MjU2NzEzODY3MTg3NSwgMC4wMDAzMzM1NjkwMzA3NjE3MTg3LCAwLjAwMDM0MDY0MzI0OTUxMTcxODc1LCAwLjAwMDM0NzUwNzA4MDA3ODEyNSwgMC4wMDAzNTQxNzI5NzM2MzI4MTI1LCAwLjAwMDM2MDY1MDMyOTU4OTg0MzcsIDAuMDAwMzY2OTMyMjUwOTc2NTYyNSwgMC4wMDAzNzI5ODIwNTU2NjQwNjI1LCAwLjAwMDM3ODc3MjMwODM0OTYwOTM0LCAwLjAwMDM4NDI4MjU2MjI1NTg1OTMzLCAwLjAwMDM4OTQ4MDIyNDYwOTM3NSwgMC4wMDAzOTQzMzY3NjE0NzQ2MDkzNSwgMC4wMDAzOTg4MDMyODM2OTE0MDYyMywgMC4wMDA0MDI3OTMwMjk3ODUxNTYyNSwgMC4wMDA0MDYyMzc5NDU1NTY2NDA2MywgMC4wMDA0MDkwODMyODI0NzA3MDMxLCAwLjAwMDQxMTI1OTk0ODczMDQ2ODcsIDAuMDAwNDEyNzEyMDM2MTMyODEyNSwgMC4wMDA0MTMzNTgzNjc5MTk5MjE4NiwgMC4wMDA0MTMwODU2MDE4MDY2NDA2LCAwLjAwMDQxMTgxODkzOTIwODk4NDM0LCAwLjAwMDQwOTUwNTMxMDA1ODU5MzcsIDAuMDAwNDA2MTA4NDU5NDcyNjU2MjMsIDAuMDAwNDAxNjM1ODAzMjIyNjU2MiwgMC4wMDAzOTYwOTAyMDk5NjA5Mzc1LCAwLjAwMDM4OTQ2MTEyMDYwNTQ2ODcsIDAuMDAwMzgxNzY2NjYyNTk3NjU2MjMsIDAuMDAwMzczMDMwMjEyNDAyMzQzNzYsIDAuMDAwMzYzMjkzMjczOTI1NzgxMjUsIDAuMDAwMzUyNjU2MTg4OTY0ODQzNzQsIDAuMDAwMzQxMjA4NDM1MDU4NTkzNywgMC4wMDAzMjkwMjYwNjIwMTE3MTg3MywgMC4wMDAzMTYyMTk4NDg2MzI4MTI1LCAwLjAwMDMwMjg5NzI3NzgzMjAzMTI1LCAwLjAwMDI4OTE5NTQ2NTA4Nzg5MDYzLCAwLjAwMDI3NTI5NzU3NjkwNDI5NjksIDAuMDAwMjYxMzQ2MDM4ODE4MzU5MzYsIDAuMDAwMjQ3NDUyMTQ4NDM3NSwgMC4wMDAyMzM3MjIxMjIxOTIzODI4LCAwLjAwMDIyMDIyNTgzMDA3ODEyNSwgMC4wMDAyMDcwMzU4NzM0MTMwODU5NCwgMC4wMDAxOTQyNDk3NDA2MDA1ODU5MiwgMC4wMDAxODE5Mzg3ODE3MzgyODEyNCwgMC4wMDAxNzAxNjgzNjU0Nzg1MTU2MiwgMC4wMDAxNTkwMDUxNTc0NzA3MDMxMywgMC4wMDAxNDg0NjQyMDI4ODA4NTkzNiwgMC4wMDAxMzg1NjE0OTI5MTk5MjE4NiwgMC4wMDAxMjkzMjUxNjQ3OTQ5MjE4NiwgMC4wMDAxMjA3NDIzMDk1NzAzMTI0OSwgMC4wMDAxMTI3OTE1MjY3OTQ0MzM2LCAwLjAwMDEwNTQyNzkwOTg1MTA3NDIxLCA5Ljg1NjA0MzI0MzQwODIwMmUtMDUsIDkuMjEyNTg2OTc1MDk3NjU1ZS0wNSwgOC42MDkzMzA3NDk1MTE3MThlLTA1LCA4LjA0Mjk4NDc3MTcyODUxNWUtMDUsIDcuNTEyMzMwNjI3NDQxNDA1ZS0wNSwgNy4wMTYyMjU0MzMzNDk2MDllLTA1LCA2LjU1MDkzMjMxMjAxMTcxOGUtMDUsIDYuMTE0MDY4MjIyMDQ1ODk5ZS0wNSwgNS43MDM2NjA1ODM0OTYwOTM0ZS0wNSwgNS4zMTYwMDY0Njk3MjY1NjI0ZS0wNSwgNC45NDk3NjM4NzAyMzkyNTc0ZS0wNSwgNC42MDM3NDk0NjU5NDIzODNlLTA1LCA0LjI3NTU2MzQzMDc4NjEzM2UtMDUsIDMuOTY1NTI2NTgwODEwNTQ2NWUtMDUsIDMuNjc0OTk2MTg1MzAyNzM0NGUtMDUsIDMuNDA2MzIxNzE2MzA4NTk0ZS0wNSwgMy4xNjQ2Mzk2NjM2OTYyODg2ZS0wNSwgMi45NTM2NTk4MjA1NTY2NDA1ZS0wNSwgMi43NzQzOTY3MDU2Mjc0NDEzZS0wNSwgMi42Mjc2MTY1MDA4NTQ0OTJlLTA1LCAyLjUxMjg2MzkyMjExOTE0MDRlLTA1LCAyLjQyODkxMzMwNzE4OTk0MTRlLTA1LCAyLjM3NTY1ODQxNjc0ODA0N2UtMDUsIDIuMzUyMTU4MTY0OTc4MDI3ZS0wNSwgMi4zNTY2NzMwNDk5MjY3NTc3ZS0wNSwgMi4zODg3MTQ3OTAzNDQyMzgzZS0wNSwgMi40NDczMDQ3MjU2NDY5NzI0ZS0wNSwgMi41MzExNzMzMjQ1ODQ5NjFlLTA1LCAyLjYzOTY2NzMyMDI1MTQ2NDhlLTA1LCAyLjc3MDg3MTczNDYxOTE0MDZlLTA1LCAyLjkyMTk1OTMwNDgwOTU3ZS0wNSwgMy4wODk3NDI2NjA1MjI0NjFlLTA1LCAzLjI2OTg4MTA1NzczOTI1OGUtMDUsIDMuNDU4MjcxMDI2NjExMzI4ZS0wNSwgMy42NTIwMjEwMjY2MTEzMjhlLTA1LCAzLjg0ODUyMTA0MTg3MDExN2UtMDUsIDQuMDQ1NjA4OTAxOTc3NTM5ZS0wNSwgNC4yNDE3NDQyMzIxNzc3MzRlLTA1LCA0LjQzNTI3MTgzNTMyNzE0ODVlLTA1LCA0LjYyNDk3MTAwODMwMDc4MWUtMDUsIDQuODEwMjkxMjkwMjgzMjAzZS0wNSwgNC45OTAzMTMzMzkyMzMzOThlLTA1LCA1LjE2Mzk5ODAzMTYxNjIxMWUtMDUsIDUuMzMwNDM4MjMyNDIxODc1ZS0wNSwgNS40ODg1NTI0NzQ5NzU1ODU2ZS0wNSwgNS42Mzc2MDg3MTg4NzIwN2UtMDUsIDUuNzc3MzQzNzVlLTA1LCA1LjkwNzYzOTMxMjc0NDE0ZS0wNSwgNi4wMjg2NjQwMTY3MjM2MzI0ZS0wNSwgNi4xNDA3NzkxMTM3Njk1MzJlLTA1LCA2LjI0NDIyOTEyNTk3NjU2MmUtMDUsIDYuMzM5MjY1NDQxODk0NTMxZS0wNSwgNi40MjYxODk0MjI2MDc0MjFlLTA1LCA2LjUwNTE5NDA5MTc5Njg3NGUtMDUsIDYuNTc2NDU3MjE0MzU1NDY5ZS0wNSwgNi42NDAxMDU0MzgyMzI0MjJlLTA1LCA2LjY5NjEwNDQzMTE1MjM0M2UtMDUsIDYuNzQ0NDg1NDczNjMyODEyZS0wNSwgNi43ODU0MjQ4MDQ2ODc1ZS0wNSwgNi44MTkxNTQzNTc5MTAxNTZlLTA1LCA2Ljg0NTk4ODQ2NDM1NTQ2OWUtMDUsIDYuODY2MjYyODE3MzgyODEzZS0wNSwgNi44ODAyNjQyODIyMjY1NjNlLTA1LCA2Ljg4ODI4MzUzODgxODM1OWUtMDUsIDYuODkwNjMxMTAzNTE1NjI0ZS0wNSwgNi44ODc1NTE4Nzk4ODI4MTJlLTA1LCA2Ljg3OTIxNzUyOTI5Njg3NGUtMDUsIDYuODY1NzM5NDQwOTE3OTY5ZS0wNSwgNi44NDcxNDk2NTgyMDMxMjVlLTA1LCA2LjgyMzQyOTg3MDYwNTQ2OGUtMDUsIDYuNzk0NTI5NzI0MTIxMDkzZS0wNSwgNi43NjAzNDg1MTA3NDIxODdlLTA1LCA2LjcyMDczODk4MzE1NDI5NmUtMDUsIDYuNjc1NTIxODUwNTg1OTM3ZS0wNSwgNi42MjQ0ODQyNTI5Mjk2ODdlLTA1LCA2LjU2NzM2ODMxNjY1MDM5ZS0wNSwgNi41MDM4ODAzMTAwNTg1OTNlLTA1LCA2LjQzMzY5MzY5NTA2ODM1OWUtMDUsIDYuMzU2NDQzNzg2NjIxMDkzZS0wNSwgNi4yNzE3NDM3NzQ0MTQwNjJlLTA1LCA2LjE3OTE4ODE1NjEyNzkyOWUtMDUsIDYuMDc4MzQ5Njg1NjY4OTQ1ZS0wNSwgNS45Njg3OTk1OTEwNjQ0NTNlLTA1LCA1Ljg1MDEyMTY4ODg0Mjc3M2UtMDUsIDUuNzIxOTE2NTgwMjAwMTk1ZS0wNSwgNS41ODM4MTM0NzY1NjI1ZS0wNSwgNS40MzU0ODIwMjUxNDY0ODRlLTA1LCA1LjI3NjYzNzI2ODA2NjQwNmUtMDUsIDUuMTA3MDQ0OTgyOTEwMTU2NGUtMDUsIDQuOTI2NTI3NDA0Nzg1MTU2ZS0wNSwgNC43MzQ5NDU2Nzg3MTA5Mzc1ZS0wNSwgNC41MzIyMTA1NDA3NzE0ODRlLTA1LCA0LjMxODI5MDcxMDQ0OTIxOWUtMDUsIDQuMDkzMjA0MTE2ODIxMjg5ZS0wNSwgMy44NTcwMzM5MjAyODgwODU2ZS0wNSwgMy42MDk5Mjc3NDk2MzM3ODllLTA1LCAzLjM1MjEwMzQyNDA3MjI2NTdlLTA1LCAzLjA4Mzg2OTkzNDA4MjAzMWUtMDUsIDIuODA1NjM3OTMxODIzNzMwMmUtMDUsIDIuNTE3OTE0NzcyMDMzNjkxM2UtMDUsIDIuMjIxMzAxMjY5NTMxMjVlLTA1LCAxLjkxNjQ4OTAyODkzMDY2NGUtMDUsIDEuNjA0MjQ5OTU0MjIzNjMzZS0wNSwgMS4yODU0MzM5NTk5NjA5Mzc1ZS0wNSwgOS42MDk2MTM0MTg1NzkxZS0wNiwgNi4zMTgwOTQyNTM1NDAwMzg1ZS0wNiwgMi45OTAwMjMxMzYxMzg5MTU4ZS0wNiwgLTMuNjM5MTU4MzA4NTA2MDEyZS0wNywgLTMuNzMyNjE5NzYyNDIwNjU0M2UtMDYsIC03LjEwNDY2NTc1NjIyNTU4NmUtMDYsIC0xLjA0NjgzNjI4MDgyMjc1MzhlLTA1LCAtMS4zODExNzk2MTg4MzU0NDkyZS0wNSwgLTEuNzEyMzAxNjM1NzQyMTg3NWUtMDUsIC0yLjAzOTAxNzg2ODA0MTk5MmUtMDUsIC0yLjM2MDE1ODkyMDI4ODA4NThlLTA1LCAtMi42NzQ1ODM4MTY1MjgzMmUtMDUsIC0yLjk4MTE5ODg4MzA1NjY0MDZlLTA1LCAtMy4yNzg5NTM5MzM3MTU4MmUtMDUsIC0zLjU2Njg1NzUyODY4NjUyMzVlLTA1LCAtMy44NDM5OTE4NTE4MDY2NDA1ZS0wNSwgLTQuMTA5NDk1MTYyOTYzODY3ZS0wNSwgLTQuMzYyNTY0ODQ5ODUzNTE1NWUtMDUsIC00LjYwMjQ3MDM5Nzk0OTIxODVlLTA1LCAtNC44Mjg1NDkxOTQzMzU5MzdlLTA1LCAtNS4wNDAyMTI2MzEyMjU1ODZlLTA1LCAtNS4yMzY5NTMzNTM4ODE4MzZlLTA1LCAtNS40MTgzMzcyNDk3NTU4NTllLTA1LCAtNS41ODQwMTAzMTQ5NDE0MDZlLTA1LCAtNS43MzM3MjY1MDE0NjQ4NDM0ZS0wNSwgLTUuODY3MzQ5MjQzMTY0MDYyZS0wNSwgLTUuOTg0ODU0ODg4OTE2MDE1ZS0wNSwgLTYuMDg2MzM1NzU0Mzk0NTMxZS0wNSwgLTYuMTcxOTc5OTA0MTc0ODA1ZS0wNSwgLTYuMjQyMDgwMzA3MDA2ODM2ZS0wNSwgLTYuMjk3MDMxNDAyNTg3ODllLTA1LCAtNi4zMzczMTc2NTc0NzA3MDJlLTA1LCAtNi4zNjM1MDA5NzY1NjI0OTllLTA1LCAtNi4zNzYyMjY4MDY2NDA2MjVlLTA1LCAtNi4zNzYxOTc4MTQ5NDE0MDZlLTA1LCAtNi4zNjQxNzM4ODkxNjAxNTZlLTA1LCAtNi4zNDA5OTE1OTI0MDcyMjdlLTA1LCAtNi4zMDc1Mjk0NDk0NjI4OTFlLTA1LCAtNi4yNjQ3MTAyMzU1OTU3MDNlLTA1LCAtNi4yMTM1MTA1MTMzMDU2NjRlLTA1LCAtNi4xNTQ5MjI0ODUzNTE1NjJlLTA1LCAtNi4wODk5MjQ2MjE1ODIwMzFlLTA1LCAtNi4wMTk1MDgzNjE4MTY0MDZlLTA1LCAtNS45NDQ2NjAxODY3Njc1NzhlLTA1LCAtNS44NjYzMzExMDA0NjM4NjdlLTA1LCAtNS43ODU0Njc5MTA3NjY2MDE1ZS0wNSwgLTUuNzAyOTg3NjcwODk4NDM3ZS0wNSwgLTUuNjE5NzU0NzkxMjU5NzY1NWUtMDUsIC01LjUzNjY0MDE2NzIzNjMyNzZlLTA1LCAtNS40NTQ1MzEwOTc0MTIxMDllLTA1LCAtNS4zNzQyOTEyMjkyNDgwNDY2ZS0wNSwgLTUuMjk2NzYyNDY2NDMwNjY0ZS0wNSwgLTUuMjIyNzkzNTc5MTAxNTYyZS0wNSwgLTUuMTUzMjA4NTQxODcwMTE3ZS0wNSwgLTUuMDg4ODQ1NDQzNzI1NTg1NmUtMDUsIC01LjAzMDU5MTk2NDcyMTY3OWUtMDUsIC00Ljk3OTI4NzcxOTcyNjU2MjRlLTA1LCAtNC45MzU3MjIzNTEwNzQyMTg0ZS0wNSwgLTQuOTAwNjgwOTIzNDYxOTE0ZS0wNSwgLTQuODc0OTE3NjAyNTM5MDYyNGUtMDUsIC00Ljg1OTE0OTkzMjg2MTMyOGUtMDUsIC00Ljg1NDA2NTcwNDM0NTcwM2UtMDUsIC00Ljg2MDIzMDI1NTEyNjk1MjZlLTA1LCAtNC44NzgwNzY1NTMzNDQ3MjY2ZS0wNSwgLTQuOTA4MDIzODM0MjI4NTE1NmUtMDUsIC00Ljk1MDM5NjcyODUxNTYyNDZlLTA1LCAtNS4wMDU0NDgxNTA2MzQ3NjVlLTA1LCAtNS4wNzM0NTQyODQ2Njc5NjhlLTA1LCAtNS4xNTQ1NzY0OTIzMDk1N2UtMDUsIC01LjI0ODk1NTE1NDQxODk0NWUtMDUsIC01LjM1NjgyODMwODEwNTQ2ODRlLTA1LCAtNS40NzgzMTY0OTc4MDI3MzRlLTA1LCAtNS42MTM0MTQwMDE0NjQ4NDM3ZS0wNSwgLTUuNzYyMTQ0NDcwMjE0ODQzZS0wNSwgLTUuOTI0MjEwNzM5MTM1NzQyZS0wNSwgLTYuMDk5MDE3MzMzOTg0Mzc0NGUtMDUsIC02LjI4NjA5MTIzMjI5OTgwNWUtMDUsIC02LjQ4NDc1MDM2NjIxMDkzN2UtMDUsIC02LjY5NDM5Njk3MjY1NjI0OWUtMDUsIC02LjkxNDg5NTYyOTg4MjgxM2UtMDUsIC03LjE0NTg0ODg0NjQzNTU0NmUtMDUsIC03LjM4NjY3OTA3NzE0ODQzN2UtMDUsIC03LjYzNzA0NTI4ODA4NTkzOGUtMDUsIC03Ljg5NjMyNzk3MjQxMjEwOWUtMDUsIC04LjE2MzQ4NzI0MzY1MjM0NGUtMDUsIC04LjQzNzIxNDY2MDY0NDUzMWUtMDUsIC04LjcxNTAwNTQ5MzE2NDA2MmUtMDUsIC04Ljk5MzQwMDU3MzczMDQ2OGUtMDUsIC05LjI2OTA5ODY2MzMzMDA3N2UtMDUsIC05LjUzODU1NDM4MjMyNDIxOGUtMDUsIC05Ljc5ODU3MzMwMzIyMjY1NmUtMDUsIC0wLjAwMDEwMDQ2NTgzNTU3MTI4OTA2LCAtMC4wMDAxMDI3OTU0NTU5MzI2MTcxOSwgLTAuMDAwMTA0OTQ0ODkyODgzMzAwNzcsIC0wLjAwMDEwNjg4NDUzNjc0MzE2NDA2LCAtMC4wMDAxMDg1NzY5MDQyOTY4NzUsIC0wLjAwMDEwOTk4NjY0MDkzMDE3NTc4LCAtMC4wMDAxMTEwODIzNTkzMTM5NjQ4NCwgLTAuMDAwMTExODI1ODEzMjkzNDU3MDMsIC0wLjAwMDExMjE4NDE2NTk1NDU4OTg0LCAtMC4wMDAxMTIxNDA0NTcxNTMzMjAzLCAtMC4wMDAxMTE2OTEzMTQ2OTcyNjU2MSwgLTAuMDAwMTEwODcwNTgyNTgwNTY2NCwgLTAuMDAwMTA5NzQzNDk5NzU1ODU5MzcsIC0wLjAwMDEwODM4MDU4NDcxNjc5Njg3LCAtMC4wMDAxMDY4NTEwNTg5NTk5NjA5MywgLTAuMDAwMTA1MjExMTc0MDExMjMwNDcsIC0wLjAwMDEwMzUxOTgzNjQyNTc4MTI0LCAtMC4wMDAxMDE4NTM4Mjg0MzAxNzU3OCwgLTAuMDAwMTAwMzAzMjk4OTUwMTk1MywgLTkuODk3MjU0OTQzODQ3NjU1ZS0wNSwgLTkuNzk2NDM3MDcyNzUzOTA1ZS0wNSwgLTkuNzM1ODE5MjQ0Mzg0NzY1ZS0wNSwgLTkuNzI2ODI2NDc3MDUwNzgxZS0wNSwgLTkuNzg2ODkyNzAwMTk1MzEyZS0wNSwgLTkuOTI2OTI0MTMzMzAwNzhlLTA1LCAtMC4wMDAxMDE0NjgzMDc0OTUxMTcxOCwgLTAuMDAwMTA0MjkyNDk1NzI3NTM5MDUsIC0wLjAwMDEwNzMxODgwMTg3OTg4MjgxLCAtMC4wMDAxMTAwNjEyMjU4OTExMTMyNywgLTAuMDAwMTEyMDk2MDAwNjcxMzg2NzEsIC0wLjAwMDExMjk0MzkwODY5MTQwNjI0LCAtMC4wMDAxMTIwNzc0Njg4NzIwNzAzMSwgLTAuMDAwMTA5MTE0NzY4OTgxOTMzNTksIC0wLjAwMDEwMzkyMzEzMzg1MDA5NzY1LCAtOS42ODk4MjM5MTM1NzQyMThlLTA1LCAtOC45MDMyODUyMTcyODUxNTZlLTA1LCAtOC4xNDc1ODkxMTEzMjgxMjRlLTA1LCAtNy41MjQ2Mjk5NzQzNjUyMzNlLTA1LCAtNy4xMjAyMzAxMDI1MzkwNjJlLTA1LCAtNy4wMDYxMjE4MjYxNzE4NzVlLTA1LCAtNy4yMjM0NDc0MTgyMTI4OWUtMDUsIC03Ljc1NTY3Nzc5NTQxMDE1NmUtMDUsIC04LjQ3NTIwNzUxOTUzMTI0OWUtMDUsIC05LjE0MTE4NjUyMzQzNzVlLTA1LCAtOS40NTEzNzAyMzkyNTc4MTJlLTA1LCAtOS4wOTM5NzQzMDQxOTkyMThlLTA1LCAtNy43ODk1MTQ5MjMwOTU3MDNlLTA1LCAtNS4yNzA2MTExOTA3OTU4OThlLTA1LCAtMS4zMTAzNzM2ODc3NDQxNDA2ZS0wNSwgNC4yMjc0MTgxMzY1OTY2Nzk2ZS0wNSwgMC4wMDAxMTMyMjYwMTMxODM1OTM3NSwgMC4wMDAxOTc2NDUyNjM2NzE4NzQ5OCwgMC4wMDAyOTE4OTg0NjgwMTc1NzgxLCAwLjAwMDM5MTM5MjkxMzgxODM1OTM3LCAwLjAwMDQ5MTA3MjU0MDI4MzIwMzEsIDAuMDAwNTg1MDI4MzgxMzQ3NjU2MywgMC4wMDA2NjY5OTg2NTcyMjY1NjI1LCAwLjAwMDczMDk0MDQ5MDcyMjY1NjIsIDAuMDAwNzcxNzU3OTM0NTcwMzEyNSwgMC4wMDA3ODYzMjk4MzM5ODQzNzQ5LCAwLjAwMDc3MzE5NzYzMTgzNTkzNzUsIDAuMDAwNzMyMzgyNTA3MzI0MjE4NywgMC4wMDA2NjU0NTE4NDMyNjE3MTg4LCAwLjAwMDU3NTk0MDYxMjc5Mjk2ODgsIDAuMDAwNDY5MTM2OTYyODkwNjI0OTcsIDAuMDAwMzUxNjUyMzc0MjY3NTc4MSwgMC4wMDAyMzA1NTAyMDE0MTYwMTU2MSwgMC4wMDAxMTIwMTQ1NDE2MjU5NzY1NiwgMS43NTYwMDA1MTg3OTg4MjhlLTA2LCAtOS41MTQ1MzAxODE4ODQ3NjVlLTA1LCAtMC4wMDAxNzQ3ODI0NDAxODU1NDY4OCwgLTAuMDAwMjM0ODQ0NzU3MDgwMDc4MSwgLTAuMDAwMjc1MjAzODU3NDIxODc1LCAtMC4wMDAyOTc1NDUyMjcwNTA3ODEyNSwgLTAuMDAwMzA0NDUzMTI1LCAtMC4wMDAyOTg0Mzc3NDQxNDA2MjQ5NiwgLTAuMDAwMjgyMjQzMTY0MDYyNDk5OTcsIC0wLjAwMDI1OTA5ODM4ODY3MTg3NSwgLTAuMDAwMjMyNDM1NzE0NzIxNjc5NjcsIC0wLjAwMDIwNTMxMDUzMTYxNjIxMDkzLCAtMC4wMDAxNzkzODc1ODg1MDA5NzY1NiwgLTAuMDAwMTU1MzU5NzQxMjEwOTM3NSwgLTAuMDAwMTMzNTg0MTk3OTk4MDQ2ODcsIC0wLjAwMDExNDcwNDkwMjY0ODkyNTc3LCAtOS45NzI1NTMyNTMxNzM4MjhlLTA1LCAtOC44OTAzMDMwMzk1NTA3OGUtMDUsIC04LjE1NDg2Mjk3NjA3NDIxOGUtMDUsIC03LjY3NjQzMjgwMDI5Mjk2OGUtMDUsIC03LjQxMDU2MzY1OTY2Nzk2OWUtMDUsIC03LjMzNzAyODUwMzQxNzk2OWUtMDUsIC03LjQ0MjMwODgwNzM3MzA0N2UtMDUsIC03LjY1ODI3MTc4OTU1MDc4ZS0wNSwgLTcuODMyOTA2MzQxNTUyNzMzZS0wNSwgLTcuODczMDM1NDMwOTA4MjAzZS0wNSwgLTcuNzY5NTU4NzE1ODIwMzExZS0wNSwgLTcuNTM4MjEyNTg1NDQ5MjE4ZS0wNSwgLTcuMjA5MjYzNjEwODM5ODQzZS0wNSwgLTYuODA2NjA1NTI5Nzg1MTU3ZS0wNSwgLTYuMzM3NDU1MzY4MDQxOTkyZS0wNSwgLTUuODQ4OTcyMzIwNTU2NjQwNWUtMDUsIC01LjQ0MjEyMDM2MTMyODEyNWUtMDUsIC01LjE3NzU4ODY1MzU2NDQ1M2UtMDUsIC01LjA3MTY1MzM2NjA4ODg2NjdlLTA1LCAtNS4xMTg5NTE0MTYwMTU2MjQ0ZS0wNSwgLTUuMjgxMzM0Njg2Mjc5Mjk3ZS0wNSwgLTUuNTI0ODk3MDAzMTczODI4ZS0wNSwgLTUuODI4OTcwMzM2OTE0MDYyNWUtMDUsIC02LjE1NTMwNTQ4MDk1NzAzZS0wNSwgLTYuNDUzNTU2MDYwNzkxMDE2ZS0wNSwgLTYuNjkwMjQzNTMwMjczNDM3ZS0wNSwgLTYuODQzNjA2NTY3MzgyODEyZS0wNSwgLTYuOTA0NjUxNjQxODQ1NzAzZS0wNSwgLTYuODgxNDk0OTAzNTY0NDUzZS0wNSwgLTYuNzc5MzY3MDY1NDI5Njg3ZS0wNSwgLTYuNjAwNjQ2MjA5NzE2Nzk2ZS0wNSwgLTYuMzUyNTYyNzEzNjIzMDQ2ZS0wNSwgLTYuMDQyNTg2MTM1ODY0MjU3ZS0wNSwgLTUuNjc4MjUyNDEwODg4NjcxNWUtMDUsIC01LjI2ODE2MzI5OTU2MDU0N2UtMDUsIC00LjgxOTE2MTk4NzMwNDY4NzRlLTA1LCAtNC4zMzc5MjI2Njg0NTcwMzFlLTA1LCAtMy44MzMzOTAwNDUxNjYwMTU1ZS0wNSwgLTMuMzE1NTcxMjEyNzY4NTU0NmUtMDUsIC0yLjc5NDk1NzU0MjQxOTQzMzZlLTA1LCAtMi4yODAxOTM3MTAzMjcxNDg0ZS0wNSwgLTEuNzc3MzYzNzc3MTYwNjQ0NWUtMDUsIC0xLjI5MTU5NDY5NjA0NDkyMThlLTA1LCAtOC4yNjA1NzkxMDkxOTE4OTRlLTA2LCAtMy44MjA5ODY3NDc3NDE2OTllLTA2LCAzLjk3MTMyNzU0MzI1ODY2N2UtMDcsIDQuNDA0MTc4NjE5Mzg0NzY1ZS0wNiwgOC4yMTg1MzM1MTU5MzAxNzVlLTA2LCAxLjE4NTE0MzA4OTI5NDQzMzVlLTA1LCAxLjUzMjExMjMxMjMxNjg5NDZlLTA1LCAxLjg2NTM4NjE5OTk1MTE3MTZlLTA1LCAyLjE4NzQyNTQyMjY2ODQ1N2UtMDUsIDIuNTAxNjQ5MDkzNjI3OTI5NmUtMDUsIDIuODExOTg4NDQ5MDk2Njc5NmUtMDUsIDMuMTIyNDg0NTg4NjIzMDQ3ZS0wNSwgMy40Mzc5NzgzNjMwMzcxMDk0ZS0wNSwgMy43NjI4MzY4Mzc3Njg1NTQ3ZS0wNSwgNC4xMDAyNDk4NjI2NzA4OTg1ZS0wNSwgNC40NTI4NjQ4Mzc2NDY0ODRlLTA1LCA0LjgyMjgyNDA5NjY3OTY4N2UtMDUsIDUuMjExODMwOTAyMDk5NjA5M2UtMDUsIDUuNjIxODEzMjAxOTA0Mjk2NWUtMDUsIDYuMDU0NDEyNDYwMzI3MTQ4ZS0wNSwgNi41MTAyMDA1MDA0ODgyODFlLTA1LCA2Ljk4OTQwOTYzNzQ1MTE3MmUtMDUsIDcuNDkyMDEyNzg2ODY1MjM1ZS0wNSwgOC4wMTc2NDM3Mzc3OTI5NjllLTA1LCA4LjU2NTgzMjUxOTUzMTI0OWUtMDUsIDkuMTM1NTQwNzcxNDg0Mzc1ZS0wNSwgOS43MjQ2MDcwODYxODE2NGUtMDUsIDAuMDAwMTAzMjk5MzAxMTQ3NDYwOTMsIDAuMDAwMTA5NDg0NTUwNDc2MDc0MjEsIDAuMDAwMTE1Nzc1NjE5NTA2ODM1OTQsIDAuMDAwMTIyMTU1Mjg4Njk2Mjg5MDUsIDAuMDAwMTI4NjEwOTkyNDMxNjQwNjEsIDAuMDAwMTM1MTIyNDk3NTU4NTkzNzQsIDAuMDAwMTQxNjYzMzMwMDc4MTI1LCAwLjAwMDE0ODIwMDgzNjE4MTY0MDYsIDAuMDAwMTU0NzAzMTU1NTE3NTc4MTMsIDAuMDAwMTYxMTUzODY5NjI4OTA2MjUsIDAuMDAwMTY3NTQ2MzQwOTQyMzgyOCwgMC4wMDAxNzM4NzI5ODU4Mzk4NDM3NSwgMC4wMDAxODAxMjg5NjcyODUxNTYyNCwgMC4wMDAxODYzMTg4NzgxNzM4MjgxLCAwLjAwMDE5MjQ1OTQxMTYyMTA5MzczLCAwLjAwMDE5ODU5MTgyNzM5MjU3ODEsIDAuMDAwMjA0NzY4MDA1MzcxMDkzNzQsIDAuMDAwMjExMDE4MTU3OTU4OTg0MzcsIDAuMDAwMjE3MzUwNDMzMzQ5NjA5MzcsIDAuMDAwMjIzNzUwNDI3MjQ2MDkzNzUsIDAuMDAwMjMwMTkzOTY5NzI2NTYyNSwgMC4wMDAyMzY2Njc1NDE1MDM5MDYyNSwgMC4wMDAyNDMxNjA5NDk3MDcwMzEyNSwgMC4wMDAyNDk2NjAzODUxMzE4MzU5NSwgMC4wMDAyNTYxNDE1NzEwNDQ5MjE4NCwgMC4wMDAyNjI1NTg1OTM3NSwgMC4wMDAyNjg4NTY3MTk5NzA3MDMxLCAwLjAwMDI3NDk4NzkxNTAzOTA2MjUsIDAuMDAwMjgwODg5ODMxNTQyOTY4NzUsIDAuMDAwMjg2NDcyNTk1MjE0ODQzNzQsIDAuMDAwMjkxNjE4NDA4MjAzMTI1LCAwLjAwMDI5NjE2NTgzMjUxOTUzMTIsIDAuMDAwMjk5OTUwNjIyNTU4NTkzNzYsIDAuMDAwMzAyODUxMTM1MjUzOTA2MjUsIDAuMDAwMzA0Nzc2NjcyMzYzMjgxMjUsIDAuMDAwMzA1NjY2MDE1NjI1LCAwLjAwMDMwNTQ2OTgxODExNTIzNDM2LCAwLjAwMDMwNDEyODE3MzgyODEyNSwgMC4wMDAzMDE1ODc3MDc1MTk1MzEyLCAwLjAwMDI5NzgxNTY0MzMxMDU0Njg2LCAwLjAwMDI5Mjc5MTI1OTc2NTYyNSwgMC4wMDAyODY1MDc5MzQ1NzAzMTI1LCAwLjAwMDI3ODk2MzYyMzA0Njg3NDk2LCAwLjAwMDI3MDE0NDc3NTM5MDYyNDk3LCAwLjAwMDI2MDA3MzUxNjg0NTcwMzEsIDAuMDAwMjQ4ODI0Mjc5Nzg1MTU2MiwgMC4wMDAyMzY1MTI4MTczODI4MTI0OCwgMC4wMDAyMjMzMTEzNzA4NDk2MDkzNywgMC4wMDAyMDkzOTIyNzI5NDkyMTg3MywgMC4wMDAxOTQ4ODkyMjExOTE0MDYyNCwgMC4wMDAxNzk5MjYwMjUzOTA2MjUsIDAuMDAwMTY0NjE3ODI4MzY5MTQwNjMsIDAuMDAwMTQ5MDc3OTExMzc2OTUzMSwgMC4wMDAxMzM0MzQ0OTQwMTg1NTQ2NywgMC4wMDAxMTc4MTMyMTcxNjMwODU5MywgMC4wMDAxMDIzMTk3MjUwMzY2MjExLCA4LjcwNzE3OTI2MDI1MzkwNmUtMDUsIDcuMjIwMjU5ODU3MTc3NzM1ZS0wNSwgNS43ODQ3ODMxNzI2MDc0MjFlLTA1LCA0LjQxNTgyNjQxNjAxNTYyNDZlLTA1LCAzLjEyNDQ3ODUzMDg4Mzc4OWUtMDUsIDEuOTE2MTc1NjUxNTUwMjkzZS0wNSwgNy45MzIxMTkzNjk1MDY4MzZlLTA2LCAtMi40NjMyOTQwMjkyMzU4NGUtMDYsIC0xLjIwNDU5OTU3MTIyODAyNzJlLTA1LCAtMi4wODE4NTk1ODg2MjMwNDY4ZS0wNSwgLTIuODc5NTAwNTc5ODMzOTg0NGUtMDUsIC0zLjYwMDI3MzUxMzc5Mzk0NTNlLTA1LCAtNC4yNDcwNDg5NTAxOTUzMTJlLTA1LCAtNC44MjM2Njc5MDc3MTQ4NDNlLTA1LCAtNS4zMzQ2MjkwNTg4Mzc4OWUtMDUsIC01Ljc4MzU1MjE2OTc5OTgwNDVlLTA1LCAtNi4xNzcxNjg2NTUzOTU1MDdlLTA1LCAtNi41MjU3MTQ4NzQyNjc1NzhlLTA1LCAtNi44MzkzNjQ2MjQwMjM0MzdlLTA1LCAtNy4xMjkwOTY5ODQ4NjMyOGUtMDUsIC03LjQwMzI2OTE5NTU1NjY0ZS0wNSwgLTcuNjY2Mjg4NzU3MzI0MjE5ZS0wNSwgLTcuOTIxNDM3ODM1NjkzMzU4ZS0wNSwgLTguMTcwNDM4Mzg1MDA5NzY1ZS0wNSwgLTguNDE0MjcwMDE5NTMxMjQ5ZS0wNSwgLTguNjU0MDE2ODc2MjIwNzAzZS0wNSwgLTguODg5NjYyMTcwNDEwMTU1ZS0wNSwgLTkuMTE5NzU1NTU0MTk5MjE4ZS0wNSwgLTkuMzQzMzc2OTIyNjA3NDIyZS0wNSwgLTkuNTU5OTkxNDU1MDc4MTI1ZS0wNSwgLTkuNzY4Mjk1Mjg4MDg1OTM3ZS0wNSwgLTkuOTY3MjAxOTk1ODQ5NjFlLTA1LCAtMC4wMDAxMDE1MzM3MzcxODI2MTcxOSwgLTAuMDAwMTAzMjA5NTY0MjA4OTg0MzgsIC0wLjAwMDEwNDY1MDc0MTU3NzE0ODQ0LCAtMC4wMDAxMDU4MTQxNTU1Nzg2MTMyOCwgLTAuMDAwMTA2NjY5MzcyNTU4NTkzNzUsIC0wLjAwMDEwNzIwNjQ1MTQxNjAxNTYxLCAtMC4wMDAxMDc0MTkxMjg0MTc5Njg3NSwgLTAuMDAwMTA3MzA0NDU4NjE4MTY0MDYsIC0wLjAwMDEwNjg3MTU2Njc3MjQ2MDkzLCAtMC4wMDAxMDYxMzg0ODg3Njk1MzEyNCwgLTAuMDAwMTA1MTI2NzkyOTA3NzE0ODQsIC0wLjAwMDEwMzg2NDQ5NDMyMzczMDQ2LCAtMC4wMDAxMDIzNzQ1NTc0OTUxMTcxOSwgLTAuMDAwMTAwNjczMTMzODUwMDk3NjUsIC05Ljg3ODI3NTI5OTA3MjI2NWUtMDUsIC05LjY3MjgwNTAyMzE5MzM1OWUtMDUsIC05LjQ1NDEyNTk3NjU2MjVlLTA1LCAtOS4yMjYzODcwMjM5MjU3OGUtMDUsIC04Ljk5Mjk3ODY2ODIxMjg5ZS0wNSwgLTguNzU2NTk5NDI2MjY5NTMxZS0wNSwgLTguNTE5NjczOTE5Njc3NzM0ZS0wNSwgLTguMjg0MDU3NjE3MTg3NWUtMDUsIC04LjA1MTQwMTUxOTc3NTM5ZS0wNSwgLTcuODIzMjk1NTkzMjYxNzE4ZS0wNSwgLTcuNjAwNTY5MTUyODMyMDMxZS0wNSwgLTcuMzgzMzg2MjMwNDY4NzVlLTA1LCAtNy4xNzIwMzM2OTE0MDYyNWUtMDUsIC02Ljk2Njc3MjQ2MDkzNzVlLTA1LCAtNi43NjgwMjI5MTg3MDExNzFlLTA1LCAtNi41NzY0OTY4ODcyMDcwM2UtMDUsIC02LjM5MjU4OTE4NzYyMjA3ZS0wNSwgLTYuMjE2NDU1MDc4MTI0OTk5ZS0wNSwgLTYuMDQ4MTk1NjQ4MTkzMzU5ZS0wNSwgLTUuODg3Nzc1NDIxMTQyNTc4ZS0wNSwgLTUuNzM1MjYyMjk4NTgzOTg0ZS0wNSwgLTUuNTkwODYyMjc0MTY5OTIyZS0wNSwgLTUuNDU0NjgwNjMzNTQ0OTIyZS0wNSwgLTUuMzI2NzU2Mjg2NjIxMDkzZS0wNSwgLTUuMjA3MTg2ODg5NjQ4NDM3NWUtMDUsIC01LjA5NjA2OTcxNzQwNzIyNjRlLTA1LCAtNC45OTM2MTE5MDc5NTg5ODRlLTA1LCAtNC45MDAxMjkzMTgyMzczMDQ2ZS0wNSwgLTQuODE1NzcyNjI4Nzg0MTc5ZS0wNSwgLTQuNzQwNTQ2Nzk4NzA2MDU0NmUtMDUsIC00LjY3NDQxMjUzNjYyMTA5MzRlLTA1LCAtNC42MTcyNDkyOTgwOTU3MDNlLTA1LCAtNC41Njg5MzAwNTM3MTA5Mzc1ZS0wNSwgLTQuNTI5MzM3NjkyMjYwNzQyZS0wNSwgLTQuNDk4MjU4MjA5MjI4NTE2ZS0wNSwgLTQuNDc1NDA0MzU3OTEwMTU2ZS0wNSwgLTQuNDYwNTE3MTIwMzYxMzI4ZS0wNSwgLTQuNDUzMzUzODgxODM1OTM3ZS0wNSwgLTQuNDUzNjcxMjY0NjQ4NDM3NGUtMDUsIC00LjQ2MTI0MTE0OTkwMjM0MzNlLTA1LCAtNC40NzU3ODg0OTc5MjQ4MDQ1ZS0wNSwgLTQuNDk2OTk0MDE4NTU0Njg3ZS0wNSwgLTQuNTI0NTU2MzUwNzA4MDA3ZS0wNSwgLTQuNTU4MTg0ODE0NDUzMTI1ZS0wNSwgLTQuNTk3NTg4NzI5ODU4Mzk4NWUtMDUsIC00LjY0MjQ4NDI4MzQ0NzI2NWUtMDUsIC00LjY5MjU4MDAzMjM0ODYzMjVlLTA1LCAtNC43NDc1NzY5MDQyOTY4NzVlLTA1LCAtNC44MDcyMDA2MjI1NTg1OTM0ZS0wNSwgLTQuODcxMjAxNzA1OTMyNjE3ZS0wNSwgLTQuOTM5MzM4Njg0MDgyMDMxZS0wNSwgLTUuMDExMzc4ODYwNDczNjMzZS0wNSwgLTUuMDg3MDg1NzIzODc2OTUzZS0wNSwgLTUuMTY2MjE1NTE1MTM2NzE4NWUtMDUsIC01LjI0ODU0MzU0ODU4Mzk4NGUtMDUsIC01LjMzMzg2MTU0MTc0ODA0N2UtMDUsIC01LjQyMTk1ODU0MTg3MDExN2UtMDUsIC01LjUxMjYxOTAxODU1NDY4N2UtMDUsIC01LjYwNTYxNTIzNDM3NDk5OTRlLTA1LCAtNS43MDA3MDI2NjcyMzYzMjhlLTA1LCAtNS43OTc2NDI1MTcwODk4NDM2ZS0wNSwgLTUuODk2MjA2NjY1MDM5MDYyZS0wNSwgLTUuOTk2MTU2NjkyNTA0ODgzZS0wNSwgLTYuMDk3MjUwMzY2MjEwOTM3ZS0wNSwgLTYuMTk5MjQ0MzA4NDcxNjhlLTA1LCAtNi4zMDE4OTU5MDQ1NDEwMTZlLTA1LCAtNi40MDQ5Nzg5NDI4NzEwOTNlLTA1LCAtNi41MDgyOTQ2Nzc3MzQzNzVlLTA1LCAtNi42MTE2MzMzMDA3ODEyNWUtMDUsIC02LjcxNDc4MzQ3Nzc4MzIwMmUtMDUsIC02LjgxNzUzODQ1MjE0ODQzN2UtMDUsIC02LjkxOTY4ODQxNTUyNzM0M2UtMDUsIC03LjAyMTAzODgxODM1OTM3NGUtMDUsIC03LjEyMTQwNjU1NTE3NTc4MWUtMDUsIC03LjIyMDYxMTU3MjI2NTYyNWUtMDUsIC03LjMxODQ3MzA1Mjk3ODUxNWUtMDUsIC03LjQxNDgxNjI4NDE3OTY4N2UtMDUsIC03LjUwOTQ2NTc4OTc5NDkyMWUtMDUsIC03LjYwMjI0ODM4MjU2ODM1OWUtMDUsIC03LjY5Mjk5MjQwMTEyMzA0N2UtMDUsIC03Ljc4MTUwNDgyMTc3NzM0M2UtMDUsIC03Ljg2NzU3NjU5OTEyMTA5M2UtMDUsIC03Ljk1MDk4NDE5MTg5NDUzMWUtMDUsIC04LjAzMTQ3ODg4MTgzNTkzOGUtMDUsIC04LjEwODc5NzQ1NDgzMzk4NWUtMDUsIC04LjE4MjY4MjgwMDI5Mjk2OWUtMDUsIC04LjI1Mjg2NTYwMDU4NTkzN2UtMDUsIC04LjMxOTA3NDI0OTI2NzU3OGUtMDUsIC04LjM4MTA1MzE2MTYyMTA5M2UtMDUsIC04LjQzODU1MjA5MzUwNTg1OGUtMDUsIC04LjQ5MTM0NTk3Nzc4MzIwMmUtMDUsIC04LjUzOTI0NTYwNTQ2ODc1ZS0wNSwgLTguNTgyMDc3Nzg5MzA2NjRlLTA1LCAtOC42MTk2ODIzMTIwMTE3MThlLTA1LCAtOC42NTE5MjQxMzMzMDA3ODFlLTA1LCAtOC42Nzg2ODcyODYzNzY5NTJlLTA1LCAtOC42OTk4NzQ4Nzc5Mjk2ODhlLTA1LCAtOC43MTU0MTQ0Mjg3MTA5MzdlLTA1LCAtOC43MjUyNDQ5MDM1NjQ0NTJlLTA1LCAtOC43MjkyOTk5MjY3NTc4MTJlLTA1LCAtOC43Mjc1NDQ0MDMwNzYxNzFlLTA1LCAtOC43MTk5Njc2NTEzNjcxODdlLTA1LCAtOC43MDY1Nzk1ODk4NDM3NWUtMDUsIC04LjY4NzQxOTg5MTM1NzQyMmUtMDUsIC04LjY2MjUzOTY3Mjg1MTU2MmUtMDUsIC04LjYzMjAwNjA3Mjk5ODA0N2UtMDUsIC04LjU5NTkwODM1NTcxMjg5ZS0wNSwgLTguNTU0MzUwMjgwNzYxNzE5ZS0wNSwgLTguNTA3NDU2MjA3Mjc1MzllLTA1LCAtOC40NTUzNzcxOTcyNjU2MjVlLTA1LCAtOC4zOTgyODc5NjM4NjcxODhlLTA1LCAtOC4zMzYzODc2MzQyNzczNDNlLTA1LCAtOC4yNjk5MjM0MDA4Nzg5MDZlLTA1LCAtOC4xOTkxNzk4NDAwODc4OWUtMDUsIC04LjEyNDQ4NTc3ODgwODU5M2UtMDUsIC04LjA0NjIzNzE4MjYxNzE4N2UtMDUsIC03Ljk2NDg3Mjc0MTY5OTIxOGUtMDUsIC03Ljg4MDg0NDExNjIxMDkzN2UtMDUsIC03Ljc5NDY0ODc0MjY3NTc4MWUtMDUsIC03LjcwNjgxNjg2NDAxMzY3MWUtMDUsIC03LjYxNzg3ODcyMzE0NDUzZS0wNSwgLTcuNTI4NDA2NTI0NjU4MjAzZS0wNSwgLTcuNDM4OTc3MDUwNzgxMjVlLTA1LCAtNy4zNTAxNDM0MzI2MTcxODdlLTA1LCAtNy4yNjI0ODI0NTIzOTI1NzhlLTA1LCAtNy4xNzY2MTk3MjA0NTg5ODVlLTA1LCAtNy4wOTMxNzE2OTE4OTQ1MzFlLTA1LCAtNy4wMTI3Njg1NTQ2ODc0OTllLTA1LCAtNi45MzYwNzMzMDMyMjI2NTVlLTA1LCAtNi44NjM3NDk2OTQ4MjQyMTllLTA1LCAtNi43OTY0OTk2MzM3ODkwNjJlLTA1LCAtNi43MzUxMjI2ODA2NjQwNjJlLTA1LCAtNi42ODA0MTQ1ODEyOTg4MjhlLTA1LCAtNi42MzMxNjgwMjk3ODUxNTdlLTA1LCAtNi41OTQyMjc2MDAwOTc2NTZlLTA1LCAtNi41NjQ0NDAxNTUwMjkyOTZlLTA1LCAtNi41NDQ2NDU2OTA5MTc5NjllLTA1LCAtNi41MzU2OTI1OTY0MzU1NDZlLTA1LCAtNi41MzgzNTI5NjYzMDg1OTRlLTA1LCAtNi41NTMyODgyNjkwNDI5NjhlLTA1LCAtNi41ODExNjM3ODc4NDE3OTdlLTA1LCAtNi42MjI1NzA4MDA3ODEyNDllLTA1LCAtNi42NzgwMDc1MDczMjQyMTllLTA1LCAtNi43NDc5OTgwNDY4NzVlLTA1LCAtNi44MzI5NjIwMzYxMzI4MTJlLTA1LCAtNi45MzMyODMyMzM2NDI1NzhlLTA1LCAtNy4wNDk0MzM4OTg5MjU3ODFlLTA1LCAtNy4xODE3MjkxMjU5NzY1NjJlLTA1LCAtNy4zMzAzMTUzOTkxNjk5MjJlLTA1LCAtNy40OTUzMzIzMzY0MjU3ODFlLTA1LCAtNy42NzY1NzQ3MDcwMzEyNWUtMDUsIC03Ljg3MzQ5ODUzNTE1NjI0OWUtMDUsIC04LjA4NTYyNjIyMDcwMzEyNWUtMDUsIC04LjMxMjIxNzcxMjQwMjM0NGUtMDUsIC04LjU1MjU1MzU1ODM0OTYwOGUtMDUsIC04LjgwNjM3MjA3MDMxMjVlLTA1LCAtOS4wNzMxNzA0NzExOTE0MDZlLTA1LCAtOS4zNTIyNjk3NDQ4NzMwNDZlLTA1LCAtOS42NDMxOTUzNDMwMTc1NzhlLTA1LCAtOS45NDUxNTQ1NzE1MzMyMDJlLTA1LCAtMC4wMDAxMDI1Njg5MzkyMDg5ODQzNywgLTAuMDAwMTA1NzY4NjYxNDk5MDIzNDQsIC0wLjAwMDEwOTAyMzE3ODEwMDU4NTkzLCAtMC4wMDAxMTIyOTQ0ODY5OTk1MTE3MSwgLTAuMDAwMTE1NTQ0NTU1NjY0MDYyNSwgLTAuMDAwMTE4NzMxNjg5NDUzMTI0OTksIC0wLjAwMDEyMTgxNjQwNjI0OTk5OTk5LCAtMC4wMDAxMjQ3NjUxMzY3MTg3NSwgLTAuMDAwMTI3NTQwMTk5Mjc5Nzg1MTUsIC0wLjAwMDEzMDEwNDcwNTgxMDU0Njg2LCAtMC4wMDAxMzI0MjE0OTM1MzAyNzM0MiwgLTAuMDAwMTM0NDQ1NzM5NzQ2MDkzNzQsIC0wLjAwMDEzNjEzNDc2NTYyNSwgLTAuMDAwMTM3NDUwNDY5OTcwNzAzMTIsIC0wLjAwMDEzODM1MDE3Mzk1MDE5NTMxLCAtMC4wMDAxMzg3OTc5NzM2MzI4MTI1LCAtMC4wMDAxMzg3NzQxNTQ2NjMwODU5MiwgLTAuMDAwMTM4MjczNzI3NDE2OTkyMTgsIC0wLjAwMDEzNzMzMDY4ODQ3NjU2MjUsIC0wLjAwMDEzNjAxMjk1NDcxMTkxNDA3LCAtMC4wMDAxMzQzOTg3ODg0NTIxNDg0NCwgLTAuMDAwMTMyNTY5Mzk2OTcyNjU2MjQsIC0wLjAwMDEzMDU5NDU0MzQ1NzAzMTI0LCAtMC4wMDAxMjg1NDgwNDk5MjY3NTc4LCAtMC4wMDAxMjY1MjE0NjE0ODY4MTY0LCAtMC4wMDAxMjQ2MTg4OTY0ODQzNzUsIC0wLjAwMDEyMjk1ODQ5NjA5Mzc1LCAtMC4wMDAxMjE2NTYxNDMxODg0NzY1NSwgLTAuMDAwMTIwODAxNzk1OTU5NDcyNjUsIC0wLjAwMDEyMDUxNjUxMDAwOTc2NTYyLCAtMC4wMDAxMjA5NzY1Nzc3NTg3ODkwNSwgLTAuMDAwMTIyMjg3MjM5MDc0NzA3MDMsIC0wLjAwMDEyNDQ0NjQ1NjkwOTE3OTcsIC0wLjAwMDEyNzI4NDI0ODM1MjA1MDc4LCAtMC4wMDAxMzAzNzc3OTIzNTgzOTg0MiwgLTAuMDAwMTMzMjM3OTE1MDM5MDYyNSwgLTAuMDAwMTM1NDIzNzk3NjA3NDIxODYsIC0wLjAwMDEzNjQyMDU2Mjc0NDE0MDYyLCAtMC4wMDAxMzU2NzA0MTAxNTYyNDk5OCwgLTAuMDAwMTMyNzcwMzU1MjI0NjA5MzgsIC0wLjAwMDEyNzU1Mzk3MDMzNjkxNDA3LCAtMC4wMDAxMjAzNjgxMzM1NDQ5MjE4OCwgLTAuMDAwMTEyMTQyNzc2NDg5MjU3OCwgLTAuMDAwMTAzOTQ5Mjc5Nzg1MTU2MjQsIC05LjY3NjcyMzQ4MDIyNDYwOWUtMDUsIC05LjE0NzMxNTk3OTAwMzkwNWUtMDUsIC04Ljg3OTE0MzUyNDE2OTkyMmUtMDUsIC04LjkxMjE0MDY1NTUxNzU3N2UtMDUsIC05LjIyOTE5NzY5Mjg3MTA5M2UtMDUsIC05LjcwMzE1Mzk5MTY5OTIxOGUtMDUsIC0wLjAwMDEwMTAwNzY3NTE3MDg5ODQzLCAtMC4wMDAxMDEzMzUyMDUwNzgxMjQ5OSwgLTkuNDk2NTg3MzcxODI2MTcyZS0wNSwgLTcuOTA3NDQ5MzQwODIwMzEyZS0wNSwgLTUuMDk3Nzc4MzIwMzEyNWUtMDUsIC04LjQ1ODExNDYyNDAyMzQzN2UtMDYsIDQuOTc2NjQxMDgyNzYzNjcyZS0wNSwgMC4wMDAxMjM0MDM3Mzk5MjkxOTkyMiwgMC4wMDAyMTAzNzA2MzU5ODYzMjgxMiwgMC4wMDAzMDcxNjQwMzE5ODI0MjE5LCAwLjAwMDQwOTIxMDg0NTk0NzI2NTYsIDAuMDAwNTExMjQ3MDA5Mjc3MzQzNywgMC4wMDA2MDcyNzgzMjAzMTI1LCAwLjAwMDY5MTI4OTYxMTgxNjQwNjIsIDAuMDAwNzU3MjMyOTEwMTU2MjUsIDAuMDAwNzk5ODIwMTkwNDI5Njg3NCwgMC4wMDA4MTU5MjM4MjgxMjUsIDAuMDAwODAzNTc0MDM1NjQ0NTMxMiwgMC4wMDA3NjM1NDQ3Mzg3Njk1MzEyLCAwLjAwMDY5OTk5ODc3OTI5Njg3NDksIDAuMDAwNjE2MTEyNTQ4ODI4MTI1LCAwLjAwMDUxNDk4NDU1ODEwNTQ2ODgsIDAuMDAwMzk5NTE4MTg4NDc2NTYyNSwgMC4wMDAyNjk3NjgwOTY5MjM4MjgxLCAwLjAwMDEzMjQzNjE3MjQ4NTM1MTU3LCA1LjI0NDk0MTcxMTQyNTc4MWUtMDcsIC0wLjAwMDExMzU2MjU4MzkyMzMzOTg0LCAtMC4wMDAxOTYwMTg0NDc4NzU5NzY1NSwgLTAuMDAwMjQ0MDcwNjE3Njc1NzgxMjUsIC0wLjAwMDI2NjY4MzUzMjcxNDg0Mzc0LCAtMC4wMDAyNzI2MDE0MDk5MTIxMDk0LCAtMC4wMDAyNzE4NzMxOTk0NjI4OTA2LCAtMC4wMDAyNjc5NTUwMTcwODk4NDM3NiwgLTAuMDAwMjU3MjQyMDA0Mzk0NTMxMjYsIC0wLjAwMDIzOTMzMzQ2NTU3NjE3MTg3LCAtMC4wMDAyMTQ4MzM5MjMzMzk4NDM3MywgLTAuMDAwMTg2Mzc1MjEzNjIzMDQ2ODcsIC0wLjAwMDE1OTA3OTYyMDM2MTMyODEzLCAtMC4wMDAxMzUzNjMxODk2OTcyNjU2MiwgLTAuMDAwMTE2Mzk4MzMwNjg4NDc2NTUsIC0wLjAwMDEwMzMxNTQyMjA1ODEwNTQ2LCAtOS41NTcxODY4ODk2NDg0MzdlLTA1LCAtOS4yMzc5NzE0OTY1ODIwM2UtMDUsIC05LjI5NzE1MTk0NzAyMTQ4NGUtMDUsIC05LjU3NjUwNDUxNjYwMTU2MmUtMDUsIC05Ljk1NzEwNTI1NTEyNjk1M2UtMDUsIC0wLjAwMDEwMzU0MTc4NjE5Mzg0NzY2LCAtMC4wMDAxMDYzNDU0Mjg0NjY3OTY4NywgLTAuMDAwMTA2ODY5MzM4OTg5MjU3OCwgLTAuMDAwMTA0NjM0MTg1NzkxMDE1NjIsIC05Ljk0Nzg4NTEzMTgzNTkzN2UtMDUsIC05LjE3NDYxMjQyNjc1NzgxMmUtMDUsIC04LjIyNTYyMjU1ODU5Mzc1ZS0wNSwgLTcuMTY3NTA3OTM0NTcwMzEyZS0wNSwgLTYuMDcxNDIyNTc2OTA0Mjk3ZS0wNSwgLTUuMDM5MzM2Mzk1MjYzNjcxNWUtMDUsIC00LjE0NDk1MzE1NTUxNzU3OGUtMDUsIC0zLjQyNjc1NDM3OTI3MjQ2MWUtMDUsIC0yLjkwNTA2ODk2OTcyNjU2MjNlLTA1LCAtMi41Njc4MjM5ODIyMzg3Njk0ZS0wNSwgLTIuMzg2NjYxOTExMDEwNzQyZS0wNSwgLTIuMzM4MjA4MDA3ODEyNWUtMDUsIC0yLjM4NzYwMDMyNjUzODA4NThlLTA1LCAtMi40ODU3NTYxMTExNDUwMTk0ZS0wNSwgLTIuNTk4NTc0NDQ3NjMxODM1N2UtMDUsIC0yLjcwNzU3NTQxNjU2NDk0MTJlLTA1LCAtMi44MDI0NzM0NDk3MDcwMzFlLTA1LCAtMi44ODU1OTgzNzM0MTMwODU4ZS0wNSwgLTIuOTU4NDIzMjMzMDMyMjI2NGUtMDUsIC0zLjAxNTAyMzIzMTUwNjM0NzVlLTA1LCAtMy4wNTMwMjM1MjkwNTI3MzQ0ZS0wNSwgLTMuMDc0MzcyNDgyMjk5ODA0ZS0wNSwgLTMuMDc5MTU5OTI3MzY4MTY0ZS0wNSwgLTMuMDY1OTU5NzM5Njg1MDU5ZS0wNSwgLTMuMDMxMzQ0MjIzMDIyNDYwN2UtMDUsIC0yLjk2NzU5NDE0NjcyODUxNTNlLTA1LCAtMi44NjgyNjAzODM2MDU5NTY4ZS0wNSwgLTIuNzMyOTIxNzkxMDc2NjZlLTA1LCAtMi41NjMzMzA0NTk1OTQ3MjY0ZS0wNSwgLTIuMzYyNDkxNzk4NDAwODc4OGUtMDUsIC0yLjEzMzUzODI0NjE1NDc4NWUtMDUsIC0xLjg3NjQ1Mzk3MTg2Mjc5M2UtMDUsIC0xLjU5MDY0NTMxMzI2MjkzOTRlLTA1LCAtMS4yNzY4ODk5OTE3NjAyNTM4ZS0wNSwgLTkuMzY3MjYzNzkzOTQ1MzEzZS0wNiwgLTUuNzI1MzMxMzA2NDU3NTJlLTA2LCAtMS44NjYxMzE5MDE3NDEwMjc4ZS0wNiwgMi4yMDExMDcwMjUxNDY0ODRlLTA2LCA2LjQ3MTcyNzM3MTIxNTgyZS0wNiwgMS4wOTI0MzgxMjU2MTAzNTE1ZS0wNSwgMS41NTI5MjE4NjczNzA2MDU1ZS0wNSwgMi4wMjQ0NjYxMzMxMTc2NzU2ZS0wNSwgMi41MDIyMTMyODczNTM1MTU0ZS0wNSwgMi45ODQyMTI0OTM4OTY0ODQ0ZS0wNSwgMy40NzAyNjQwNTMzNDQ3MjdlLTA1LCAzLjk2MDU4NTAyMTk3MjY1NmUtMDUsIDQuNDU2MDg5MDE5Nzc1MzkwNGUtMDUsIDQuOTU3MTAzNzI5MjQ4MDQ3ZS0wNSwgNS40NjM4Mjc4OTYxMTgxNjM2ZS0wNSwgNS45Nzc0MzMwMTM5MTYwMTVlLTA1LCA2LjQ5OTYyMzEwNzkxMDE1NmUtMDUsIDcuMDMxODg1NTI4NTY0NDUzZS0wNSwgNy41NzU1MTU3NDcwNzAzMTNlLTA1LCA4LjEzMTQxOTM3MjU1ODU5M2UtMDUsIDguNzAwMzczODQwMzMyMDMxZS0wNSwgOS4yODM3Mzk0NzE0MzU1NDZlLTA1LCA5Ljg4MjgzMzg2MjMwNDY4OGUtMDUsIDAuMDAwMTA0OTkxNjM4MTgzNTkzNzUsIDAuMDAwMTExMzQzNjIwMzAwMjkyOTYsIDAuMDAwMTE3ODg0OTQ4NzMwNDY4NzUsIDAuMDAwMTI0NjA3MTM5NTg3NDAyMzQsIDAuMDAwMTMxNDk0MTQwNjI1LCAwLjAwMDEzODUxNDcwOTQ3MjY1NjI1LCAwLjAwMDE0NTYzNzYzNDI3NzM0Mzc2LCAwLjAwMDE1MjgzMTI1MzA1MTc1NzgsIDAuMDAwMTYwMDU5ODI5NzExOTE0MDUsIDAuMDAwMTY3Mjk1Nzc2MzY3MTg3NSwgMC4wMDAxNzQ1MTU2NzA3NzYzNjcxOCwgMC4wMDAxODE2OTQ3MzI2NjYwMTU2MiwgMC4wMDAxODg4MDg2ODUzMDI3MzQzNywgMC4wMDAxOTU4MzI4Mzk5NjU4MjAzLCAwLjAwMDIwMjc0NzY4MDY2NDA2MjUsIDAuMDAwMjA5NTQ3NTMxMTI3OTI5NjcsIDAuMDAwMjE2MjMxMDE4MDY2NDA2MjUsIDAuMDAwMjIyNzg5NjExODE2NDA2MjUsIDAuMDAwMjI5MjIwOTMyMDA2ODM1OTIsIDAuMDAwMjM1NTIyODg4MTgzNTkzNzMsIDAuMDAwMjQxNzAxODI4MDAyOTI5NjgsIDAuMDAwMjQ3Nzg5NTA1MDA0ODgyOCwgMC4wMDAyNTM4MDgwNzQ5NTExNzE4NSwgMC4wMDAyNTk3NjcyMTE5MTQwNjI0NiwgMC4wMDAyNjU2NzAxMzU0OTgwNDY5LCAwLjAwMDI3MTQ5MzQzODcyMDcwMzEsIDAuMDAwMjc3MjAzODI2OTA0Mjk2OSwgMC4wMDAyODI3NzEwNTcxMjg5MDYyLCAwLjAwMDI4ODE1NzQwOTY2Nzk2ODc1LCAwLjAwMDI5MzMxMjg5NjcyODUxNTYsIDAuMDAwMjk4MTc1MTA5ODYzMjgxMjYsIDAuMDAwMzAyNjU1NzYxNzE4NzQ5OTYsIDAuMDAwMzA2NjU1MjczNDM3NSwgMC4wMDAzMTAwOTY2MTg2NTIzNDM3NiwgMC4wMDAzMTI5MDQwODMyNTE5NTMxLCAwLjAwMDMxNTAwNDk0Mzg0NzY1NjI1LCAwLjAwMDMxNjMyMzMzMzc0MDIzNDM3LCAwLjAwMDMxNjc1NDE1MDM5MDYyNSwgMC4wMDAzMTYyMDk5NjA5Mzc1LCAwLjAwMDMxNDYzMjU2ODM1OTM3NSwgMC4wMDAzMTE5ODA0MzgyMzI0MjE4NywgMC4wMDAzMDgyNDQ5NjQ1OTk2MDk0LCAwLjAwMDMwMzQzNTYwNzkxMDE1NjI1LCAwLjAwMDI5NzU2MjA0MjIzNjMyODEsIDAuMDAwMjkwNjUwNjM0NzY1NjI1LCAwLjAwMDI4Mjc1OTg4NzY5NTMxMjUsIDAuMDAwMjczOTY1OTQyMzgyODEyNSwgMC4wMDAyNjQzNzUyNDQxNDA2MjUsIDAuMDAwMjU0MTE0NzQ2MDkzNzUsIDAuMDAwMjQzMjgzOTM1NTQ2ODc0OTgsIDAuMDAwMjMxOTc4NDg1MTA3NDIxODgsIDAuMDAwMjIwMjk2NzIyNDEyMTA5MzYsIDAuMDAwMjA4MzM3Njc3MDAxOTUzMTIsIDAuMDAwMTk2MjI0OTc1NTg1OTM3NSwgMC4wMDAxODQwNzIwMzY3NDMxNjQwNiwgMC4wMDAxNzE5NjQ4Mjg0OTEyMTA5MiwgMC4wMDAxNTk5NzUxMjgxNzM4MjgxMywgMC4wMDAxNDgxNTkzMzIyNzUzOTA2LCAwLjAwMDEzNjU2MzMzOTIzMzM5ODQzLCAwLjAwMDEyNTIzNTQ2NjAwMzQxNzk3LCAwLjAwMDExNDIxNDE0MTg0NTcwMzEzLCAwLjAwMDEwMzUwNzI2MzE4MzU5Mzc0LCA5LjMxMTEzNzM5MDEzNjcxOGUtMDUsIDguMzAwNjQ2MjA5NzE2Nzk3ZS0wNSwgNy4zMTU3MTY1NTI3MzQzNzVlLTA1LCA2LjM1NTExMDkzMTM5NjQ4NGUtMDUsIDUuNDE4MzQ5ODM4MjU2ODM1NWUtMDUsIDQuNTA0NjUyMDIzMzE1NDI5NGUtMDUsIDMuNjEzNTY5NjQxMTEzMjgxNGUtMDUsIDIuNzQzNzEwMTM2NDEzNTc0MmUtMDUsIDEuODkzOTU5MDQ1NDEwMTU2M2UtMDUsIDEuMDY0ODU1OTU3MDMxMjQ5OWUtMDUsIDIuNTc3OTMzNzg4Mjk5NTYwNWUtMDYsIC01LjI1OTkzMjk5NDg0MjUyOWUtMDYsIC0xLjI4NTI2MjM5Mzk1MTQxNmUtMDUsIC0yLjAxOTIwMDUxNTc0NzA3MDJlLTA1LCAtMi43MjcwMzI0NzA3MDMxMjVlLTA1LCAtMy40MDY1MzkxNTQwNTI3MzRlLTA1LCAtNC4wNTUyMjg4MDU1NDE5OTJlLTA1LCAtNC42NzA0ODc1OTQ2MDQ0OTJlLTA1LCAtNS4yNDkzNDA4MjAzMTI0OTk2ZS0wNSwgLTUuNzkwMTExNTQxNzQ4MDQ2NGUtMDUsIC02LjI5MTkxMDkzNDQ0ODI0MWUtMDUsIC02Ljc1Mzk0ODk3NDYwOTM3NGUtMDUsIC03LjE3NTk3OTYxNDI1NzgxMmUtMDUsIC03LjU1ODA2MTk4MTIwMTE3MWUtMDUsIC03LjkwMDUyMDMyNDcwNzAzZS0wNSwgLTguMjA0NTEzNTQ5ODA0Njg3ZS0wNSwgLTguNDcxODI3Njk3NzUzOTA2ZS0wNSwgLTguNzAzOTc0OTE0NTUwNzgxZS0wNSwgLTguOTAyNDEwODg4NjcxODc0ZS0wNSwgLTkuMDY4NTg1OTY4MDE3NTc4ZS0wNSwgLTkuMjAzODc1NzMyNDIxODc1ZS0wNSwgLTkuMzEwMTU0NzI0MTIxMDk0ZS0wNSwgLTkuMzg5NDkyMDM0OTEyMTA4ZS0wNSwgLTkuNDQzODk5NTM2MTMyODEyZS0wNSwgLTkuNDc1NDU3NzYzNjcxODc1ZS0wNSwgLTkuNDg2MTA5OTI0MzE2NDA2ZS0wNSwgLTkuNDc3NjYwMzY5ODczMDQ3ZS0wNSwgLTkuNDUxOTU3NzAyNjM2NzE4ZS0wNSwgLTkuNDEwNzY3MzY0NTAxOTUzZS0wNSwgLTkuMzU1NjU5NDg0ODYzMjhlLTA1LCAtOS4yODgxNDMxNTc5NTg5ODRlLTA1LCAtOS4yMDk1OTU0ODk1MDE5NTNlLTA1LCAtOS4xMjEyMjk1NTMyMjI2NTZlLTA1LCAtOS4wMjQzNTkxMzA4NTkzNzVlLTA1LCAtOC45MjAzNDMwMTc1NzgxMjVlLTA1LCAtOC44MTA0NzY2ODQ1NzAzMTJlLTA1LCAtOC42OTYwNjMyMzI0MjE4NzVlLTA1LCAtOC41NzgzMjc5NDE4OTQ1MzFlLTA1LCAtOC40NTgzODM5NDE2NTAzOWUtMDUsIC04LjMzNzMwOTI2NTEzNjcxOWUtMDUsIC04LjIxNjEzMzExNzY3NTc4MWUtMDUsIC04LjA5NTczOTc0NjA5Mzc1ZS0wNSwgLTcuOTc2ODk1MTQxNjAxNTYyZS0wNSwgLTcuODYwMjYwMDA5NzY1NjI1ZS0wNSwgLTcuNzQ2Mzc3NTYzNDc2NTYyZS0wNSwgLTcuNjM1NzE3NzczNDM3NWUtMDUsIC03LjUyODY5NDkxNTc3MTQ4NGUtMDUsIC03LjQyNTYzMjQ3NjgwNjY0ZS0wNSwgLTcuMzI2Nzg2ODA0MTk5MjE4ZS0wNSwgLTcuMjMyMzY1NDE3NDgwNDY5ZS0wNSwgLTcuMTQyNTE4NjE1NzIyNjU2ZS0wNSwgLTcuMDU3MzUwMTU4NjkxNDA2ZS0wNSwgLTYuOTc2OTI1NjU5MTc5Njg3ZS0wNSwgLTYuOTAxMjY2NDc5NDkyMTg3ZS0wNSwgLTYuODMwMzY0OTkwMjM0Mzc1ZS0wNSwgLTYuNzY0MTk0NDg4NTI1MzllLTA1LCAtNi43MDI3MDUzODMzMDA3ODJlLTA1LCAtNi42NDU4MjgyNDcwNzAzMTNlLTA1LCAtNi41OTM0ODA2ODIzNzMwNDZlLTA1LCAtNi41NDU1NzAzNzM1MzUxNTZlLTA1LCAtNi41MDIwMDExOTAxODU1NDZlLTA1LCAtNi40NjI2ODg0NDYwNDQ5MjJlLTA1LCAtNi40Mjc1MzM3MjE5MjM4MjhlLTA1LCAtNi4zOTY0MjcxNTQ1NDEwMTVlLTA1LCAtNi4zNjkyNjE5MzIzNzMwNDdlLTA1LCAtNi4zNDU5MjQzNzc0NDE0MDZlLTA1LCAtNi4zMjYyOTg1MjI5NDkyMThlLTA1LCAtNi4zMTAyODI1MTY0Nzk0OTNlLTA1LCAtNi4yOTc3Nzc5Mzg4NDI3NzNlLTA1LCAtNi4yODg2ODc4OTY3Mjg1MTVlLTA1LCAtNi4yODI5MzA3NTU2MTUyMzRlLTA1LCAtNi4yODA0Mzc0Njk0ODI0MjJlLTA1LCAtNi4yODExNTIzNDM3NWUtMDUsIC02LjI4NTA1NjMwNDkzMTY0MWUtMDUsIC02LjI5MjE1NTgzODAxMjY5NmUtMDUsIC02LjMwMjQ3NjUwMTQ2NDg0M2UtMDUsIC02LjMxNjA2Njc0MTk0MzM1OWUtMDUsIC02LjMzMjk5NDA3OTU4OTg0NGUtMDUsIC02LjM1MzMzOTAwNDUxNjYwMWUtMDUsIC02LjM3NzE5NzI2NTYyNWUtMDUsIC02LjQwNDY3MTQ3ODI3MTQ4NWUtMDUsIC02LjQzNTg1NjYyODQxNzk2OWUtMDUsIC02LjQ3MDgzNzQwMjM0Mzc1ZS0wNSwgLTYuNTA5NjkwODU2OTMzNTk0ZS0wNSwgLTYuNTUyNDc4MDI3MzQzNzVlLTA1LCAtNi41OTkyNTQ2MDgxNTQyOTdlLTA1LCAtNi42NTAwNTM0MDU3NjE3MThlLTA1LCAtNi43MDQ4ODU4NjQyNTc4MTNlLTA1LCAtNi43NjM3NDk2OTQ4MjQyMTllLTA1LCAtNi44MjY2MjgxMTI3OTI5NjhlLTA1LCAtNi44OTM0ODUyNjAwMDk3NjVlLTA1LCAtNi45NjQyNjc3MzA3MTI4OWUtMDUsIC03LjAzODg5Mzg5MDM4MDg1OWUtMDUsIC03LjExNzI1NzY5MDQyOTY4N2UtMDUsIC03LjE5OTIyNjM3OTM5NDUzZS0wNSwgLTcuMjg0NjQ1MDgwNTY2NDA3ZS0wNSwgLTcuMzczMzM2MDI5MDUyNzM1ZS0wNSwgLTcuNDY1MDk1NTIwMDE5NTNlLTA1LCAtNy41NTk2OTM5MDg2OTE0MDdlLTA1LCAtNy42NTY4NzcxMzYyMzA0NjhlLTA1LCAtNy43NTYzNjM2Nzc5Nzg1MTVlLTA1LCAtNy44NTc4NTE0MDk5MTIxMWUtMDUsIC03Ljk2MTAxNjA4Mjc2MzY3MWUtMDUsIC04LjA2NTUwMzY5MjYyNjk1M2UtMDUsIC04LjE3MDkzMDQ4MDk1NzAzMWUtMDUsIC04LjI3Njg4MDY0NTc1MTk1M2UtMDUsIC04LjM4MjkwMTc2MzkxNjAxNWUtMDUsIC04LjQ4ODUxODUyNDE2OTkyMmUtMDUsIC04LjU5MzIzODgzMDU2NjQwNmUtMDUsIC04LjY5NjU0Mzg4NDI3NzM0M2UtMDUsIC04Ljc5Nzg5ODg2NDc0NjA5NGUtMDUsIC04Ljg5Njc2MjA4NDk2MDkzN2UtMDUsIC04Ljk5MjU5MTA5NDk3MDcwM2UtMDUsIC05LjA4NDg1NTY1MTg1NTQ2OGUtMDUsIC05LjE3MzA0OTE2MzgxODM1OWUtMDUsIC05LjI1NjY3MTE0MjU3ODEyNWUtMDUsIC05LjMzNTIzMzMwNjg4NDc2NWUtMDUsIC05LjQwODI2NjQ0ODk3NDYwOWUtMDUsIC05LjQ3NTMyNTAxMjIwNzAzZS0wNSwgLTkuNTM1OTgxNzUwNDg4MjhlLTA1LCAtOS41ODk4MzYxMjA2MDU0NjllLTA1LCAtOS42MzY0OTQ0NDU4MDA3ODFlLTA1LCAtOS42NzU1NzA2Nzg3MTA5MzdlLTA1LCAtOS43MDY3MTUzOTMwNjY0MDZlLTA1LCAtOS43Mjk2MTgwNzI1MDk3NjVlLTA1LCAtOS43NDQwMTI0NTExNzE4NzRlLTA1LCAtOS43NDk2Nzk1NjU0Mjk2ODdlLTA1LCAtOS43NDY0MzQ3ODM5MzU1NDZlLTA1LCAtOS43MzQxMzA4NTkzNzVlLTA1LCAtOS43MTI2NjYzMjA4MDA3OGUtMDUsIC05LjY4MTk4MjQyMTg3NWUtMDUsIC05LjY0MjA2ODQ4MTQ0NTMxM2UtMDUsIC05LjU5Mjk1NjU0Mjk2ODc1ZS0wNSwgLTkuNTM0NzIxMzc0NTExNzE4ZS0wNSwgLTkuNDY3NDY5Nzg3NTk3NjU1ZS0wNSwgLTkuMzkxMzcyNjgwNjY0MDYyZS0wNSwgLTkuMzA2NjYxOTg3MzA0Njg3ZS0wNSwgLTkuMjEzNjM3NTQyNzI0NjFlLTA1LCAtOS4xMTI2NzkyOTA3NzE0ODRlLTA1LCAtOS4wMDQyMTkwNTUxNzU3OGUtMDUsIC04Ljg4ODczMDYyMTMzNzg5ZS0wNSwgLTguNzY2NzYxNzc5Nzg1MTU2ZS0wNSwgLTguNjM4OTIzNjQ1MDE5NTMxZS0wNSwgLTguNTA1ODYzMTg5Njk3MjY1ZS0wNSwgLTguMzY4MjY1NTMzNDQ3MjY2ZS0wNSwgLTguMjI2ODM0MTA2NDQ1MzEyZS0wNSwgLTguMDgyMjcyMzM4ODY3MTg3ZS0wNSwgLTcuOTM1MzQzMTcwMTY2MDE1ZS0wNSwgLTcuNzg2ODU5MTMwODU5Mzc0ZS0wNSwgLTcuNjM3NjUwMjk5MDcyMjY2ZS0wNSwgLTcuNDg4NTQ5MDQxNzQ4MDQ3ZS0wNSwgLTcuMzQwNDI4OTI0NTYwNTQ3ZS0wNSwgLTcuMTk0MjI2MDc0MjE4NzVlLTA1LCAtNy4wNTA5ODExNDAxMzY3MThlLTA1LCAtNi45MTE4NjU5OTczMTQ0NTNlLTA1LCAtNi43NzgwODA3NDk1MTE3MTllLTA1LCAtNi42NTA3OTgwMzQ2Njc5NjhlLTA1LCAtNi41MzEyMTMzNzg5MDYyNWUtMDUsIC02LjQyMDU1NjY0MDYyNWUtMDUsIC02LjMyMDA0Mzk0NTMxMjVlLTA1LCAtNi4yMzA4NTg2MTIwNjA1NDZlLTA1LCAtNi4xNTQwNzI1NzA4MDA3OGUtMDUsIC02LjA5MDUyMDQ3NzI5NDkyMTVlLTA1LCAtNi4wNDA5NDMxNDU3NTE5NTNlLTA1LCAtNi4wMDYxMTg3NzQ0MTQwNjJlLTA1LCAtNS45ODY4MDU3MjUwOTc2NTZlLTA1LCAtNS45ODM4MzEwMjQxNjk5MjJlLTA1LCAtNS45OTgwMTE3Nzk3ODUxNTU2ZS0wNSwgLTYuMDI5OTMyMDIyMDk0NzI2NWUtMDUsIC02LjA4MDAzMjM0ODYzMjgxMjVlLTA1LCAtNi4xNDg2Nzg1ODg4NjcxODhlLTA1LCAtNi4yMzYwNTg0MjU5MDMzMmUtMDUsIC02LjM0MjI2MzAzMTAwNTg1OWUtMDUsIC02LjQ2NzA3OTE2MjU5NzY1N2UtMDUsIC02LjYwOTY4OTMzMTA1NDY4N2UtMDUsIC02Ljc2OTIxMjM0MTMwODU5M2UtMDUsIC02Ljk0NDk1ODQ5NjA5Mzc1ZS0wNSwgLTcuMTM2NDkxMzk0MDQyOTY5ZS0wNSwgLTcuMzQ0MTM2MDQ3MzYzMjgxZS0wNSwgLTcuNTY4MjI2NjIzNTM1MTU1ZS0wNSwgLTcuODA4MzQwNDU0MTAxNTYzZS0wNSwgLTguMDYzOTA3NjIzMjkxMDE1ZS0wNSwgLTguMzM0MDExODQwODIwMzEyZS0wNSwgLTguNjE2ODM1MDIxOTcyNjU2ZS0wNSwgLTguOTEwMzQ2MjIxOTIzODI3ZS0wNSwgLTkuMjExNjQ5MzIyNTA5NzY2ZS0wNSwgLTkuNTE2MTc4ODk0MDQyOTY5ZS0wNSwgLTkuODE5Mjg0ODIwNTU2NjRlLTA1LCAtMC4wMDAxMDExNjM5NDA0Mjk2ODc1LCAtMC4wMDAxMDQwMjk0MjY1NzQ3MDcwMiwgLTAuMDAwMTA2NzU1NzI5Njc1MjkyOTcsIC0wLjAwMDEwOTMwNzczMTYyODQxNzk3LCAtMC4wMDAxMTE2MzkwODM4NjIzMDQ2OCwgLTAuMDAwMTEzNjk5OTU4ODAxMjY5NTIsIC0wLjAwMDExNTQyNzYyNzU2MzQ3NjU2LCAtMC4wMDAxMTY3NTc0MzEwMzAyNzM0NCwgLTAuMDAwMTE3NjQ0OTU4NDk2MDkzNzUsIC0wLjAwMDExODA0OTc4MTc5OTMxNjQsIC0wLjAwMDExNzk0MTI2ODkyMDg5ODQ0LCAtMC4wMDAxMTczMjM0NDA1NTE3NTc4MSwgLTAuMDAwMTE2MjE0MTQxODQ1NzAzMTIsIC0wLjAwMDExNDY1OTk3MzE0NDUzMTI0LCAtMC4wMDAxMTI3NDk1MTE3MTg3NDk5OSwgLTAuMDAwMTEwNTYzNzUxMjIwNzAzMTIsIC0wLjAwMDEwODE5NDI3NDkwMjM0Mzc0LCAtMC4wMDAxMDU3NjA5ODYzMjgxMjUsIC0wLjAwMDEwMzM3MjU0MzMzNDk2MDk0LCAtMC4wMDAxMDExNTMxMDY2ODk0NTMxMSwgLTkuOTI0ODU4MDkzMjYxNzE4ZS0wNSwgLTkuNzc2ODY5MjAxNjYwMTU2ZS0wNSwgLTkuNjg3MjkwOTU0NTg5ODQzZS0wNSwgLTkuNjc4NTc0MzcxMzM3ODllLTA1LCAtOS43NjA5OTYyNDYzMzc4OWUtMDUsIC05LjkzNTY4ODAxODc5ODgyOGUtMDUsIC0wLjAwMDEwMTkwMTEzMDY3NjI2OTUzLCAtMC4wMDAxMDQ4NjMyODEyNDk5OTk5OSwgLTAuMDAwMTA3ODY4NTUzMTYxNjIxMDksIC0wLjAwMDExMDYxMTk2ODk5NDE0MDYzLCAtMC4wMDAxMTI2MTE3MDk1OTQ3MjY1NiwgLTAuMDAwMTEzMzEwMjk1MTA0OTgwNDYsIC0wLjAwMDExMjM1Mjc1MjY4NTU0Njg4LCAtMC4wMDAxMDk1MjUwMDkxNTUyNzM0MywgLTAuMDAwMTA1MTA0NjY3NjYzNTc0MjEsIC05Ljk5ODc2NDAzODA4NTkzN2UtMDUsIC05LjQ5MTg2MDk2MTkxNDA2MmUtMDUsIC05LjA1MDQxNTAzOTA2MjVlLTA1LCAtOC43NDEzNTgxODQ4MTQ0NTNlLTA1LCAtOC42MTUyNTExNTk2Njc5NjhlLTA1LCAtOC43MDU3MTk3NTcwODAwNzdlLTA1LCAtOS4wMTE0ODM3NjQ2NDg0MzdlLTA1LCAtOS40MjMyMjMxMTQwMTM2NzFlLTA1LCAtOS43MjIxODI0NjQ1OTk2MDhlLTA1LCAtOS42ODE3NDc0MzY1MjM0MzdlLTA1LCAtOS4wNjExNzA5NTk0NzI2NTZlLTA1LCAtNy42MjExNjY5OTIxODc0OTllLTA1LCAtNS4xNDcwNzM3NDU3Mjc1MzllLTA1LCAtMS40MDYzNjI3MjQzMDQxOTkyZS0wNSwgMy43Njg4OTc2Mjg3ODQxOGUtMDUsIDAuMDAwMTAzOTEzNDkwMjk1NDEwMTUsIDAuMDAwMTgzMTQ5NjQyOTQ0MzM1OTIsIDAuMDAwMjcyODMyOTE2MjU5NzY1NjMsIDAuMDAwMzY5NDIwMjI3MDUwNzgxMjUsIDAuMDAwNDY4NzE2MDAzNDE3OTY4NzUsIDAuMDAwNTY1Nzg4NDUyMTQ4NDM3NSwgMC4wMDA2NTQ0Njc4MzQ0NzI2NTYyLCAwLjAwMDcyODY0MjgyMjI2NTYyNSwgMC4wMDA3ODMwMDkzMzgzNzg5MDYzLCAwLjAwMDgxMzUxMTEwODM5ODQzNzQsIDAuMDAwODE3NzUxNTI1ODc4OTA2MiwgMC4wMDA3OTQ0NjE5MTQwNjI1LCAwLjAwMDc0MzcyMTYxODY1MjM0MzcsIDAuMDAwNjY3NTkyMTAyMDUwNzgxMiwgMC4wMDA1NzAyODA0NTY1NDI5Njg3LCAwLjAwMDQ1NzM2MTkzODQ3NjU2MjQ1LCAwLjAwMDMzNTMzNTkzNzQ5OTk5OTk3LCAwLjAwMDIxMDY1NzgyMTY1NTI3MzQ0LCA4LjkxOTgwODE5NzAyMTQ4NWUtMDUsIC0yLjI5MTg2NDM5NTE0MTYwMTRlLTA1LCAtMC4wMDAxMjAzOTY4NTA1ODU5Mzc0OSwgLTAuMDAwMTk5NjI0NTQyMjM2MzI4MTMsIC0wLjAwMDI1ODQ2NTA4Nzg5MDYyNSwgLTAuMDAwMjk2NzEzMTA0MjQ4MDQ2ODcsIC0wLjAwMDMxNTY5ODQ4NjMyODEyNDk2LCAtMC4wMDAzMTcxMTMxMjg2NjIxMDkzNCwgLTAuMDAwMzAzNDE3ODE2MTYyMTA5MzYsIC0wLjAwMDI3ODU4MzgzMTc4NzEwOTM1LCAtMC4wMDAyNDY2NzgxMzExMDM1MTU2LCAtMC4wMDAyMTE0MzE1MzM4MTM0NzY1NywgLTAuMDAwMTc2NDc1NzM4NTI1MzkwNjMsIC0wLjAwMDE0NDA5OTM5NTc1MTk1MzEyLCAtMC4wMDAxMTU5MzIyMjA0NTg5ODQzNywgLTkuMzkzMjY0NzcwNTA3ODEyZS0wNSwgLTcuODk2NTM3NzgwNzYxNzE4ZS0wNSwgLTcuMDUwNjI5NDI1MDQ4ODI4ZS0wNSwgLTYuNzcwODM3NDAyMzQzNzVlLTA1LCAtNi45MjE2Njc0ODA0Njg3NDllLTA1LCAtNy4zMjkzMTM2NTk2Njc5NjhlLTA1LCAtNy44OTMyOTY4MTM5NjQ4NDNlLTA1LCAtOC40OTkzMjE3NDY4MjYxNzJlLTA1LCAtOC45NjQyMzMzOTg0Mzc1ZS0wNSwgLTkuMTkwNDI5Njg3NWUtMDUsIC05LjE1NDkyNDc3NDE2OTkyMWUtMDUsIC04Ljg1NzA0ODAzNDY2Nzk2OGUtMDUsIC04LjM2MTI3NDcxOTIzODI4MWUtMDUsIC03Ljc1MDUzMjUzMTczODI4MWUtMDUsIC03LjA2OTUyNjY3MjM2MzI4ZS0wNSwgLTYuMzkyMTE2NTQ2NjMwODZlLTA1LCAtNS44MzA0MTk5MjE4NzVlLTA1LCAtNS40NDEyODcyMzE0NDUzMTJlLTA1LCAtNS4yNDczNDAzOTMwNjY0MDZlLTA1LCAtNS4yNTMyOTk3MTMxMzQ3NjU2ZS0wNSwgLTUuNDE5MDM5OTE2OTkyMTg3ZS0wNSwgLTUuNzAyODcwOTQxMTYyMTA5ZS0wNSwgLTYuMDc1NTc3NTQ1MTY2MDE1N2UtMDUsIC02LjQ4ODI1NjgzNTkzNzQ5OWUtMDUsIC02Ljg4MzM0MTk3OTk4MDQ2OGUtMDUsIC03LjIyNjQ1MTg3Mzc3OTI5N2UtMDUsIC03LjQ5NTUyNDU5NzE2Nzk2OWUtMDUsIC03LjY3ODk1MjAyNjM2NzE4NmUtMDUsIC03Ljc4MDg0NTY0MjA4OTg0M2UtMDUsIC03LjgwMTYzNTc0MjE4NzVlLTA1LCAtNy43Mzk3NDE1MTYxMTMyODFlLTA1LCAtNy42MDExMTMxMjg2NjIxMDllLTA1LCAtNy4zOTM0ODYwMjI5NDkyMTllLTA1LCAtNy4xMjM1NDU4Mzc0MDIzNDNlLTA1LCAtNi43OTgwMjAxNzIxMTkxNDFlLTA1LCAtNi40MjE3NzEyNDAyMzQzNzVlLTA1LCAtNS45OTk0MjYyNjk1MzEyNWUtMDUsIC01LjUzOTQ3NzE1NzU5Mjc3MzRlLTA1LCAtNS4wNTI2Njg3NjIyMDcwMzFlLTA1LCAtNC41NTA1ODg2MDc3ODgwODZlLTA1LCAtNC4wNDQzMjIyMDQ1ODk4NDRlLTA1LCAtMy41NDEzODM3NDMyODYxMzI1ZS0wNSwgLTMuMDQ2OTEwODU4MTU0Mjk2N2UtMDUsIC0yLjU2NTI2OTY2MDk0OTcwN2UtMDUsIC0yLjA5OTg3Njk3NjAxMzE4MzRlLTA1LCAtMS42NTMyOTUxMzU0OTgwNDY4ZS0wNSwgLTEuMjI2NTQ2MDk2ODAxNzU3N2UtMDUsIC04LjE4ODU2MTQzOTUxNDE2ZS0wNiwgLTQuMjg4NDA5MjMzMDkzMjYxZS0wNiwgLTUuNTE3NDg1MTQxNzU0MTVlLTA3LCAzLjAzNjM5MjY4ODc1MTIyMDRlLTA2LCA2LjQ5MzQzMDEzNzYzNDI3N2UtMDYsIDkuODQ0NTk0MDAxNzcwMDE4ZS0wNiwgMS4zMTI1NjkwNDYwMjA1MDc3ZS0wNSwgMS42Mzc2Mjg1NTUyOTc4NTE0ZS0wNSwgMS45NjQxMTk3MjA0NTg5ODQ0ZS0wNSwgMi4yOTY4NDQ0ODI0MjE4NzVlLTA1LCAyLjYzOTYyMTczNDYxOTE0MDVlLTA1LCAyLjk5NTMyMjYwODk0Nzc1NGUtMDUsIDMuMzY2MzAwNTgyODg1NzQyZS0wNSwgMy43NTQ1MTg1MDg5MTExMzNlLTA1LCA0LjE2MTc5NTgwNjg4NDc2NmUtMDUsIDQuNTg5OTQ5MDM1NjQ0NTMxZS0wNSwgNS4wNDAzNzE3MDQxMDE1NjI1ZS0wNSwgNS41MTM1MjQ2Mjc2ODU1NDdlLTA1LCA2LjAwOTQ3MzgwMDY1OTE3OTZlLTA1LCA2LjUyODIwMDUzMTAwNTg1OWUtMDUsIDcuMDY5NDUwMzc4NDE3OTY4ZS0wNSwgNy42MzI1MTgwMDUzNzEwOTRlLTA1LCA4LjIxNjA1ODM0OTYwOTM3NGUtMDUsIDguODE3NzAzMjQ3MDcwMzEyZS0wNSwgOS40MzQwNzc0NTM2MTMyOGUtMDUsIDAuMDAwMTAwNjE5NzA1MjAwMTk1MzEsIDAuMDAwMTA2OTg2ODM5Mjk0NDMzNTksIDAuMDAwMTEzNDIxMTU3ODM2OTE0MDUsIDAuMDAwMTE5OTA2NDk0MTQwNjI1LCAwLjAwMDEyNjQyMTI5NTE2NjAxNTYsIDAuMDAwMTMyOTM4MDE4Nzk4ODI4MTIsIDAuMDAwMTM5NDI1MDk0NjA0NDkyMTcsIDAuMDAwMTQ1ODUyMjc5NjYzMDg1OTMsIDAuMDAwMTUyMjAxOTM0ODE0NDUzMTIsIDAuMDAwMTU4NDY2MjkzMzM0OTYwOTMsIDAuMDAwMTY0NjM4MTIyNTU4NTkzNzQsIDAuMDAwMTcwNzEyNjQ2NDg0Mzc0OTksIDAuMDAwMTc2Njk2ODM4Mzc4OTA2MjMsIDAuMDAwMTgyNjEwMzUxNTYyNSwgMC4wMDAxODg0OTE5NzM4NzY5NTMxMiwgMC4wMDAxOTQzOTIzNjQ1MDE5NTMxLCAwLjAwMDIwMDM0MjI1NDYzODY3MTg2LCAwLjAwMDIwNjM0OTkxNDU1MDc4MTIzLCAwLjAwMDIxMjQwOTMwMTc1NzgxMjUsIDAuMDAwMjE4NTA1MDA0ODgyODEyNSwgMC4wMDAyMjQ2MjUwOTE1NTI3MzQzNiwgMC4wMDAyMzA3NjAxNzc2MTIzMDQ2OSwgMC4wMDAyMzY4OTgyMDg2MTgxNjQwNCwgMC4wMDAyNDMwMTQ2NjM2OTYyODkwNiwgMC4wMDAyNDkwNjk3MTc0MDcyMjY1NCwgMC4wMDAyNTUwMTYwOTgwMjI0NjA5LCAwLjAwMDI2MDc5ODcwNjA1NDY4NzUsIDAuMDAwMjY2MzQ4ODc2OTUzMTI1LCAwLjAwMDI3MTU3MzMwMzIyMjY1NjI0LCAwLjAwMDI3NjM0ODUxMDc0MjE4NzQ3LCAwLjAwMDI4MDUyMzI1NDM5NDUzMTI0LCAwLjAwMDI4Mzk0MzE3NjI2OTUzMTI0LCAwLjAwMDI4NjQ4NTA0NjM4NjcxODc0LCAwLjAwMDI4ODA1NzQ5NTExNzE4NzQ3LCAwLjAwMDI4ODU5MDUxNTEzNjcxODc0LCAwLjAwMDI4ODAyMjgyNzE0ODQzNzUsIDAuMDAwMjg2Mjk1MTA0OTgwNDY4NzYsIDAuMDAwMjgzMzU3ODc5NjM4NjcxOSwgMC4wMDAyNzkxNjkwMDYzNDc2NTYyNCwgMC4wMDAyNzM3MDI5NDE4OTQ1MzEyNSwgMC4wMDAyNjY5NDkyMTg3NSwgMC4wMDAyNTg4OTczOTk5MDIzNDM3MywgMC4wMDAyNDk1NTk5NjcwNDEwMTU2LCAwLjAwMDIzODk4NzczMTkzMzU5Mzc1LCAwLjAwMDIyNzI2NjYzMjA4MDA3ODEsIDAuMDAwMjE0NTI5NDc5OTgwNDY4NzMsIDAuMDAwMjAwOTQ0OTkyMDY1NDI5NywgMC4wMDAxODY2NzgzMjk0Njc3NzM0MiwgMC4wMDAxNzE4NzkyNTcyMDIxNDg0NCwgMC4wMDAxNTY2ODcyNTU4NTkzNzUsIDAuMDAwMTQxMjI4NzU5NzY1NjI1LCAwLjAwMDEyNTYzMzAyNjEyMzA0Njg2LCAwLjAwMDExMDAzNjIyNDM2NTIzNDM3LCA5LjQ1NjQxNjMyMDgwMDc4ZS0wNSwgNy45MzUwMjY1NTAyOTI5NjhlLTA1LCA2LjQ1MzUyNzgzMjAzMTI1ZS0wNSwgNS4wMjUzMDUxNzU3ODEyNDk1ZS0wNSwgMy42NjQ1OTU0MTMyMDgwMDhlLTA1LCAyLjM4MzA1NzQwMzU2NDQ1M2UtMDUsIDEuMTg3NDkwNDYzMjU2ODM1OWUtMDUsIDguMTk4MDM1MzU5MzgyNjI5ZS0wNywgLTkuMzMxNzY3MDgyMjE0MzU1ZS0wNiwgLTEuODYwODQyNzA0NzcyOTQ5ZS0wNSwgLTIuNzAzNDc1NzYxNDEzNTc0M2UtMDUsIC0zLjQ2Mzg2NzU2ODk2OTcyNjRlLTA1LCAtNC4xNDYyMTY1ODMyNTE5NTNlLTA1LCAtNC43NTQxMTI2MjUxMjIwN2UtMDUsIC01LjI5MTYyMjE2MTg2NTIzNDRlLTA1LCAtNS43NjQ0ODc0NTcyNzUzOTA0ZS0wNSwgLTYuMTc4MDkwNjY3NzI0NjFlLTA1LCAtNi41NDAwMDcwMTkwNDI5NjllLTA1LCAtNi44NjA4NDg5OTkwMjM0MzdlLTA1LCAtNy4xNTA3ODUwNjQ2OTcyNjVlLTA1LCAtNy40MjA0NDY3NzczNDM3NWUtMDUsIC03LjY3ODgzMjI0NDg3MzA0NmUtMDUsIC03LjkzMTIxNjQzMDY2NDA2MmUtMDUsIC04LjE4MTc1OTY0MzU1NDY4N2UtMDUsIC04LjQzMzE5MDE1NTAyOTI5NmUtMDUsIC04LjY4NjE5ODQyNTI5Mjk2OGUtMDUsIC04Ljk0MTMzNjgyMjUwOTc2NWUtMDUsIC05LjE5ODU4NzAzNjEzMjgxMmUtMDUsIC05LjQ1NjM4Mjc1MTQ2NDg0M2UtMDUsIC05LjcxMzg4Mzk3MjE2Nzk2OWUtMDUsIC05Ljk3MDc2MTEwODM5ODQzN2UtMDUsIC0wLjAwMDEwMjI1MzA1MTc1NzgxMjUsIC0wLjAwMDEwNDc1ODEyNTMwNTE3NTc3LCAtMC4wMDAxMDcxODkxMzI2OTA0Mjk2OCwgLTAuMDAwMTA5NDg2NzQwMTEyMzA0NjgsIC0wLjAwMDExMTYwMTEyNzYyNDUxMTcxLCAtMC4wMDAxMTM0ODk1MDE5NTMxMjQ5OSwgLTAuMDAwMTE1MTE3MzkzNDkzNjUyMzQsIC0wLjAwMDExNjQ3MDQ1ODk4NDM3NDk5LCAtMC4wMDAxMTc1MzkyMTUwODc4OTA2MSwgLTAuMDAwMTE4MzE2NzQxOTQzMzU5MzcsIC0wLjAwMDExODgwOTY3NzEyNDAyMzQzLCAtMC4wMDAxMTkwMzMyOTQ2Nzc3MzQzNywgLTAuMDAwMTE5MDA0NDI1MDQ4ODI4MTMsIC0wLjAwMDExODc0NjI5OTc0MzY1MjMzLCAtMC4wMDAxMTgyNzcwMDgwNTY2NDA2MiwgLTAuMDAwMTE3NjA3MDkzODExMDM1MTUsIC0wLjAwMDExNjc1NDcxNDk2NTgyMDMxLCAtMC4wMDAxMTU3NDA1NjI0Mzg5NjQ4NCwgLTAuMDAwMTE0NTkxMzY5NjI4OTA2MjUsIC0wLjAwMDExMzM0NDA3ODA2Mzk2NDg0LCAtMC4wMDAxMTIwMjg0NjUyNzA5OTYwOSwgLTAuMDAwMTEwNjY2NjE4MzQ3MTY3OTYsIC0wLjAwMDEwOTI3ODQ4MDUyOTc4NTE1LCAtMC4wMDAxMDc4NzgxNzM4MjgxMjQ5OSwgLTAuMDAwMTA2NDc2OTQzOTY5NzI2NTUsIC0wLjAwMDEwNTA4NTU1NjAzMDI3MzQzLCAtMC4wMDAxMDM3MDc3MDI2MzY3MTg3NSwgLTAuMDAwMTAyMzM5ODEzMjMyNDIxODcsIC0wLjAwMDEwMDk3OTczNjMyODEyNSwgLTkuOTYyNTUxODc5ODgyODEzZS0wNSwgLTkuODI3NjcxODEzOTY0ODQzZS0wNSwgLTkuNjkzNjQ0NzE0MzU1NDY4ZS0wNSwgLTkuNTYwNTAzMzg3NDUxMTcyZS0wNSwgLTkuNDI4MDQ4NzA2MDU0Njg3ZS0wNSwgLTkuMjk2MDQ3OTczNjMyODExZS0wNSwgLTkuMTY0MTQ0ODk3NDYwOTM3ZS0wNSwgLTkuMDMyMTI1MDkxNTUyNzMzZS0wNSwgLTguODk5OTYzMzc4OTA2MjVlLTA1LCAtOC43Njc1NzczNjIwNjA1NDZlLTA1LCAtOC42MzQ4NTI2MDAwOTc2NTZlLTA1LCAtOC41MDE3NzkxNzQ4MDQ2ODdlLTA1LCAtOC4zNjgzOTI5NDQzMzU5MzdlLTA1LCAtOC4yMzQ4OTc2MTM1MjUzOWUtMDUsIC04LjEwMTY4OTkxMDg4ODY3MmUtMDUsIC03Ljk2OTA0NzU0NjM4NjcxOWUtMDUsIC03LjgzNzEzMDczNzMwNDY4N2UtMDUsIC03LjcwNjA4OTAxOTc3NTM5ZS0wNSwgLTcuNTc2MDEyNDIwNjU0Mjk3ZS0wNSwgLTcuNDQ3MDE3NjY5Njc3NzM0ZS0wNSwgLTcuMzE5MjY0MjIxMTkxNDA2ZS0wNSwgLTcuMTkyODU1MDcyMDIxNDg0ZS0wNSwgLTcuMDY3ODMzNzA5NzE2Nzk2ZS0wNSwgLTYuOTQ0Mjk3NzkwNTI3MzQzZS0wNSwgLTYuODIyMzkzNzk4ODI4MTI0ZS0wNSwgLTYuNzAyMzA4NjU0Nzg1MTU1ZS0wNSwgLTYuNTg0Mjg1NzM2MDgzOTg1ZS0wNSwgLTYuNDY4NTU4NTAyMTk3MjY2ZS0wNSwgLTYuMzU1MzQwNTc2MTcxODc1ZS0wNSwgLTYuMjQ0ODY1Nzk4OTUwMTk1ZS0wNSwgLTYuMTM3Mzk0NzE0MzU1NDY5ZS0wNSwgLTYuMDMzMjA2NTU4MjI3NTM5ZS0wNSwgLTUuOTMyNTkxMjQ3NTU4NTkzNGUtMDUsIC01LjgzNTgzOTg0Mzc1ZS0wNSwgLTUuNzQzMjMyNzI3MDUwNzgxZS0wNSwgLTUuNjU1MDYxMzQwMzMyMDMxZS0wNSwgLTUuNTcxNjM1MDU1NTQxOTkyZS0wNSwgLTUuNDkzMjcxNjM2OTYyODllLTA1LCAtNS40MjAyODY1NjAwNTg1OTNlLTA1LCAtNS4zNTI5NzA4ODYyMzA0Njg2ZS0wNSwgLTUuMjkxNTg3MDY2NjUwMzkwNGUtMDUsIC01LjIzNjM4MTUzMDc2MTcxOGUtMDUsIC01LjE4NzU4NzM1NjU2NzM4MjVlLTA1LCAtNS4xNDU0MDQwNTI3MzQzNzVlLTA1LCAtNS4xMDk5OTgzMjE1MzMyMDNlLTA1LCAtNS4wODE0ODg4MDAwNDg4MjhlLTA1LCAtNS4wNTk5NDU2Nzg3MTA5MzdlLTA1LCAtNS4wNDU0MTkzMTE1MjM0MzdlLTA1LCAtNS4wMzc5Mzc5MjcyNDYwOTRlLTA1LCAtNS4wMzc1MDE5MDczNDg2MzI1ZS0wNSwgLTUuMDQ0MDgzNDA0NTQxMDE1NGUtMDUsIC01LjA1NzYyNDgxNjg5NDUzMWUtMDUsIC01LjA3ODAzMTUzOTkxNjk5MmUtMDUsIC01LjEwNTE4NzYwNjgxMTUyM2UtMDUsIC01LjEzODk1OTUwMzE3MzgyOGUtMDUsIC01LjE3OTE3NDQyMzIxNzc3M2UtMDUsIC01LjIyNTYyMzMyMTUzMzIwM2UtMDUsIC01LjI3ODA2NDM0NjMxMzQ3NjRlLTA1LCAtNS4zMzYyMjA1NTA1MzcxMDllLTA1LCAtNS4zOTk3OTAxOTE2NTAzOWUtMDUsIC01LjQ2ODQ1OTMyMDA2ODM1OWUtMDUsIC01LjU0MTg5NTI5NDE4OTQ1MjZlLTA1LCAtNS42MTk3Mzk1MzI0NzA3MDNlLTA1LCAtNS43MDE2MTM2MTY5NDMzNTllLTA1LCAtNS43ODcxMTQ3MTU1NzYxNzFlLTA1LCAtNS44NzU4MjAxNTk5MTIxMDllLTA1LCAtNS45NjcyODI0ODU5NjE5MTRlLTA1LCAtNi4wNjEwMjg2NzEyNjQ2NDhlLTA1LCAtNi4xNTY1NjEyNzkyOTY4NzVlLTA1LCAtNi4yNTMzNTAwNjcxMzg2NzJlLTA1LCAtNi4zNTA4NTEwNTg5NTk5NmUtMDUsIC02LjQ0ODUxOTg5NzQ2MDkzOGUtMDUsIC02LjU0NTgxMTQ2MjQwMjM0M2UtMDUsIC02LjY0MjE4MDYzMzU0NDkyMWUtMDUsIC02LjczNzEwNjMyMzI0MjE4OGUtMDUsIC02LjgzMDA2ODk2OTcyNjU2M2UtMDUsIC02LjkyMDU2NDI3MDAxOTUzMWUtMDUsIC03LjAwODExNDYyNDAyMzQzN2UtMDUsIC03LjA5MjI1NzY5MDQyOTY4N2UtMDUsIC03LjE3MjUyOTYwMjA1MDc4MWUtMDUsIC03LjI0ODQ5MDE0MjgyMjI2NWUtMDUsIC03LjMxOTcxMDU0MDc3MTQ4M2UtMDUsIC03LjM4NTc3NTc1NjgzNTkzN2UtMDUsIC03LjQ0NjMwODg5ODkyNTc4MWUtMDUsIC03LjUwMDk3OTYxNDI1NzgxMmUtMDUsIC03LjU0OTQ5Nzk4NTgzOTg0M2UtMDUsIC03LjU5MTYxODM0NzE2Nzk2OWUtMDUsIC03LjYyNzEyMDk3MTY3OTY4N2UtMDUsIC03LjY1NTgwODI1ODA1NjY0ZS0wNSwgLTcuNjc3NTAzOTY3Mjg1MTU2ZS0wNSwgLTcuNjkyMDU5MzI2MTcxODc1ZS0wNSwgLTcuNjk5MzQ5OTc1NTg1OTM4ZS0wNSwgLTcuNjk5MjY5ODY2OTQzMzU4ZS0wNSwgLTcuNjkxNzI3NDQ3NTA5NzY1ZS0wNSwgLTcuNjc2NjU0ODE1NjczODI4ZS0wNSwgLTcuNjU0MDMzNjYwODg4NjcyZS0wNSwgLTcuNjIzODg5MTYwMTU2MjVlLTA1LCAtNy41ODYyODk5NzgwMjczNDNlLTA1LCAtNy41NDEzNjU4MTQyMDg5ODRlLTA1LCAtNy40ODkyODQ1MTUzODA4NTllLTA1LCAtNy40MzAyNDQ0NDU4MDA3ODFlLTA1LCAtNy4zNjQ1MDA0MjcyNDYwOTNlLTA1LCAtNy4yOTIzNDAwODc4OTA2MjVlLTA1LCAtNy4yMTQwMzczMjI5OTgwNDZlLTA1LCAtNy4xMjk5MTI1NjcxMzg2NzJlLTA1LCAtNy4wNDAzMjI4NzU5NzY1NjJlLTA1LCAtNi45NDU2MDA4OTExMTMyODFlLTA1LCAtNi44NDYxMTEyOTc2MDc0MjFlLTA1LCAtNi43NDIyNTkyMTYzMDg1OTNlLTA1LCAtNi42MzQ0Mjk5MzE2NDA2MjRlLTA1LCAtNi41MjMwNzk2ODEzOTY0ODRlLTA1LCAtNi40MDg3Nzk5MDcyMjY1NjJlLTA1LCAtNi4yOTIxMjQ5Mzg5NjQ4NDNlLTA1LCAtNi4xNzM3NTQ4ODI4MTI0OTllLTA1LCAtNi4wNTQ0MjM1MjI5NDkyMTg0ZS0wNSwgLTUuOTM0ODc1NDg4MjgxMjVlLTA1LCAtNS44MTU4NDg5MjI3Mjk0OTJlLTA1LCAtNS42OTgxMzk1NzIxNDM1NTRlLTA1LCAtNS41ODI1MDAwNzYyOTM5NDVlLTA1LCAtNS40Njk2Mjk2NjkxODk0NTNlLTA1LCAtNS4zNjAyNzc1NTczNzMwNDdlLTA1LCAtNS4yNTUxOTM3MTAzMjcxNDhlLTA1LCAtNS4xNTUxMTA1NDk5MjY3NTc0ZS0wNSwgLTUuMDYwODgyNTY4MzU5Mzc1ZS0wNSwgLTQuOTczNDYzNDM5OTQxNDA2ZS0wNSwgLTQuODkzODg0Mjc3MzQzNzQ5NWUtMDUsIC00LjgyMzIzNzYwOTg2MzI4MWUtMDUsIC00Ljc2MjUxMTA2MjYyMjA3ZS0wNSwgLTQuNzEyNjMzMTMyOTM0NTdlLTA1LCAtNC42NzQ1MDE0MTkwNjczODI0ZS0wNSwgLTQuNjQ4NzkzMDI5Nzg1MTU2ZS0wNSwgLTQuNjM2MDI5ODE1NjczODI4ZS0wNSwgLTQuNjM2NTYwODIxNTMzMjAzZS0wNSwgLTQuNjUwMzQ1NjExNTcyMjY2ZS0wNSwgLTQuNjc3NDY2NTgzMjUxOTUzZS0wNSwgLTQuNzE4NTY5NTY0ODE5MzM1NmUtMDUsIC00Ljc3NDQ2MzY1MzU2NDQ1M2UtMDUsIC00Ljg0NjI2MDgzMzc0MDIzNGUtMDUsIC00LjkzNTUyMDE3MjExOTE0MDRlLTA1LCAtNS4wNDMzODIyNjMxODM1OTRlLTA1LCAtNS4xNzA2MTY1MzEzNzIwN2UtMDUsIC01LjMxODAwMDQxMTk4NzMwNDVlLTA1LCAtNS40ODU3NjA0OTgwNDY4NzVlLTA1LCAtNS42NzM0Njk1NDM0NTcwMzFlLTA1LCAtNS44ODA1NjQxMTc0MzE2NGUtMDUsIC02LjEwNjA2MjMxNjg5NDUzMWUtMDUsIC02LjM0ODUwOTIxNjMwODU5NGUtMDUsIC02LjYwNjkxMTQ2ODUwNTg1OWUtMDUsIC02Ljg4MDc3MzkyNTc4MTI1ZS0wNSwgLTcuMTY5OTg5MDEzNjcxODc1ZS0wNSwgLTcuNDczOTY2OTc5OTgwNDY4ZS0wNSwgLTcuNzkwMzc3ODA3NjE3MTg3ZS0wNSwgLTguMTE1MjI2NzQ1NjA1NDY4ZS0wNSwgLTguNDQyNjU1OTQ0ODI0MjE5ZS0wNSwgLTguNzY1MzQ0MjM4MjgxMjVlLTA1LCAtOS4wNzU5Njc0MDcyMjY1NjJlLTA1LCAtOS4zNjcyMTE5MTQwNjI1ZS0wNSwgLTkuNjMxMjM4NTU1OTA4MjAzZS0wNSwgLTkuODYwODY0MjU3ODEyNDk5ZS0wNSwgLTAuMDAwMTAwNTA3Mzc3NjI0NTExNzIsIC0wLjAwMDEwMTk2MTExMjk3NjA3NDIxLCAtMC4wMDAxMDI5MzM5OTgxMDc5MTAxNSwgLTAuMDAwMTAzNDExODQyMzQ2MTkxNCwgLTAuMDAwMTAzMzczNjgwMTE0NzQ2MDgsIC0wLjAwMDEwMjc5NjQ5MzUzMDI3MzQzLCAtMC4wMDAxMDE2Njk0MTA3MDU1NjY0LCAtOS45OTkzMTEwNjU2NzM4MjhlLTA1LCAtOS43Nzk5MTQ4NTU5NTcwM2UtMDUsIC05LjUxNTM0NzI5MDAzOTA2MmUtMDUsIC05LjIxNDkyNDYyMTU4MjAzZS0wNSwgLTguODkxMjAzMzA4MTA1NDY4ZS0wNSwgLTguNTU5ODMyNzYzNjcxODc0ZS0wNSwgLTguMjM4MjcyODU3NjY2MDE2ZS0wNSwgLTcuOTQ2NDg2NjYzODE4MzU5ZS0wNSwgLTcuNzA0NzY4MzcxNTgyMDMxZS0wNSwgLTcuNTI4MDI2NTgwODEwNTQ2ZS0wNSwgLTcuNDMzNzQ5Mzg5NjQ4NDM3ZS0wNSwgLTcuNDQzODY1OTY2Nzk2ODc1ZS0wNSwgLTcuNTY4ODMzOTIzMzM5ODQ0ZS0wNSwgLTcuODEwOTA2OTgyNDIxODc1ZS0wNSwgLTguMTU4Mjc0ODQxMzA4NTkzZS0wNSwgLTguNTczOTkzNjgyODYxMzI3ZS0wNSwgLTkuMDE4NDY1NDIzNTgzOTg0ZS0wNSwgLTkuNDU4NjI4MDgyMjc1MzllLTA1LCAtOS44NDc4MjI1NzA4MDA3ODFlLTA1LCAtMC4wMDAxMDEyOTEzMjA4MDA3ODEyNSwgLTAuMDAwMTAyNjQxNzMxMjYyMjA3MDMsIC0wLjAwMDEwMjMwMjE1NDU0MTAxNTYyLCAtMC4wMDAxMDA1MTU3NjIzMjkxMDE1NiwgLTkuODIxMzQyNDY4MjYxNzE5ZS0wNSwgLTkuNjMwNTQ4ODU4NjQyNTc3ZS0wNSwgLTkuNTU2ODkyMzk1MDE5NTMxZS0wNSwgLTkuNjc4ODYxMjM2NTcyMjY1ZS0wNSwgLTAuMDAwMTAwNDg4NTQ4Mjc4ODA4NTksIC0wLjAwMDEwNjg3MzEzODQyNzczNDM3LCAtMC4wMDAxMTU3NDMyMjUwOTc2NTYyNSwgLTAuMDAwMTI1ODAyODU2NDQ1MzEyNDgsIC0wLjAwMDEzNDUwMTQ0OTU4NDk2MDkzLCAtMC4wMDAxMzkwNjY4OTQ1MzEyNSwgLTAuMDAwMTM2NTYwNDI0ODA0Njg3NSwgLTAuMDAwMTI0MDgwMjAwMTk1MzEyNSwgLTkuOTMxMTg3NDM4OTY0ODQ0ZS0wNSwgLTYuMDEzMTg4OTM0MzI2MTcyZS0wNSwgLTUuMDQ4ODQwOTk5NjAzMjcxZS0wNiwgNi41ODE4MzUxNzQ1NjA1NDZlLTA1LCAwLjAwMDE1MDcwMTExMDgzOTg0Mzc1LCAwLjAwMDI0NjgyMDY0ODE5MzM1OTM2LCAwLjAwMDM1MDI5MjM4ODkxNjAxNTYsIDAuMDAwNDU2NTYzNDc2NTYyNDk5OTcsIDAuMDAwNTYwODYyNDI2NzU3ODEyNCwgMC4wMDA2NTc1NDQ0MzM1OTM3NSwgMC4wMDA3NDA4NjM5NTI2MzY3MTg3LCAwLjAwMDgwNTkyNDgwNDY4NzUsIDAuMDAwODQ4ODM1NzU0Mzk0NTMxMywgMC4wMDA4NjY5MTI3MTk3MjY1NjI1LCAwLjAwMDg1ODgwNDQ0MzM1OTM3NDksIDAuMDAwODI0MzI4OTc5NDkyMTg3NSwgMC4wMDA3NjQ1OTgyMDU1NjY0MDYzLCAwLjAwMDY4MjY2MTA3MTc3NzM0MzcsIDAuMDAwNTgzMDQ0NDMzNTkzNzUsIDAuMDAwNDcxMTcwMjI3MDUwNzgxMiwgMC4wMDAzNTI4NTIzODY0NzQ2MDk0LCAwLjAwMDIzMzcwODkzODU5ODYzMjgsIDAuMDAwMTE5Mzc1ODA4NzE1ODIwMywgMS41MjAxNzMwNzI4MTQ5NDEzZS0wNSwgLTcuNDMzNjY5MjgxMDA1ODU5ZS0wNSwgLTAuMDAwMTQ2MTAzNjgzNDcxNjc5NywgLTAuMDAwMTk4NzY3MDg5ODQzNzQ5OTgsIC0wLjAwMDIzMjYwMjcyMjE2Nzk2ODczLCAtMC4wMDAyNDg2NTg2MzAzNzEwOTM3LCAtMC4wMDAyNDg1NjMzODUwMDk3NjU2LCAtMC4wMDAyMzUyMTQzODU5ODYzMjgxLCAtMC4wMDAyMTIyODc3MDQ0Njc3NzM0MiwgLTAuMDAwMTgzNzczMTQ3NTgzMDA3OCwgLTAuMDAwMTUzNzY2Mjk2Mzg2NzE4NzUsIC0wLjAwMDEyNTI3MTA2NDc1ODMwMDgsIC0wLjAwMDEwMDMwMTk0MDkxNzk2ODc0LCAtOC4wODM0MDIyNTIxOTcyNjZlLTA1LCAtNi44MzM2Nzc2NzMzMzk4NDNlLTA1LCAtNi4zMDExMTAwNzY5MDQyOTdlLTA1LCAtNi40MjM3Njg2MTU3MjI2NTdlLTA1LCAtNy4wNjA1ODczMTA3OTEwMTVlLTA1LCAtNy45OTc0NzIzODE1OTE3OTZlLTA1LCAtOS4wNzIwNTEyMzkwMTM2NzJlLTA1LCAtMC4wMDAxMDE1MTExODQ2OTIzODI4LCAtMC4wMDAxMTA1NzU3ODI3NzU4Nzg5LCAtMC4wMDAxMTY1MTI1MTIyMDcwMzEyNSwgLTAuMDAwMTE4NjgzNzkyMTE0MjU3OCwgLTAuMDAwMTE2ODcxOTEwMDk1MjE0ODMsIC0wLjAwMDExMTUzMDYxNjc2MDI1MzksIC0wLjAwMDEwMzY1Nzc0NTM2MTMyODEyLCAtOS4zOTkyMzI0ODI5MTAxNTVlLTA1LCAtOC4zMzE1OTYzNzQ1MTE3MThlLTA1LCAtNy4yNzczMzE1NDI5Njg3NWUtMDUsIC02LjMxOTcwNDQzNzI1NTg1OWUtMDUsIC01LjUwNzcyMjA5MTY3NDgwNDVlLTA1LCAtNC44NzMwOTMwMzI4MzY5MTRlLTA1LCAtNC40MDU5MjExNzMwOTU3MDI2ZS0wNSwgLTQuMDc2NjE5NzIwNDU4OTg0ZS0wNSwgLTMuODY2NzE5NDM2NjQ1NTA3NGUtMDUsIC0zLjc0NjY5MjY1NzQ3MDcwMjZlLTA1LCAtMy42NzM0MTYxMzc2OTUzMTI2ZS0wNSwgLTMuNjIwMTE5ODU3Nzg4MDg2ZS0wNSwgLTMuNTY4Nzk1MDEzNDI3NzM0ZS0wNSwgLTMuNTA5MDc0NDAxODU1NDY4ZS0wNSwgLTMuNDQ3ODA0MjYwMjUzOTA2ZS0wNSwgLTMuMzkxNzA5ODk5OTAyMzQ0ZS0wNSwgLTMuMzQzODU3NTc0NDYyODkxZS0wNSwgLTMuMzExMzkzMzU2MzIzMjQyZS0wNSwgLTMuMjk5MzQ5OTc1NTg1OTM3ZS0wNSwgLTMuMzA3NDQwNTY3MDE2NjAxM2UtMDUsIC0zLjMzMzYxNDM0OTM2NTIzNDVlLTA1LCAtMy4zNzEyODMzNDA0NTQxMDE1ZS0wNSwgLTMuNDEwNjE3ODI4MzY5MTQxZS0wNSwgLTMuNDQ0MTUwNTQzMjEyODkxZS0wNSwgLTMuNDYzOTA5OTEyMTA5Mzc1ZS0wNSwgLTMuNDYxNTcwMzU4Mjc2MzY3ZS0wNSwgLTMuNDMyMzMzNzU1NDkzMTY0ZS0wNSwgLTMuMzcyNTM0MTc5Njg3NDk5NmUtMDUsIC0zLjI4MDA0NDE3NDE5NDMzNTZlLTA1LCAtMy4xNTQ1MDEzNDI3NzM0MzdlLTA1LCAtMi45OTM5OTc5NTUzMjIyNjU2ZS0wNSwgLTIuNzk2MTA3MTAxNDQwNDI5NmUtMDUsIC0yLjU1ODg5MTI5NjM4NjcxODhlLTA1LCAtMi4yODA0NDQ3MTc0MDcyMjY0ZS0wNSwgLTEuOTYwNDI2NzEyMDM2MTMyNmUtMDUsIC0xLjYwMDAxMzU0MjE3NTI5M2UtMDUsIC0xLjIwMDQzNjU5MjEwMjA1MDdlLTA1LCAtNy42NDAyODEyMDA0MDg5MzZlLTA2LCAtMi45NDY4OTg2OTg4MDY3NjI3ZS0wNiwgMi4wMzM3NzkzODI3MDU2ODg0ZS0wNiwgNy4yNDI2NDkwNzgzNjkxNDFlLTA2LCAxLjI2MDk1NjAwMTI4MTczODFlLTA1LCAxLjgwOTEwMzc3NTAyNDQxNGUtMDUsIDIuMzY2MDg4ODY3MTg3NWUtMDUsIDIuOTMwMzY3Mjc5MDUyNzM0ZS0wNSwgMy41MDIwODkzMDk2OTIzODNlLTA1LCA0LjA4MDg4MTg4MTcxMzg2N2UtMDUsIDQuNjY1OTEzMzkxMTEzMjgxZS0wNSwgNS4yNTc3MTg2NTg0NDcyNjVlLTA1LCA1Ljg1NzUyMTgyMDA2ODM1OWUtMDUsIDYuNDY2NTE3NjM5MTYwMTU3ZS0wNSwgNy4wODYyOTA3NDA5NjY3OTdlLTA1LCA3LjcxNzQ4Mjc1NzU2ODM1OWUtMDUsIDguMzU5ODc5MzAyOTc4NTE2ZS0wNSwgOS4wMTQyNDE3OTA3NzE0ODRlLTA1LCA5LjY4MTYwNzA1NTY2NDA2MmUtMDUsIDAuMDAwMTAzNjMwNTk5OTc1NTg1OTMsIDAuMDAwMTEwNjAwNTA5NjQzNTU0NjksIDAuMDAwMTE3NzIxMzI4NzM1MzUxNTYsIDAuMDAwMTI0OTcwMDc3NTE0NjQ4NDUsIDAuMDAwMTMyMzI2MDk1NTgxMDU0NjcsIDAuMDAwMTM5NzY1MDI5OTA3MjI2NTQsIDAuMDAwMTQ3MjYwNzQyMTg3NDk5OTgsIDAuMDAwMTU0NzkyMjgyMTA0NDkyMTcsIDAuMDAwMTYyMzI0MzcxMzM3ODkwNjMsIDAuMDAwMTY5ODEwNTkyNjUxMzY3MiwgMC4wMDAxNzcyMTI1NTQ5MzE2NDA2MiwgMC4wMDAxODQ0OTQ5MzQwODIwMzEyMywgMC4wMDAxOTE2MzEzOTM0MzI2MTcxOCwgMC4wMDAxOTg2MTEyMjEzMTM0NzY1NiwgMC4wMDAyMDU0MjI0NTQ4MzM5ODQzNiwgMC4wMDAyMTIwNTM1NzM2MDgzOTg0MywgMC4wMDAyMTg1MTA5MTAwMzQxNzk2OCwgMC4wMDAyMjQ4MDg0NDExNjIxMDkzNywgMC4wMDAyMzA5NjgzODM3ODkwNjI1LCAwLjAwMDIzNzAyNjEzODMwNTY2NDA2LCAwLjAwMDI0Mjk5NTcxMjI4MDI3MzQyLCAwLjAwMDI0ODg3NTQ1Nzc2MzY3MTksIDAuMDAwMjU0NjY2MjkwMjgzMjAzMSwgMC4wMDAyNjAzNTgwNjI3NDQxNDA2LCAwLjAwMDI2NTk0NjAxNDQwNDI5Njg1LCAwLjAwMDI3MTQzNDkwNjAwNTg1OTM0LCAwLjAwMDI3NjgxMzI5MzQ1NzAzMTI0LCAwLjAwMDI4MjA2MDY2ODk0NTMxMjUsIDAuMDAwMjg3MTU0OTA3MjI2NTYyNSwgMC4wMDAyOTIwNTQ2MjY0NjQ4NDM3NCwgMC4wMDAyOTY3MDMzMDgxMDU0Njg3NiwgMC4wMDAzMDEwMzQ4MjA1NTY2NDA2NCwgMC4wMDAzMDQ5NDU1NTY2NDA2MjQ5NywgMC4wMDAzMDgzMTIwNDIyMzYzMjgxNCwgMC4wMDAzMTEwMTU5MzAxNzU3ODEyLCAwLjAwMDMxMjkzNDgxNDQ1MzEyNDk2LCAwLjAwMDMxMzk3NTAzNjYyMTA5MzcsIDAuMDAwMzE0MDY3NjI2OTUzMTI1LCAwLjAwMDMxMzE0MDM1MDM0MTc5Njg2LCAwLjAwMDMxMTEzNjcxODc1LCAwLjAwMDMwODAwODg1MDA5NzY1NjI1LCAwLjAwMDMwMzcwNDM3NjIyMDcwMzEsIDAuMDAwMjk4MTg3NDA4NDQ3MjY1NiwgMC4wMDAyOTE0Mjk4NzA2MDU0Njg3NCwgMC4wMDAyODMzOTg5MjU3ODEyNSwgMC4wMDAyNzQwOTEwMDM0MTc5Njg3LCAwLjAwMDI2MzU0Mjk5OTI2NzU3ODEsIDAuMDAwMjUxODIwODYxODE2NDA2MjYsIDAuMDAwMjM5MDQzMDYwMzAyNzM0MzYsIDAuMDAwMjI1MzYwNTQ5OTI2NzU3OCwgMC4wMDAyMTA5MTYxODM0NzE2Nzk2NywgMC4wMDAxOTU4NTgwNzgwMDI5Mjk2NywgMC4wMDAxODAzMjY0NDY1MzMyMDMxMiwgMC4wMDAxNjQ0NTExNzE4NzUsIDAuMDAwMTQ4MzcyNjUwMTQ2NDg0MzYsIDAuMDAwMTMyMjIzODQ2NDM1NTQ2ODcsIDAuMDAwMTE2MTMwMzkzOTgxOTMzNTksIDAuMDAwMTAwMjI4MTk1MTkwNDI5NjksIDguNDY2MDc1MTM0Mjc3MzQzZS0wNSwgNi45NTg2MTIwNjA1NDY4NzVlLTA1LCA1LjUxNzIzODYxNjk0MzM1OWUtMDUsIDQuMTU1Njg0NjYxODY1MjM0ZS0wNSwgMi44ODI5MjY1NTk0NDgyNDJlLTA1LCAxLjcwNDM1ODg2MzgzMDU2NjNlLTA1LCA2LjIxMTYxMzY1NTA5MDMzMmUtMDYsIC0zLjY4MTkwMTQ1NDkyNTUzN2UtMDYsIC0xLjI2NDkwMzE2MzkwOTkxMmUtMDUsIC0yLjA3MTI1MDE1MjU4Nzg5MDZlLTA1LCAtMi43OTA4MzkwMDQ1MTY2MDE0ZS0wNSwgLTMuNDI3NjQyNDQwNzk1ODk4ZS0wNSwgLTMuOTg2NDM2ODQzODcyMDcwNWUtMDUsIC00LjQ3MTg0MDY2NzcyNDYwOWUtMDUsIC00Ljg4ODYxNjE4MDQxOTkyMTZlLTA1LCAtNS4yNDMxNjQ0NDM5Njk3MjY0ZS0wNSwgLTUuNTQ0NzQxODIxMjg5MDYyZS0wNSwgLTUuODA1ODAwNjI4NjYyMTA5ZS0wNSwgLTYuMDM5Mjg3OTQ4NjA4Mzk4NGUtMDUsIC02LjI1NTcwNzU1MDA0ODgyOGUtMDUsIC02LjQ2MjM3MzM1MjA1MDc4MWUtMDUsIC02LjY2NDAxNjcyMzYzMjgxMmUtMDUsIC02Ljg2MzU4NzE4ODcyMDcwM2UtMDUsIC03LjA2MzAyNzE5MTE2MjEwOWUtMDUsIC03LjI2Mzg3MjUyODA3NjE3MWUtMDUsIC03LjQ2NjM0MjkyNjAyNTM5ZS0wNSwgLTcuNjY5Mzk4NDk4NTM1MTU2ZS0wNSwgLTcuODcxODIxNTk0MjM4MjhlLTA1LCAtOC4wNzI3MjE4NjI3OTI5NjllLTA1LCAtOC4yNzE4Mjg0NjA2OTMzNTllLTA1LCAtOC40Njg0NzgzOTM1NTQ2ODdlLTA1LCAtOC42NjA4MzIyMTQzNTU0NjhlLTA1LCAtOC44NDQ4MzMzNzQwMjM0MzdlLTA1LCAtOS4wMTQxNTI1MjY4NTU0NjllLTA1LCAtOS4xNjMxMTM0MDMzMjAzMTJlLTA1LCAtOS4yODc4NTcwNTU2NjQwNjJlLTA1LCAtOS4zODYwMDE1ODY5MTQwNjJlLTA1LCAtOS40NTY1NzUwMTIyMDcwMzFlLTA1LCAtOS40OTkxNjAwMDM2NjIxMDhlLTA1LCAtOS41MTM2MTU0MTc0ODA0NjhlLTA1LCAtOS41MDA4MTMyOTM0NTcwM2UtMDUsIC05LjQ2Mjk3MDczMzY0MjU3OGUtMDUsIC05LjQwMjcxOTExNjIxMDkzOGUtMDUsIC05LjMyMjUxMjgxNzM4MjgxMmUtMDUsIC05LjIyNDI2NTI4OTMwNjY0MWUtMDUsIC05LjEwOTI0OTg3NzkyOTY4NmUtMDUsIC04Ljk3OTE1MTE1MzU2NDQ1M2UtMDUsIC04LjgzNjI4MjM0ODYzMjgxMmUtMDUsIC04LjY4MzcyMDM5Nzk0OTIxOWUtMDUsIC04LjUyNTI2NzAyODgwODU5M2UtMDUsIC04LjM2NDAzMjc0NTM2MTMyOGUtMDUsIC04LjIwMjI4NDI0MDcyMjY1NmUtMDUsIC04LjA0MTk1MjUxNDY0ODQzN2UtMDUsIC03Ljg4NDUxOTk1ODQ5NjA5NGUtMDUsIC03LjczMTI1MzgxNDY5NzI2NmUtMDUsIC03LjU4MzI1ODgxOTU4MDA3OGUtMDUsIC03LjQ0MDkxNDkxNjk5MjE4N2UtMDUsIC03LjMwMzg0NTk3Nzc4MzIwM2UtMDUsIC03LjE3MTc0OTExNDk5MDIzNGUtMDUsIC03LjA0NDUyODE5ODI0MjE4OGUtMDUsIC02LjkyMjI2NzE1MDg3ODkwNWUtMDUsIC02LjgwNTMwNTQ4MDk1NzAzMWUtMDUsIC02LjY5MzczNTUwNDE1MDM5ZS0wNSwgLTYuNTg3Mzc2NDAzODA4NTkzZS0wNSwgLTYuNDg1OTk3NzcyMjE2Nzk3ZS0wNSwgLTYuMzg5MzI2NDc3MDUwNzgxZS0wNSwgLTYuMjk3MjE2MDMzOTM1NTQ2ZS0wNSwgLTYuMjA5NjA5MjIyNDEyMTA5ZS0wNSwgLTYuMTI2MzY5ODU3Nzg4MDg2ZS0wNSwgLTYuMDQ3MzIwMTc1MTcwODk4ZS0wNSwgLTUuOTcyMzM5MjQ4NjU3MjI2NWUtMDUsIC01LjkwMTM2MDcwMjUxNDY0OGUtMDUsIC01LjgzNDQ1MDE0OTUzNjEzM2UtMDUsIC01Ljc3MTc5NDEyODQxNzk2ODdlLTA1LCAtNS43MTM0NDQxMzc1NzMyNDE2ZS0wNSwgLTUuNjU5MzMxNTEyNDUxMTcxNmUtMDUsIC01LjYwOTM2NDcwMDMxNzM4M2UtMDUsIC01LjU2MzM4OTU4NzQwMjM0NGUtMDUsIC01LjUyMTI2NDY0ODQzNzVlLTA1LCAtNS40ODI4NzYyMDU0NDQzMzU2ZS0wNSwgLTUuNDQ4MDM2MTkzODQ3NjU2ZS0wNSwgLTUuNDE2NTAxMjM1OTYxOTE0ZS0wNSwgLTUuMzg4MDc1NjM3ODE3MzgyNWUtMDUsIC01LjM2MjYwMTg1MjQxNjk5MmUtMDUsIC01LjMzOTk0NDQ1ODAwNzgxMmUtMDUsIC01LjMyMDAwNjU2MTI3OTI5N2UtMDUsIC01LjMwMjY2OTE0MzY3Njc1N2UtMDUsIC01LjI4Nzc5NTI1NzU2ODM1OWUtMDUsIC01LjI3NTI4MzgxMzQ3NjU2MmUtMDUsIC01LjI2NTA2MTk1MDY4MzU5M2UtMDUsIC01LjI1NzA2ODYzNDAzMzIwM2UtMDUsIC01LjI1MTI1NDY1MzkzMDY2NGUtMDUsIC01LjI0NzU2ODUxMTk2Mjg5MDVlLTA1LCAtNS4yNDU5NjAyMzU1OTU3MDNlLTA1LCAtNS4yNDY0MDE5Nzc1MzkwNjI2ZS0wNSwgLTUuMjQ4ODgyMjkzNzAxMTcyZS0wNSwgLTUuMjUzMzg4NTk1NTgxMDU0NmUtMDUsIC01LjI1OTkwNzE1MDI2ODU1NGUtMDUsIC01LjI2ODQxMjM5OTI5MTk5MmUtMDUsIC01LjI3ODg4MTQ1NDQ2Nzc3M2UtMDUsIC01LjI5MTMwNDM5NzU4MzAwOGUtMDUsIC01LjMwNTY3NTg4ODA2MTUyM2UtMDUsIC01LjMyMTk4NjM4OTE2MDE1NmUtMDUsIC01LjM0MDIxOTExNjIxMDkzN2UtMDUsIC01LjM2MDM0NDY5NjA0NDkyMmUtMDUsIC01LjM4MjMyNDYwMDIxOTcyNmUtMDUsIC01LjQwNjEyODY5MjYyNjk1M2UtMDUsIC01LjQzMTcyMzc4NTQwMDM5ZS0wNSwgLTUuNDU5MDY2NzcyNDYwOTM3ZS0wNSwgLTUuNDg4MTA4ODI1NjgzNTkzNGUtMDUsIC01LjUxODc5Mzg2OTAxODU1NDRlLTA1LCAtNS41NTEwNjI3NzQ2NTgyMDI3ZS0wNSwgLTUuNTg0ODYzMjgxMjVlLTA1LCAtNS42MjAxNDczMjM2MDgzOThlLTA1LCAtNS42NTY4NTAwNTE4Nzk4ODJlLTA1LCAtNS42OTQ4OTEzNTc0MjE4NzVlLTA1LCAtNS43MzQxODAwNjg5Njk3MjZlLTA1LCAtNS43NzQ2MTg1MzAyNzM0MzdlLTA1LCAtNS44MTYxMDM3NDQ1MDY4MzU1ZS0wNSwgLTUuODU4NTMzMDk2MzEzNDc2ZS0wNSwgLTUuOTAxNzkyMTQ0Nzc1MzllLTA1LCAtNS45NDU3NTcyOTM3MDExNzE0ZS0wNSwgLTUuOTkwMjk5MjI0ODUzNTE1ZS0wNSwgLTYuMDM1Mjg2NzEyNjQ2NDg0NGUtMDUsIC02LjA4MDU4MjgwOTQ0ODI0MmUtMDUsIC02LjEyNjA0Njc1MjkyOTY4N2UtMDUsIC02LjE3MTUyNTE5MjI2MDc0MmUtMDUsIC02LjIxNjg1MTA0MzcwMTE3MWUtMDUsIC02LjI2MTg0OTk3NTU4NTkzOGUtMDUsIC02LjMwNjM0MTU1MjczNDM3NWUtMDUsIC02LjM1MDE0NDE5NTU1NjY0MWUtMDUsIC02LjM5MzA3NjMyNDQ2Mjg5MWUtMDUsIC02LjQzNDk1NDA3MTA0NDkyMWUtMDUsIC02LjQ3NTU5ODE0NDUzMTI1ZS0wNSwgLTYuNTE0ODM1MzU3NjY2MDE2ZS0wNSwgLTYuNTUyNTAzOTY3Mjg1MTU2ZS0wNSwgLTYuNTg4NDQ5ODU5NjE5MTRlLTA1LCAtNi42MjI1Mjk2MDIwNTA3ODFlLTA1LCAtNi42NTQ2MDgxNTQyOTY4NzRlLTA1LCAtNi42ODQ1NTk2MzEzNDc2NTZlLTA1LCAtNi43MTIyNjk1OTIyODUxNTZlLTA1LCAtNi43Mzc2MzU4MDMyMjI2NTZlLTA1LCAtNi43NjA1NjgyMzczMDQ2ODhlLTA1LCAtNi43ODA5OTM2NTIzNDM3NWUtMDUsIC02Ljc5ODg0OTQ4NzMwNDY4N2UtMDUsIC02LjgxNDA4NzY3NzAwMTk1MmUtMDUsIC02LjgyNjY3Njk0MDkxNzk2OGUtMDUsIC02LjgzNjYwMTI1NzMyNDIxOWUtMDUsIC02Ljg0Mzg1NjA0ODU4Mzk4NGUtMDUsIC02Ljg0ODQ1MDQ2OTk3MDcwM2UtMDUsIC02Ljg1MDM5OTc4MDI3MzQzOGUtMDUsIC02Ljg0OTczMTQ0NTMxMjVlLTA1LCAtNi44NDY0NzU5ODI2NjYwMTVlLTA1LCAtNi44NDA2ODI5ODMzOTg0MzdlLTA1LCAtNi44MzI0MDgxNDIwODk4NDNlLTA1LCAtNi44MjE3MjU0NjM4NjcxODdlLTA1LCAtNi44MDg3MjAzOTc5NDkyMThlLTA1LCAtNi43OTM1MDI4MDc2MTcxODdlLTA1LCAtNi43NzYxOTYyODkwNjI1ZS0wNSwgLTYuNzU2OTQ3MzI2NjYwMTU2ZS0wNSwgLTYuNzM1OTI2MDU1OTA4MjAzZS0wNSwgLTYuNzEzMzE0MDU2Mzk2NDg0ZS0wNSwgLTYuNjg5MzA4OTI5NDQzMzZlLTA1LCAtNi42NjQxMTgxOTQ1ODAwNzhlLTA1LCAtNi42Mzc5NTcwMDA3MzI0MjFlLTA1LCAtNi42MTEwNTE5NDA5MTc5NjllLTA1LCAtNi41ODM2MjY1NTYzOTY0ODVlLTA1LCAtNi41NTU5MTI3ODA3NjE3MThlLTA1LCAtNi41MjgxMzk0OTU4NDk2MDhlLTA1LCAtNi41MDA1MzYzNDY0MzU1NDZlLTA1LCAtNi40NzMzMzIyMTQzNTU0NjllLTA1LCAtNi40NDY3NTIxNjY3NDgwNDdlLTA1LCAtNi40MjEwMTEzNTI1MzkwNjJlLTA1LCAtNi4zOTYzMTUwMDI0NDE0MDZlLTA1LCAtNi4zNzI4NDkyNzM2ODE2NGUtMDUsIC02LjM1MDc4NzM1MzUxNTYyNWUtMDUsIC02LjMzMDI4MDY4NTQyNDgwNGUtMDUsIC02LjMxMTQ2MTYzOTQwNDI5NmUtMDUsIC02LjI5NDQ0Mjc0OTAyMzQzN2UtMDUsIC02LjI3OTMxNTk0ODQ4NjMyOGUtMDUsIC02LjI2NjE1Njc2ODc5ODgyOGUtMDUsIC02LjI1NTAyODUzMzkzNTU0N2UtMDUsIC02LjI0NTk4MDgzNDk2MDkzN2UtMDUsIC02LjIzOTA0NzYyMjY4MDY2NGUtMDUsIC02LjIzNDI1MDY0MDg2OTE0MWUtMDUsIC02LjIzMTU4ODc0NTExNzE4OGUtMDUsIC02LjIzMTA0NTkxMzY5NjI4OGUtMDUsIC02LjIzMjU4MzIzNjY5NDMzNWUtMDUsIC02LjIzNjEzODUzNDU0NTg5OWUtMDUsIC02LjI0MTYyODI2NTM4MDg2ZS0wNSwgLTYuMjQ4OTM5MTMyNjkwNDI5ZS0wNSwgLTYuMjU3OTMyMjgxNDk0MTRlLTA1LCAtNi4yNjg0NDQ4MjQyMTg3NDllLTA1LCAtNi4yODAyOTAyMjIxNjc5NjllLTA1LCAtNi4yOTMyNjAxOTI4NzEwOTRlLTA1LCAtNi4zMDcxMzA4MTM1OTg2MzJlLTA1LCAtNi4zMjE2NTQ1MTA0OTgwNDdlLTA1LCAtNi4zMzY1NTczODgzMDU2NjRlLTA1LCAtNi4zNTE1NDk1MzAwMjkyOTdlLTA1LCAtNi4zNjYzMjMwODk1OTk2MDllLTA1LCAtNi4zODA1NTI2NzMzMzk4NDRlLTA1LCAtNi4zOTM5MDMzNTA4MzAwNzdlLTA1LCAtNi40MDYwMjQxNjk5MjE4NzVlLTA1LCAtNi40MTY1NTczMTIwMTE3MThlLTA1LCAtNi40MjUxNTEwNjIwMTE3MThlLTA1LCAtNi40MzE0Njg5NjM2MjMwNDdlLTA1LCAtNi40MzUxODM3MTU4MjAzMTJlLTA1LCAtNi40MzU5ODE3NTA0ODgyODFlLTA1LCAtNi40MzM1NzQ2NzY1MTM2NzJlLTA1LCAtNi40Mjc2OTI0MTMzMzAwNzdlLTA1LCAtNi40MTgwODQ3MTY3OTY4NzVlLTA1LCAtNi40MDQ1MjQyMzA5NTcwM2UtMDUsIC02LjM4Njc5MDg0Nzc3ODMyZS0wNSwgLTYuMzY0NjY4NjU1Mzk1NTA4ZS0wNSwgLTYuMzM3OTYyMzQxMzA4NTkzZS0wNSwgLTYuMzA2NDg5OTQ0NDU4MDA3ZS0wNSwgLTYuMjcwMDkyMDEwNDk4MDQ3ZS0wNSwgLTYuMjI4NjMwNDQ3Mzg3Njk0ZS0wNSwgLTYuMTgxOTkzMTAzMDI3MzQ0ZS0wNSwgLTYuMTMwMDkxNDc2NDQwNDI5ZS0wNSwgLTYuMDcyODU0NjE0MjU3ODEyZS0wNSwgLTYuMDEwMjI4MzQ3Nzc4MzJlLTA1LCAtNS45NDIxODEzOTY0ODQzNzVlLTA1LCAtNS44Njg3MTE0NzE1NTc2MTdlLTA1LCAtNS43ODk4NDE4NDI2NTEzNjY2ZS0wNSwgLTUuNzA1NjE4NjY3NjAyNTM5ZS0wNSwgLTUuNjE2MTA0NTA3NDQ2Mjg4NmUtMDUsIC01LjUyMTM3Nzk0NDk0NjI4OWUtMDUsIC01LjQyMTU2OTA2MTI3OTI5N2UtMDUsIC01LjMxNjg3MjQwNjAwNTg1OWUtMDUsIC01LjIwNzUyNDg3MTgyNjE3MmUtMDUsIC01LjA5Mzc4ODkwOTkxMjEwOWUtMDUsIC00Ljk3NTk1MjkxMTM3Njk1M2UtMDUsIC00Ljg1NDMxNDA0MTEzNzY5NWUtMDUsIC00LjcyOTIyMjg2OTg3MzA0NjZlLTA1LCAtNC42MDEwODcxODg3MjA3MDI2ZS0wNSwgLTQuNDcwMzQxNDkxNjk5MjE4NWUtMDUsIC00LjMzNzQ0MTI1MzY2MjEwOWUtMDUsIC00LjIwMjg1NTY4MjM3MzA0N2UtMDUsIC00LjA2NzA3MTUzMzIwMzEyNWUtMDUsIC0zLjkzMDU4MjQyNzk3ODUxNWUtMDUsIC0zLjc5MzkxMTc0MzE2NDA2MmUtMDUsIC0zLjY1NzY1ODAwNDc2MDc0MmUtMDUsIC0zLjUyMjQ0NjQ0MTY1MDM5MDRlLTA1LCAtMy4zODg5MzU0NzA1ODEwNTVlLTA1LCAtMy4yNTc4MTQwMjU4Nzg5MDZlLTA1LCAtMy4xMjk3OTc3NDQ3NTA5NzdlLTA1LCAtMy4wMDU3MTcwODY3OTE5OTJlLTA1LCAtMi44ODY2MDczNjA4Mzk4NDM3ZS0wNSwgLTIuNzczNjczNDM5MDI1ODc4N2UtMDUsIC0yLjY2ODA2MTYzNzg3ODQxOGUtMDUsIC0yLjU3MDg0OTQxODY0MDEzNjdlLTA1LCAtMi40ODI5OTI1NTM3MTA5Mzc1ZS0wNSwgLTIuNDA1MjkxNTU3MzEyMDExNmUtMDUsIC0yLjMzODYxMjc0NzE5MjM4MjdlLTA1LCAtMi4yODM3ODQ4NjYzMzMwMDc2ZS0wNSwgLTIuMjQxNTI1MDc3ODE5ODI0ZS0wNSwgLTIuMjEyNDIzNTE1MzE5ODI0ZS0wNSwgLTIuMTk2ODk4ODQxODU3OTFlLTA1LCAtMi4xOTUzODkxNzU0MTUwMzllLTA1LCAtMi4yMDg0Nzg1NDYxNDI1NzhlLTA1LCAtMi4yMzY5NTAzMDIxMjQwMjM0ZS0wNSwgLTIuMjgxNTEzMjE0MTExMzI4ZS0wNSwgLTIuMzQyNDU2MjQ1NDIyMzYzMmUtMDUsIC0yLjQxOTMwMzUxMjU3MzI0MmUtMDUsIC0yLjUxMDgwMTY5Njc3NzM0MzZlLTA1LCAtMi42MTU4NjYyNzk2MDIwNTA3ZS0wNSwgLTIuNzMzNjY4NTE4MDY2NDA2ZS0wNSwgLTIuODYzODM0NTcxODM4Mzc4N2UtMDUsIC0zLjAwNjc4NTU4MzQ5NjA5MzZlLTA1LCAtMy4xNjI2MTc0OTI2NzU3ODFlLTA1LCAtMy4zMzExODM2MjQyNjc1NzhlLTA1LCAtMy41MTI1OTk1NjM1OTg2MzNlLTA1LCAtMy43MDcwNzM1OTMxMzk2NDhlLTA1LCAtMy45MTQ4MDMzMTQyMDg5ODRlLTA1LCAtNC4xMzU1NDYxMTIwNjA1NDY1ZS0wNSwgLTQuMzY3NjI1NDI3MjQ2MDkzNmUtMDUsIC00LjYwNjg3OTgwNjUxODU1NDRlLTA1LCAtNC44NDgzOTkzNTMwMjczNDM2ZS0wNSwgLTUuMDg3OTU4OTA4MDgxMDU0NWUtMDUsIC01LjMyMjczNDA2OTgyNDIxODVlLTA1LCAtNS41NTI5MDA2OTU4MDA3ODFlLTA1LCAtNS43NzgzNTk2MDM4ODE4MzZlLTA1LCAtNS45OTYxNzAwNDM5NDUzMTJlLTA1LCAtNi4yMDAxMTc0OTI2NzU3OGUtMDUsIC02LjM4MDU0NTgwNjg4NDc2NWUtMDUsIC02LjUyOTE3OTM4MjMyNDIxOWUtMDUsIC02LjY0MDg3Mjk1NTMyMjI2NWUtMDUsIC02LjcxMzI3NDM4MzU0NDkyMmUtMDUsIC02Ljc0MTcyMzYzMjgxMjQ5OWUtMDUsIC02LjcxNjc3MjQ2MDkzNzVlLTA1LCAtNi42MzU1MDcyMDIxNDg0MzdlLTA1LCAtNi41MDc2OTcyOTYxNDI1NzhlLTA1LCAtNi4zNTg3Nzc2MTg0MDgyMDNlLTA1LCAtNi4yMTg4NjIxNTIwOTk2MWUtMDUsIC02LjEwNDE2MTgzNDcxNjc5N2UtMDUsIC02LjAwOTIyMzE3NTA0ODgyOGUtMDUsIC01LjkyMjMyMDU1NjY0MDYyNWUtMDUsIC01Ljg0OTUyMTYzNjk2Mjg5ZS0wNSwgLTUuNzkzODEyOTQyNTA0ODgyM2UtMDUsIC01Ljc0NjcyNjIyNjgwNjY0MDZlLTA1LCAtNS42ODM0NDY1MDI2ODU1NDdlLTA1LCAtNS41NTkxNTg3MDY2NjUwMzllLTA1LCAtNS4zNTcxMTIxMjE1ODIwMzFlLTA1LCAtNS4xMDY5NTE5MDQyOTY4NzVlLTA1LCAtNC44NDQxNDI5MTM4MTgzNTllLTA1LCAtNC41Nzk4Nzg5OTc4MDI3MzRlLTA1LCAtNC4zMjQ2ODc1NzYyOTM5NDU0ZS0wNSwgLTQuMDg0MTMxNjIyMzE0NDUzZS0wNSwgLTMuODc3MTEzMzQyMjg1MTU2ZS0wNSwgLTMuNzYzMTk2MTgyMjUwOTc2NmUtMDUsIC0zLjc2NDA1OTQ0ODI0MjE4N2UtMDUsIC0zLjg1NjQ2NTE0ODkyNTc4MWUtMDUsIC00LjA0NDUzODQ5NzkyNDgwNWUtMDUsIC00LjM0NjcwNTI0NTk3MTY3OTZlLTA1LCAtNC43NzY1Mjg5MzA2NjQwNjJlLTA1LCAtNS4zNjY2NDg0ODMyNzYzNjdlLTA1LCAtNi4xMDIyMzIzNjA4Mzk4NDNlLTA1LCAtNi45MDMzMjI2MDEzMTgzNTllLTA1LCAtNy43MjcxMjkzNjQwMTM2NzFlLTA1LCAtOC41MTYwODUwNTI0OTAyMzRlLTA1LCAtOS4xMTQwMDUyNzk1NDEwMTZlLTA1LCAtOS4zMzgxODIwNjc4NzEwOTRlLTA1LCAtOC45NzgzNjc2MTQ3NDYwOTNlLTA1LCAtNy43NzU3NzI4NTc2NjYwMTVlLTA1LCAtNS41NTgxODc0ODQ3NDEyMTA2ZS0wNSwgLTIuMjA1NTkwNDM4ODQyNzczNWUtMDUsIDIuNDYxNTA3OTg3OTc2MDc0MmUtMDUsIDguNTM1MzAyNzM0Mzc1ZS0wNSwgMC4wMDAxNTk1NjMwMTg3OTg4MjgxMywgMC4wMDAyNDU4Njc0MTYzODE4MzU5NSwgMC4wMDAzNDE0OTc4MzMyNTE5NTMxLCAwLjAwMDQ0MjUwNDI3MjQ2MDkzNzQ3LCAwLjAwMDU0NTI1MTM0Mjc3MzQzNzUsIDAuMDAwNjQ1Mzk4OTI1NzgxMjUsIDAuMDAwNzM3MDI4NTY0NDUzMTI1LCAwLjAwMDgxNDYwMTE5NjI4OTA2MjUsIDAuMDAwODczMjMxODcyNTU4NTkzNywgMC4wMDA5MDg2OTkzNDA4MjAzMTI0LCAwLjAwMDkxODc0MDcyMjY1NjI1LCAwLjAwMDkwMjI2NDM0MzI2MTcxODcsIDAuMDAwODU4NzIzMDIyNDYwOTM3NCwgMC4wMDA3ODk2MjY2NDc5NDkyMTg3LCAwLjAwMDY5ODg0MjY1MTM2NzE4NzUsIDAuMDAwNTkxNDAyMjIxNjc5Njg3NSwgMC4wMDA0NzM1NTYzMDQ5MzE2NDA2LCAwLjAwMDM1MTg4NzI5ODU4Mzk4NDM2LCAwLjAwMDIzMjE2NDE1NDA1MjczNDM2LCAwLjAwMDEyMDQxMTMwMDY1OTE3OTY4LCAyLjIzNzI5MDU3MzEyMDExNzJlLTA1LCAtNS43ODk3MTA5OTg1MzUxNTZlLTA1LCAtMC4wMDAxMTc4OTY4MzUzMjcxNDg0MywgLTAuMDAwMTU2OTQyMzgyODEyNSwgLTAuMDAwMTc2MzM0NTc5NDY3NzczNDMsIC0wLjAwMDE3ODEzMzQ4Mzg4NjcxODc1LCAtMC4wMDAxNjQ5NzYxMDQ3MzYzMjgxMiwgLTAuMDAwMTQwOTAxNDI4MjIyNjU2MjUsIC0wLjAwMDExMDQxNzE2NzY2MzU3NDIxLCAtNy43Nzc1NTg4OTg5MjU3OGUtMDUsIC00LjcwODA0ODI0ODI5MTAxNTVlLTA1LCAtMi4xMjE4MzA1NTg3NzY4NTUzZS0wNSwgLTEuNzAxMjIxNzA0NDgzMDMyZS0wNiwgMS4wMzY5NzM0NzY0MDk5MTIxZS0wNSwgMS40NzMyODIzMzcxODg3MjA3ZS0wNSwgMS4yMzAzNTUwNzIwMjE0ODQyZS0wNSwgNC41NzUxODg2MzY3Nzk3ODVlLTA2LCAtNi40ODEyMDAyMTgyMDA2ODNlLTA2LCAtMS44NDg5MDQ0MTg5NDUzMTI0ZS0wNSwgLTIuOTU1NjI2MTA2MjYyMjA2OGUtMDUsIC0zLjg1NDM4NjkwMTg1NTQ2OWUtMDUsIC00LjQ1NDcxOTU0MzQ1NzAzMTRlLTA1LCAtNC43MTgyNDE4ODIzMjQyMTg0ZS0wNSwgLTQuNjYyODEyNDIzNzA2MDU0ZS0wNSwgLTQuMzM0MTMzNTI5NjYzMDg2ZS0wNSwgLTMuODE1MzY1MjE5MTE2MjEwNWUtMDUsIC0zLjIyNDI0NjU5NzI5MDAzOWUtMDUsIC0yLjY3MDAzNDAyNzA5OTYwOWUtMDUsIC0yLjIxNzA0Nzg4MjA4MDA3OGUtMDUsIC0xLjkwNTEzODIwNjQ4MTkzMzVlLTA1LCAtMS43NDQ4MTk0NTAzNzg0MThlLTA1LCAtMS43MTkyNzU0NzQ1NDgzMzk3ZS0wNSwgLTEuODA4MjUzMDk3NTM0MTc5N2UtMDUsIC0xLjk3OTk1NzU4MDU2NjQwNjJlLTA1LCAtMi4xODMyMzIzMDc0MzQwODJlLTA1LCAtMi4zNjI1NjI1NjEwMzUxNTZlLTA1LCAtMi40Nzk3NDQzMzg5ODkyNTc4ZS0wNSwgLTIuNTExMTIxNzQ5ODc3OTI5NmUtMDUsIC0yLjQ1MDgyNTExOTAxODU1NDdlLTA1LCAtMi4zMDgzOTg4MTg5Njk3MjY1ZS0wNSwgLTIuMDg5OTQ1OTgzODg2NzE4N2UtMDUsIC0xLjgwMjE0OTk2MzM3ODkwNjNlLTA1LCAtMS40NTcwMTE0MTM1NzQyMTg2ZS0wNSwgLTEuMDY5MzM5MDg0NjI1MjQ0MWUtMDUsIC02LjU2NTU2MzIwMTkwNDI5N2UtMDYsIC0yLjM0MTk1NDk0NjUxNzk0NGUtMDYsIDEuODczNDAwMzMwNTQzNTE4ZS0wNiwgNi4wMTI4MDkyNzY1ODA4MWUtMDYsIDEuMDAxNTYzNDUzNjc0MzE2M2UtMDUsIDEuMzgxOTQ4MDg5NTk5NjA5MmUtMDUsIDEuNzM0NjE3MDQyNTQxNTA0ZS0wNSwgMi4wNTE4MzAyOTE3NDgwNDdlLTA1LCAyLjMyOTc0NjI0NjMzNzg5MDZlLTA1LCAyLjU2NzM0MDg1MDgzMDA3OGUtMDUsIDIuNzY4MTU0MTQ0Mjg3MTA5M2UtMDUsIDIuOTM5MzE1NDE0NDI4NzExZS0wNSwgMy4wODU5NDc0MTgyMTI4OWUtMDUsIDMuMjEzMzY1OTM2Mjc5Mjk3ZS0wNSwgMy4zMjc5MzczMTY4OTQ1MzE0ZS0wNSwgMy40MzY2ODgyMzI0MjE4NzVlLTA1LCAzLjU0OTYwNDAzNDQyMzgyOGUtMDUsIDMuNjc2MDUzMjM3OTE1MDM5ZS0wNSwgMy44MjIxOTE2MTk4NzMwNDdlLTA1LCAzLjk5MjUxNzg1Mjc4MzIwM2UtMDUsIDQuMTkwNDA1MjczNDM3NDk5N2UtMDUsIDQuNDE4NTUwODcyODAyNzM0ZS0wNSwgNC42ODA1MDk1NjcyNjA3NDJlLTA1LCA0Ljk3OTMwOTA4MjAzMTI0OTVlLTA1LCA1LjMxNDc2NzA3NDU4NDk2MWUtMDUsIDUuNjg1NDExNDUzMjQ3MDdlLTA1LCA2LjA4ODA3NTI1NjM0NzY1NmUtMDUsIDYuNTE3OTM5NzU4MzAwNzgxZS0wNSwgNi45NzI0NTQ4MzM5ODQzNzRlLTA1LCA3LjQ0OTY2MDQ5MTk0MzM2ZS0wNSwgNy45NDY5NzcyMzM4ODY3MTllLTA1LCA4LjQ2MjM0MzU5NzQxMjExZS0wNSwgOC45OTMwNDE5OTIxODc1ZS0wNSwgOS41MzY5MjkzMjEyODkwNjFlLTA1LCAwLjAwMDEwMDkzOTUzNzA0ODMzOTg0LCAwLjAwMDEwNjY0NTYzNzUxMjIwNzAzLCAwLjAwMDExMjQ4NDI2ODE4ODQ3NjU2LCAwLjAwMDExODQ1MDk5NjM5ODkyNTc4LCAwLjAwMDEyNDUzNTk2NDk2NTgyMDMsIDAuMDAwMTMwNzI1Njc3NDkwMjM0MzcsIDAuMDAwMTM3MDE5Mjg3MTA5Mzc0OTgsIDAuMDAwMTQzNDEyNTgyMzk3NDYwOTIsIDAuMDAwMTQ5ODk0Nzc1MzkwNjI1LCAwLjAwMDE1NjQ2Mjc2ODU1NDY4NzQ4LCAwLjAwMDE2MzEwNzU3NDQ2Mjg5MDYyLCAwLjAwMDE2OTgxOTA5MTc5Njg3NSwgMC4wMDAxNzY1OTEyOTMzMzQ5NjA5MywgMC4wMDAxODM0MDcwMTI5Mzk0NTMxMywgMC4wMDAxOTAyMzk5MTM5NDA0Mjk3LCAwLjAwMDE5NzA1NzM0MjUyOTI5Njg2LCAwLjAwMDIwMzgyMDk1MzM2OTE0MDYxLCAwLjAwMDIxMDQ5OTkwODQ0NzI2NTYsIDAuMDAwMjE3MDc2ODczNzc5Mjk2ODgsIDAuMDAwMjIzNTM2MzkyMjExOTE0MDUsIDAuMDAwMjI5ODY2OTU4NjE4MTY0MDUsIDAuMDAwMjM2MDcwNDk1NjA1NDY4NzMsIDAuMDAwMjQyMTU3Njg0MzI2MTcxODUsIDAuMDAwMjQ4MTU2NDc4ODgxODM1OSwgMC4wMDAyNTQxMDUzMTYxNjIxMDkzNywgMC4wMDAyNjAwMjA4NzQwMjM0Mzc0NywgMC4wMDAyNjU4OTkwNDc4NTE1NjI1LCAwLjAwMDI3MTcyNDc2MTk2Mjg5MDYsIDAuMDAwMjc3NDc3NjAwMDk3NjU2MjMsIDAuMDAwMjgzMTQ2MDI2NjExMzI4MSwgMC4wMDAyODg3MjYyNTczMjQyMTg3NCwgMC4wMDAyOTQyMTQ3ODI3MTQ4NDM3MywgMC4wMDAyOTk1OTg3NTQ4ODI4MTI1LCAwLjAwMDMwNDg1MzM2MzAzNzEwOTQsIDAuMDAwMzA5OTQ4MTgxMTUyMzQzNywgMC4wMDAzMTQ4NDc3NzgzMjAzMTI1LCAwLjAwMDMxOTUwMTk1MzEyNDk5OTk2LCAwLjAwMDMyMzgzMTAyNDE2OTkyMTksIDAuMDAwMzI3NzIzODc2OTUzMTI1LCAwLjAwMDMzMTAzOTg4NjQ3NDYwOTM2LCAwLjAwMDMzMzYzNzkzOTQ1MzEyNSwgMC4wMDAzMzU0MTUzNDQyMzgyODEyNiwgMC4wMDAzMzYzMDA2NTkxNzk2ODc1LCAwLjAwMDMzNjIzNjY5NDMzNTkzNzUsIDAuMDAwMzM1MTY5MzExNTIzNDM3NSwgMC4wMDAzMzMwNDE3MTc1MjkyOTY4NCwgMC4wMDAzMjk4MDA0NDU1NTY2NDA2LCAwLjAwMDMyNTM5ODg2NDc0NjA5Mzc2LCAwLjAwMDMxOTgwMzEwMDU4NTkzNzUsIDAuMDAwMzEyOTc4NDg1MTA3NDIxODQsIDAuMDAwMzA0ODg2OTYyODkwNjI0OTYsIDAuMDAwMjk1NTEwMzE0OTQxNDA2MjYsIDAuMDAwMjg0ODY5NTY3ODcxMDkzNywgMC4wMDAyNzMwMzY0Njg1MDU4NTkzNywgMC4wMDAyNjAxMzMzMzEyOTg4MjgxLCAwLjAwMDI0NjMyMDQ2NTA4Nzg5MDYzLCAwLjAwMDIzMTc1NTg1OTM3NSwgMC4wMDAyMTY1NzEwNzU0Mzk0NTMxMiwgMC4wMDAyMDA4ODk0MDQyOTY4NzUsIDAuMDAwMTg0ODM2MzY0NzQ2MDkzNzUsIDAuMDAwMTY4NTQ1NjU0Mjk2ODc1LCAwLjAwMDE1MjE1NTA5MDMzMjAzMTI1LCAwLjAwMDEzNTgwMTMwMDA0ODgyODEsIDAuMDAwMTE5NjIzMjE0NzIxNjc5NjgsIDAuMDAwMTAzNzcwNTM4MzMwMDc4MTIsIDguODQyMjEyNjc3MDAxOTUzZS0wNSwgNy4zNzY3MTI3OTkwNzIyNjVlLTA1LCA1Ljk5NjUxODcwNzI3NTM5ZS0wNSwgNC43MTI4NTE3MTUwODc4OTAzZS0wNSwgMy41MzE3MzIxNzc3MzQzNzVlLTA1LCAyLjQ1NDc3ODg2MTk5OTUxMTZlLTA1LCAxLjQ4MDc1MTg5NTkwNDU0MWUtMDUsIDYuMDgyMTg4NjA2MjYyMjA3ZS0wNiwgLTEuNjQyNzQyMTU2OTgyNDIxOGUtMDYsIC04LjM5NzY5NzQ0ODczMDQ2OWUtMDYsIC0xLjQyMjYxOTYyODkwNjI0OTllLTA1LCAtMS45MTgxMjc0NDE0MDYyNWUtMDUsIC0yLjMzMTkyNzg3MTcwNDEwMTVlLTA1LCAtMi42NzAzMTIxMTg1MzAyNzM0ZS0wNSwgLTIuOTQxMDgyMDAwNzMyNDIxN2UtMDUsIC0zLjE1NTE0MDY4NjAzNTE1NmUtMDUsIC0zLjMyNzU3NjQ0NjUzMzIwM2UtMDUsIC0zLjQ3Mzk1OTM1MDU4NTkzNzVlLTA1LCAtMy42MDcxMTI4ODQ1MjE0ODRlLTA1LCAtMy43MzY1NTI4MTA2Njg5NDU0ZS0wNSwgLTMuODY4NDYzMTM0NzY1NjI1ZS0wNSwgLTQuMDA2OTY0MTExMzI4MTI1ZS0wNSwgLTQuMTU1MTMwMzg2MzUyNTM5ZS0wNSwgLTQuMzE1Mjk1MDI4Njg2NTIzZS0wNSwgLTQuNDg4MzAxMDg2NDI1NzgxZS0wNSwgLTQuNjczNDU3MzM2NDI1NzgxZS0wNSwgLTQuODY5NTAxNDk1MzYxMzI4ZS0wNSwgLTUuMDc1MjgyMjg3NTk3NjU2ZS0wNSwgLTUuMjkwMTE0OTc0OTc1NTg1NmUtMDUsIC01LjUxMjYxNjcyOTczNjMyOGUtMDUsIC01Ljc0MDA0MDU4ODM3ODkwNmUtMDUsIC01Ljk2NzI4MDE5NzE0MzU1NGUtMDUsIC02LjE4NjcwNDI1NDE1MDM5ZS0wNSwgLTYuMzkxNDM4MjkzNDU3MDMxZS0wNSwgLTYuNTc2NjY0NzMzODg2NzE4ZS0wNSwgLTYuNzM5MTYwMTU2MjVlLTA1LCAtNi44NzcyOTQxNTg5MzU1NDZlLTA1LCAtNi45OTAxMjc1NjM0NzY1NjJlLTA1LCAtNy4wNzcwMzU1MjI0NjA5MzdlLTA1LCAtNy4xMzg1MzQ1NDU4OTg0MzdlLTA1LCAtNy4xNzY2NjU0OTY4MjYxNzJlLTA1LCAtNy4xOTM5NTkwNDU0MTAxNTZlLTA1LCAtNy4xOTI3NzY0ODkyNTc4MTNlLTA1LCAtNy4xNzQ5ODc3OTI5Njg3NDllLTA1LCAtNy4xNDE4NDcyMjkwMDM5MDVlLTA1LCAtNy4wOTUwOTczNTEwNzQyMThlLTA1LCAtNy4wMzcyMDMyMTY1NTI3MzVlLTA1LCAtNi45NzEzOTY2MzY5NjI4OWUtMDUsIC02LjkwMTU2MDk3NDEyMTA5M2UtMDUsIC02LjgzMDc1NzkwNDA1MjczNGUtMDUsIC02Ljc2MTEwNjEwOTYxOTE0ZS0wNSwgLTYuNjk0MzA1NDE5OTIxODc1ZS0wNSwgLTYuNjMxNTYxMjc5Mjk2ODc0ZS0wNSwgLTYuNTczODE1OTE3OTY4NzVlLTA1LCAtNi41MjE3OTQxMjg0MTc5NjhlLTA1LCAtNi40NzU0NTkyODk1NTA3OGUtMDUsIC02LjQzNDAyNDgxMDc5MTAxNWUtMDUsIC02LjM5NjgxMzU4MzM3NDAyM2UtMDUsIC02LjM2MzM5Nzk3OTczNjMyOGUtMDUsIC02LjMzMzU1NDg0MDA4Nzg5MWUtMDUsIC02LjMwNzMxMTYzMDI0OTAyM2UtMDUsIC02LjI4NDQ0OTAwNTEyNjk1M2UtMDUsIC02LjI2NDQ4MTM1Mzc1OTc2NmUtMDUsIC02LjI0Njg5OTQxNDA2MjQ5OWUtMDUsIC02LjIzMTIwMDc5MDQwNTI3M2UtMDUsIC02LjIxNzA2MDQ3MDU4MTA1NGUtMDUsIC02LjIwNDI3NzgwMTUxMzY3MmUtMDUsIC02LjE5MjYwOTAyNDA0Nzg1MmUtMDUsIC02LjE4MTgxNDU3NTE5NTMxMmUtMDUsIC02LjE3MTc1MjE2Njc0ODA0N2UtMDUsIC02LjE2MjM3NTI1OTM5OTQxNGUtMDUsIC02LjE1Mzc5ODY3NTUzNzEwOWUtMDUsIC02LjE0NjI1NzAxOTA0Mjk2OWUtMDUsIC02LjEzOTg0ODMyNzYzNjcxOWUtMDUsIC02LjEzNDU3NDg5MDEzNjcxOGUtMDUsIC02LjEzMDQyODMxNDIwODk4NWUtMDUsIC02LjEyNzM2NDM0OTM2NTIzNWUtMDUsIC02LjEyNTM3NjEyOTE1MDM5MWUtMDUsIC02LjEyNDQ5OTUxMTcxODc1ZS0wNSwgLTYuMTI0NzExOTkwMzU2NDQ0ZS0wNSwgLTYuMTI1OTcwMDc3NTE0NjQ4ZS0wNSwgLTYuMTI4Mjk4MTg3MjU1ODU5ZS0wNSwgLTYuMTMxNzcxODUwNTg1OTM4ZS0wNSwgLTYuMTM2NDk4NjQxOTY3NzczZS0wNSwgLTYuMTQyNjIwNDY4MTM5NjQ4ZS0wNSwgLTYuMTUwMjU3MTEwNTk1NzAyZS0wNSwgLTYuMTU5NTEyMzI5MTAxNTYyZS0wNSwgLTYuMTcwNTIyMzA4MzQ5NjA5ZS0wNSwgLTYuMTgzNDQ2NTAyNjg1NTQ2ZS0wNSwgLTYuMTk4NDU0Mjg0NjY3OTY4ZS0wNSwgLTYuMjE1NzE4MDc4NjEzMjhlLTA1LCAtNi4yMzUzOTgxMDE4MDY2NGUtMDUsIC02LjI1NzY1MzQyNzEyNDAyNGUtMDUsIC02LjI4MjY1NTcxNTk0MjM4MmUtMDUsIC02LjMxMDU3NzAxMTEwODM5OGUtMDUsIC02LjM0MTU3ODI5Mjg0NjY4ZS0wNSwgLTYuMzc1NzkzNDU3MDMxMjVlLTA1LCAtNi40MTMzMzAwNzgxMjVlLTA1LCAtNi40NTQyODA4NTMyNzE0ODRlLTA1LCAtNi40OTg3MzUwNDYzODY3MTllLTA1LCAtNi41NDY3NjUxMzY3MTg3NWUtMDUsIC02LjU5ODQxOTE4OTQ1MzEyNGUtMDUsIC02LjY1MzcyMDA5Mjc3MzQzN2UtMDUsIC02LjcxMjY1NzE2NTUyNzM0M2UtMDUsIC02Ljc3NTE5NDU0OTU2MDU0N2UtMDUsIC02Ljg0MTI4NjQ2ODUwNTg1OWUtMDUsIC02LjkxMDg2MDQ0MzExNTIzNGUtMDUsIC02Ljk4MzgxNzI5MTI1OTc2NmUtMDUsIC03LjA2MDAyNTAyNDQxNDA2MmUtMDUsIC03LjEzOTMzNTYzMjMyNDIxOGUtMDUsIC03LjIyMTU4MzU1NzEyODkwN2UtMDUsIC03LjMwNjU5OTQyNjI2OTUzMWUtMDUsIC03LjM5NDIwNjIzNzc5Mjk2OWUtMDUsIC03LjQ4NDIwNTYyNzQ0MTQwNmUtMDUsIC03LjU3NjM4NDczNTEwNzQyMmUtMDUsIC03LjY3MDUyMTU0NTQxMDE1NmUtMDUsIC03Ljc2NjM5MDIyODI3MTQ4NGUtMDUsIC03Ljg2Mzc2OTUzMTI1ZS0wNSwgLTcuOTYyNDM5NzI3NzgzMjAzZS0wNSwgLTguMDYyMTczNDYxOTE0MDYyZS0wNSwgLTguMTYyNzQyNjE0NzQ2MDkzZS0wNSwgLTguMjYzOTIwNTkzMjYxNzE4ZS0wNSwgLTguMzY1NDgzODU2MjAxMTcxZS0wNSwgLTguNDY3MjExOTE0MDYyNWUtMDUsIC04LjU2ODg4Mjc1MTQ2NDg0NGUtMDUsIC04LjY3MDI2OTAxMjQ1MTE3MmUtMDUsIC04Ljc3MTE0MTgxNTE4NTU0N2UtMDUsIC04Ljg3MTI3MDc1MTk1MzEyNGUtMDUsIC04Ljk3MDQzMTUxODU1NDY4N2UtMDUsIC05LjA2ODQwMjA5OTYwOTM3NGUtMDUsIC05LjE2NDk3MzQ0OTcwNzAzZS0wNSwgLTkuMjU5OTM1NzYwNDk4MDQ3ZS0wNSwgLTkuMzUzMDk5ODIyOTk4MDQ3ZS0wNSwgLTkuNDQ0Mjg2MzQ2NDM1NTQ2ZS0wNSwgLTkuNTMzMzQwNDU0MTAxNTYzZS0wNSwgLTkuNjIwMTIxNzY1MTM2NzE4ZS0wNSwgLTkuNzA0NTEwNDk4MDQ2ODc0ZS0wNSwgLTkuNzg2NDExMjg1NDAwMzllLTA1LCAtOS44NjU3NDYzMDczNzMwNDZlLTA1LCAtOS45NDI0NTkxMDY0NDUzMTJlLTA1LCAtMC4wMDAxMDAxNjUxMzgyNDQ2Mjg5MSwgLTAuMDAwMTAwODc4OTA2MjQ5OTk5OTksIC0wLjAwMDEwMTU2NTgxMTE1NzIyNjU2LCAtMC4wMDAxMDIyMjU4NjA1OTU3MDMxMiwgLTAuMDAwMTAyODU5MTIzMjI5OTgwNDYsIC0wLjAwMDEwMzQ2NTY4Mjk4MzM5ODQzLCAtMC4wMDAxMDQwNDU2MDg1MjA1MDc4MSwgLTAuMDAwMTA0NTk4ODc2OTUzMTI0OTksIC0wLjAwMDEwNTEyNTM4OTA5OTEyMTEsIC0wLjAwMDEwNTYyNDk1NDIyMzYzMjgxLCAtMC4wMDAxMDYwOTcyMjEzNzQ1MTE3MSwgLTAuMDAwMTA2NTQxODMxOTcwMjE0ODQsIC0wLjAwMDEwNjk1ODI2NzIxMTkxNDA2LCAtMC4wMDAxMDczNDU5OTMwNDE5OTIxOCwgLTAuMDAwMTA3NzA0NDE0MzY3Njc1NzgsIC0wLjAwMDEwODAzMjk3NDI0MzE2NDA2LCAtMC4wMDAxMDgzMzExMzA5ODE0NDUzMSwgLTAuMDAwMTA4NTk4NDcyNTk1MjE0ODQsIC0wLjAwMDEwODgzNDU4NzA5NzE2Nzk3LCAtMC4wMDAxMDkwMzkxOTIxOTk3MDcwMiwgLTAuMDAwMTA5MjEyMDc0Mjc5Nzg1MTUsIC0wLjAwMDEwOTM1MzEyNjUyNTg3ODkxLCAtMC4wMDAxMDk0NjIzMTA3OTEwMTU2MiwgLTAuMDAwMTA5NTM5Njk1NzM5NzQ2MDgsIC0wLjAwMDEwOTU4NTM2NTI5NTQxMDE1LCAtMC4wMDAxMDk1OTk0NjQ0MTY1MDM5LCAtMC4wMDAxMDk1ODIxNzYyMDg0OTYwOSwgLTAuMDAwMTA5NTMzNjY4NTE4MDY2NCwgLTAuMDAwMTA5NDU0MTc3ODU2NDQ1MzEsIC0wLjAwMDEwOTM0Mzg5NDk1ODQ5NjA5LCAtMC4wMDAxMDkyMDMwMDI5Mjk2ODc0OSwgLTAuMDAwMTA5MDMxNjU0MzU3OTEwMTUsIC0wLjAwMDEwODgzMDAxNzA4OTg0Mzc0LCAtMC4wMDAxMDg1OTgyNzQyMzA5NTcwMywgLTAuMDAwMTA4MzM2NjYyMjkyNDgwNDYsIC0wLjAwMDEwODA0NTUyNDU5NzE2Nzk3LCAtMC4wMDAxMDc3MjUyOTYwMjA1MDc4LCAtMC4wMDAxMDczNzY2MjUwNjEwMzUxNSwgLTAuMDAwMTA3MDAwMzM1NjkzMzU5MzcsIC0wLjAwMDEwNjU5NzU1NzA2Nzg3MTA5LCAtMC4wMDAxMDYxNjk2MzE5NTgwMDc4MSwgLTAuMDAwMTA1NzE4Mjk5ODY1NzIyNjUsIC0wLjAwMDEwNTI0NTQ1Mjg4MDg1OTM3LCAtMC4wMDAxMDQ3NTMyOTU4OTg0Mzc1LCAtMC4wMDAxMDQyNDQyNDc0MzY1MjM0MywgLTAuMDAwMTAzNzIwOTE2NzQ4MDQ2ODgsIC0wLjAwMDEwMzE4NjA4MDkzMjYxNzE5LCAtMC4wMDAxMDI2NDI1NDc2MDc0MjE4OCwgLTAuMDAwMTAyMDkzMjU0MDg5MzU1NDYsIC0wLjAwMDEwMTU0MTA2OTAzMDc2MTcyLCAtMC4wMDAxMDA5ODg4MzA1NjY0MDYyNSwgLTAuMDAwMTAwNDM5MzYxNTcyMjY1NjIsIC05Ljk4OTUzNzA0ODMzOTg0M2UtMDUsIC05LjkzNTk0Mjg0MDU3NjE3MmUtMDUsIC05Ljg4MzM5NjE0ODY4MTY0ZS0wNSwgLTkuODMyMTE5NzUwOTc2NTYyZS0wNSwgLTkuNzgyMzIyNjkyODcxMDkzZS0wNSwgLTkuNzM0MTk0MTgzMzQ5NjA4ZS0wNSwgLTkuNjg3OTEzNTEzMTgzNTkzZS0wNSwgLTkuNjQzNjM4NjEwODM5ODQ0ZS0wNSwgLTkuNjAxNTEyOTA4OTM1NTQ2ZS0wNSwgLTkuNTYxNjY5MTU4OTM1NTQ2ZS0wNSwgLTkuNTI0MjI4NjY4MjEyODllLTA1LCAtOS40ODkzMDI4MjU5Mjc3MzRlLTA1LCAtOS40NTY5OTYxNTQ3ODUxNTZlLTA1LCAtOS40MjczOTQ4NjY5NDMzNTllLTA1LCAtOS40MDA1NzUyNTYzNDc2NTZlLTA1LCAtOS4zNzY1OTE0OTE2OTkyMThlLTA1LCAtOS4zNTU0Nzc5MDUyNzM0MzdlLTA1LCAtOS4zMzcyNDA2MDA1ODU5MzdlLTA1LCAtOS4zMjE4NjEyNjcwODk4NDNlLTA1LCAtOS4zMDkyODQ5NzMxNDQ1M2UtMDUsIC05LjI5OTQyMDE2NjAxNTYyNWUtMDUsIC05LjI5MjE0NDAxMjQ1MTE3MmUtMDUsIC05LjI4NzI5NzgyMTA0NDkyMWUtMDUsIC05LjI4NDY5MzkwODY5MTQwNmUtMDUsIC05LjI4NDExMTc4NTg4ODY3MWUtMDUsIC05LjI4NTMwODgzNzg5MDYyNGUtMDUsIC05LjI4ODAxODAzNTg4ODY3MWUtMDUsIC05LjI5MTk1NzA5MjI4NTE1NWUtMDUsIC05LjI5NjgzMzgwMTI2OTUzZS0wNSwgLTkuMzAyMzQ5ODUzNTE1NjI1ZS0wNSwgLTkuMzA4MjEwNzU0Mzk0NTMxZS0wNSwgLTkuMzE0MTIyMDA5Mjc3MzQzZS0wNSwgLTkuMzE5ODAwNTY3NjI2OTUyZS0wNSwgLTkuMzI0OTgzMjE1MzMyMDNlLTA1LCAtOS4zMjk0MjUwNDg4MjgxMjVlLTA1LCAtOS4zMzI5MDcxMDQ0OTIxODdlLTA1LCAtOS4zMzUyMzEwMTgwNjY0MDZlLTA1LCAtOS4zMzYyMjg5NDI4NzEwOTNlLTA1LCAtOS4zMzU3NDk4MTY4OTQ1MzFlLTA1LCAtOS4zMzM2Njc3NTUxMjY5NTNlLTA1LCAtOS4zMjk4NzY3MDg5ODQzNzRlLTA1LCAtOS4zMjQyODU4ODg2NzE4NzRlLTA1LCAtOS4zMTY4MTgyMzczMDQ2ODdlLTA1LCAtOS4zMDc0MDUwOTAzMzIwM2UtMDUsIC05LjI5NTk4NjkzODQ3NjU2MmUtMDUsIC05LjI4MjUxNjQ3OTQ5MjE4N2UtMDUsIC05LjI2Njk1NTU2NjQwNjI1ZS0wNSwgLTkuMjQ5MjgyMDczOTc0NjA5ZS0wNSwgLTkuMjI5NDg0NTU4MTA1NDY5ZS0wNSwgLTkuMjA3NTcyOTM3MDExNzE5ZS0wNSwgLTkuMTgzNTcyMzg3Njk1MzEyZS0wNSwgLTkuMTU3NTM2MzE1OTE3OTY4ZS0wNSwgLTkuMTI5NTQxMDE1NjI1ZS0wNSwgLTkuMDk5Njg1NjY4OTQ1MzEyZS0wNSwgLTkuMDY4MDk1Mzk3OTQ5MjE4ZS0wNSwgLTkuMDM0OTE5NzM4NzY5NTMxZS0wNSwgLTkuMDAwMzI5NTg5ODQzNzQ5ZS0wNSwgLTguOTY0NTIwMjYzNjcxODc1ZS0wNSwgLTguOTI3NzAzODU3NDIxODc1ZS0wNSwgLTguODkwMTA5MjUyOTI5Njg3ZS0wNSwgLTguODUxOTcyOTYxNDI1NzhlLTA1LCAtOC44MTM1Mzc1OTc2NTYyNWUtMDUsIC04Ljc3NTA0NDI1MDQ4ODI4MWUtMDUsIC04LjczNjcyMjU2NDY5NzI2NmUtMDUsIC04LjY5ODc4ODQ1MjE0ODQzOGUtMDUsIC04LjY2MTQ0MDI3NzA5OTYwOWUtMDUsIC04LjYyNDg0MjgzNDQ3MjY1NmUtMDUsIC04LjU4OTEzMjY5MDQyOTY4N2UtMDUsIC04LjU1NDQxNDM2NzY3NTc4MWUtMDUsIC04LjUyMDc2MjYzNDI3NzM0NGUtMDUsIC04LjQ4ODIyNTU1NTQxOTkyMWUtMDUsIC04LjQ1NjgyNTI1NjM0NzY1NmUtMDUsIC04LjQyNjU2MTczNzA2MDU0NmUtMDUsIC04LjM5NzQxOTczODc2OTUzZS0wNSwgLTguMzY5MzcxMDMyNzE0ODQzZS0wNSwgLTguMzQyMzgyMDQ5NTYwNTQ2ZS0wNSwgLTguMzE2NDEzODc5Mzk0NTMxZS0wNSwgLTguMjkxNDI0NTYwNTQ2ODc0ZS0wNSwgLTguMjY3MzY5MDc5NTg5ODQzZS0wNSwgLTguMjQ0MTk4NjA4Mzk4NDM3ZS0wNSwgLTguMjIxODYzNTU1OTA4MjAyZS0wNSwgLTguMjAwMzExMjc5Mjk2ODc1ZS0wNSwgLTguMTc5NDg3NjA5ODYzMjhlLTA1LCAtOC4xNTkzMjk5ODY1NzIyNjZlLTA1LCAtOC4xMzk3NzM1NTk1NzAzMTJlLTA1LCAtOC4xMjA3NDI3OTc4NTE1NjJlLTA1LCAtOC4xMDIxNTQ1NDEwMTU2MjRlLTA1LCAtOC4wODM5MTExMzI4MTI1ZS0wNSwgLTguMDY1OTAzNDcyOTAwMzkxZS0wNSwgLTguMDQ4MDA5NDkwOTY2Nzk2ZS0wNSwgLTguMDMwMDkwMzMyMDMxMjVlLTA1LCAtOC4wMTE5OTQxNzExNDI1NzhlLTA1LCAtNy45OTM1NTg1MDIxOTcyNjVlLTA1LCAtNy45NzQ2MjE1ODIwMzEyNWUtMDUsIC03Ljk1NTAxOTM3ODY2MjEwOWUtMDUsIC03LjkzNDU5Nzc3ODMyMDMxM2UtMDUsIC03LjkxMzIyMTc0MDcyMjY1NWUtMDUsIC03Ljg5MDc3OTExMzc2OTUzMWUtMDUsIC03Ljg2NzE4NzQ5OTk5OTk5OWUtMDUsIC03Ljg0MjM5ODA3MTI4OTA2MmUtMDUsIC03LjgxNjM5NDA0Mjk2ODc1ZS0wNSwgLTcuNzg5MTkyMTk5NzA3MDMyZS0wNSwgLTcuNzYwODM5ODQzNzVlLTA1LCAtNy43MzE0MDk0NTQzNDU3MDNlLTA1LCAtNy43MDA5OTU2MzU5ODYzMjdlLTA1LCAtNy42Njk3MDc0ODkwMTM2NzFlLTA1LCAtNy42Mzc2Njc4NDY2Nzk2ODdlLTA1LCAtNy42MDUwMDU2NDU3NTE5NTNlLTA1LCAtNy41NzE4NTY2ODk0NTMxMjVlLTA1LCAtNy41MzgzNTc1NDM5NDUzMTJlLTA1LCAtNy41MDQ2NDE3MjM2MzI4MTFlLTA1LCAtNy40NzA4NDE5Nzk5ODA0NjllLTA1LCAtNy40MzcwODExNDYyNDAyMzRlLTA1LCAtNy40MDM0NzY3MTUwODc4OWUtMDUsIC03LjM3MDEzMzk3MjE2Nzk2OGUtMDUsIC03LjMzNzE0OTA0Nzg1MTU2MmUtMDUsIC03LjMwNDYwMjA1MDc4MTI1ZS0wNSwgLTcuMjcyNTY0Njk3MjY1NjI0ZS0wNSwgLTcuMjQxMTAyNjAwMDk3NjU1ZS0wNSwgLTcuMjEwMjgyODk3OTQ5MjE4ZS0wNSwgLTcuMTgwMTc0MjU1MzcxMDkzZS0wNSwgLTcuMTUwODQ0NTczOTc0NjA5ZS0wNSwgLTcuMTIyMzc3MDE0MTYwMTU3ZS0wNSwgLTcuMDk0ODYwMDc2OTA0Mjk2ZS0wNSwgLTcuMDY4MzkwNjU1NTE3NTc4ZS0wNSwgLTcuMDQzMDczMjcyNzA1MDc3ZS0wNSwgLTcuMDE5MDA2MzQ3NjU2MjVlLTA1LCAtNi45OTYyNzUzMjk1ODk4NDNlLTA1LCAtNi45NzQ5NDI3Nzk1NDEwMTVlLTA1LCAtNi45NTUwNDYwODE1NDI5NjllLTA1LCAtNi45MzY1OTEzMzkxMTEzMjhlLTA1LCAtNi45MTk1NTEwODY0MjU3ODJlLTA1LCAtNi45MDM4NjY1NzcxNDg0MzdlLTA1LCAtNi44ODk0MzkzOTIwODk4NDNlLTA1LCAtNi44NzYxNDU5MzUwNTg1OTNlLTA1LCAtNi44NjM4MzEzMjkzNDU3MDNlLTA1LCAtNi44NTIzMTg1NzI5OTgwNDZlLTA1LCAtNi44NDE0MTM4NzkzOTQ1M2UtMDUsIC02LjgzMDkwNTkxNDMwNjY0ZS0wNSwgLTYuODIwNTYyNzQ0MTQwNjI1ZS0wNSwgLTYuODEwMTM3MTc2NTEzNjcyZS0wNSwgLTYuNzk5MzY4Mjg2MTMyODEyZS0wNSwgLTYuNzg3OTg2NzU1MzcxMDk0ZS0wNSwgLTYuNzc1NzI1NTU1NDE5OTIyZS0wNSwgLTYuNzYyMzE4NDIwNDEwMTU2ZS0wNSwgLTYuNzQ3NTAyMTM2MjMwNDY4ZS0wNSwgLTYuNzMxMDI0OTMyODYxMzI3ZS0wNSwgLTYuNzEyNjUyNTg3ODkwNjI1ZS0wNSwgLTYuNjkyMTczMDA0MTUwMzllLTA1LCAtNi42Njk0MDMwNzYxNzE4NzRlLTA1LCAtNi42NDQxNjczMjc4ODA4NmUtMDUsIC02LjYxNjI5MTgwOTA4MjAzMWUtMDUsIC02LjU4NTYwODY3MzA5NTcwM2UtMDUsIC02LjU1MTk0ODU0NzM2MzI4ZS0wNSwgLTYuNTE1MTM4MjQ0NjI4OTA2ZS0wNSwgLTYuNDc0OTk2MTg1MzAyNzM1ZS0wNSwgLTYuNDMxMzI3MDU2ODg0NzY1ZS0wNSwgLTYuMzgzOTExMTMyODEyNDk5ZS0wNSwgLTYuMzMyNTM3NDYwMzI3MTQ4ZS0wNSwgLTYuMjc3MDEzNzc4Njg2NTIzZS0wNSwgLTYuMjE3MTY5NTcwOTIyODUyZS0wNSwgLTYuMTUyODY5MDMzODEzNDc2ZS0wNSwgLTYuMDg0MDAyNjg1NTQ2ODc1ZS0wNSwgLTYuMDEwNDg0Njk1NDM0NTdlLTA1LCAtNS45MzIyNjI0MjA2NTQyOTY2ZS0wNSwgLTUuODQ5MzE3NTUwNjU5MTc5NGUtMDUsIC01Ljc2MTY1OTI0MDcyMjY1NmUtMDUsIC01LjY2OTMyNjc4MjIyNjU2MmUtMDUsIC01LjU3MjM3Mzk2MjQwMjM0M2UtMDUsIC01LjQ3MDg2Njc3NTUxMjY5NWUtMDUsIC01LjM2NDkwMDk3MDQ1ODk4NGUtMDUsIC01LjI1NDYwODE1NDI5Njg3NWUtMDUsIC01LjE0MDE1NDI2NjM1NzQyMmUtMDUsIC01LjAyMTc1Njc0NDM4NDc2NWUtMDUsIC00Ljg5OTY1Mjg2MjU0ODgyOGUtMDUsIC00Ljc3NDA4ODI4NzM1MzUxNWUtMDUsIC00LjY0NTM0NDE2MTk4NzMwNDZlLTA1LCAtNC41MTM3Mjk4NTgzOTg0MzdlLTA1LCAtNC4zNzk1NjU0Mjk2ODc1ZS0wNSwgLTQuMjQzMTg2MTg3NzQ0MTQwNmUtMDUsIC00LjEwNDkyMDU3ODAwMjkyOTRlLTA1LCAtMy45NjUwNzE4Njg4OTY0ODRlLTA1LCAtMy44MjM5Nzk5NDk5NTExNzJlLTA1LCAtMy42ODIwNDE1NDk2ODI2MTdlLTA1LCAtMy41Mzk2NzE3MDcxNTMzMmUtMDUsIC0zLjM5NzMxNDgzNDU5NDcyNmUtMDUsIC0zLjI1NTQ2NTMxNjc3MjQ2MDZlLTA1LCAtMy4xMTQ2NjMzMTQ4MTkzMzU1ZS0wNSwgLTIuOTc1NTYyMDk1NjQyMDg5OGUtMDUsIC0yLjgzODk3MDU2NTc5NTg5ODJlLTA1LCAtMi43MDU3NTcxNDExMTMyODEyZS0wNSwgLTIuNTc2ODIyMjgwODgzNzg5ZS0wNSwgLTIuNDUzMTIyMzI5NzExOTE0ZS0wNSwgLTIuMzM1NjUzMzA1MDUzNzExZS0wNSwgLTIuMjI1NDQwNTk3NTM0MTc5NWUtMDUsIC0yLjEyMzUzMjQ4NTk2MTkxNGUtMDUsIC0yLjAzMDkwNTE1MTM2NzE4NzNlLTA1LCAtMS45NDgzOTg1OTAwODc4OTA3ZS0wNSwgLTEuODc2NzkwNjE4ODk2NDg0NWUtMDUsIC0xLjgxNjgxNTk0ODQ4NjMyOGUtMDUsIC0xLjc2OTIyNDkyOTgwOTU3MDNlLTA1LCAtMS43MzQ4MjM2MDgzOTg0MzczZS0wNSwgLTEuNzE0NDI1Mjc3NzA5OTYxZS0wNSwgLTEuNzA4ODQwMTc5NDQzMzU5NGUtMDUsIC0xLjcxODgyNDc2ODA2NjQwNjNlLTA1LCAtMS43NDUwNDU0NzExOTE0MDZlLTA1LCAtMS43ODgwNzc5MjY2MzU3NDJlLTA1LCAtMS44NDg0MjQ5MTE0OTkwMjM0ZS0wNSwgLTEuOTI2MzE2NjQyNzYxMjMwNGUtMDUsIC0yLjAyMTU2MTQzMTg4NDc2NTVlLTA1LCAtMi4xMzM4NDA5NDIzODI4MTI0ZS0wNSwgLTIuMjYyNzY2MDc1MTM0Mjc3MmUtMDUsIC0yLjQwODE2MzgzMzYxODE2MzhlLTA1LCAtMi41NzA0Mjk5OTI2NzU3ODFlLTA1LCAtMi43NTAwMzM5NTA4MDU2NjM4ZS0wNSwgLTIuOTQ3MjE5Mjc2NDI4MjIyNmUtMDUsIC0zLjE2MjEwNTk0MTc3MjQ2MWUtMDUsIC0zLjM5NDYwMzcyOTI0ODA0N2UtMDUsIC0zLjY0Mzk4MTU1MjEyNDAyMzRlLTA1LCAtMy45MDg4MTgwNTQxOTkyMTg2ZS0wNSwgLTQuMTg2NzQwMTEyMzA0Njg3ZS0wNSwgLTQuNDczOTQxMDQwMDM5MDYyNmUtMDUsIC00Ljc2NjEyOTMwMjk3ODUxNWUtMDUsIC01LjA1ODg1MjM4NjQ3NDYwOWUtMDUsIC01LjM0NzU4NTI5NjYzMDg1OWUtMDUsIC01LjYyODQ4ODkyMjExOTE0ZS0wNSwgLTUuODk3Njk1OTIyODUxNTYyZS0wNSwgLTYuMTUwOTI4MTE1ODQ0NzI3ZS0wNSwgLTYuMzgzNTg5OTM1MzAyNzM0ZS0wNSwgLTYuNTkwMTk4NTE2ODQ1NzAzZS0wNSwgLTYuNzY0ODQyMjI0MTIxMDk0ZS0wNSwgLTYuOTAyMjUwNjcxMzg2NzE5ZS0wNSwgLTYuOTk3NTM3MjMxNDQ1MzEyZS0wNSwgLTcuMDQ1OTU0ODk1MDE5NTMyZS0wNSwgLTcuMDQ1MzA2Mzk2NDg0Mzc0ZS0wNSwgLTYuOTk2MzY3NjQ1MjYzNjcxZS0wNSwgLTYuOTAyNjM1MTkyODcxMDkzZS0wNSwgLTYuNzcyMjM4MTU5MTc5Njg3ZS0wNSwgLTYuNjE0MjQ3ODk0Mjg3MTA5ZS0wNSwgLTYuNDM2NTk3NDQyNjI2OTUzZS0wNSwgLTYuMjQ5MzY1NjE1ODQ0NzI2ZS0wNSwgLTYuMDYzMzgzNDgzODg2NzE4NmUtMDUsIC01Ljg5MDA0NTE2NjAxNTYyNDVlLTA1LCAtNS43NDM1OTE2OTAwNjM0NzY1ZS0wNSwgLTUuNjM3NTY0MDg2OTE0MDYyZS0wNSwgLTUuNTgzMDA1NTIzNjgxNjRlLTA1LCAtNS41OTYxNDcxNTU3NjE3MThlLTA1LCAtNS42OTczMDkxMTI1NDg4MjhlLTA1LCAtNS44OTk3NjQ2MzMxNzg3MTA3ZS0wNSwgLTYuMjA4MDUzNTg4ODY3MTg3ZS0wNSwgLTYuNjA2MjA0MjIzNjMyODEzZS0wNSwgLTcuMDUyMDUwNzgxMjVlLTA1LCAtNy40OTYyODI5NTg5ODQzNzVlLTA1LCAtNy44ODg1MzE0OTQxNDA2MjVlLTA1LCAtOC4xNjkxMjc2NTUwMjkyOTZlLTA1LCAtOC4yNzI3Njk5Mjc5Nzg1MTZlLTA1LCAtOC4xNDU4ODg1MTkyODcxMDllLTA1LCAtNy43NjE5MjE2OTE4OTQ1MzFlLTA1LCAtNy4xNTQ4Njc1NTM3MTA5MzdlLTA1LCAtNi40MjIzMjM2MDgzOTg0MzhlLTA1LCAtNS42ODUxMTUwNTEyNjk1MzFlLTA1LCAtNS4wNTk5NjUxMzM2NjY5OTE3ZS0wNSwgLTQuNjQ4NTg3MDM2MTMyODEyZS0wNSwgLTQuNTQyMDI3NjY0MTg0NTdlLTA1LCAtNC43OTg0MzcxMTg1MzAyNzNlLTA1LCAtNS40MDUzMDI0MjkxOTkyMTg0ZS0wNSwgLTYuMjI0NjY1ODMyNTE5NTMxZS0wNSwgLTYuOTg5NDQ3Nzg0NDIzODI4ZS0wNSwgLTcuMzUwODY2Njk5MjE4NzVlLTA1LCAtNi45MzU2NzczMzc2NDY0ODRlLTA1LCAtNS4zOTY3ODM0NDcyNjU2MjQ1ZS0wNSwgLTIuMzk3MTYzOTYzMzE3ODcxZS0wNSwgMi4zNDcxNjMwMDk2NDM1NTQ0ZS0wNSwgOS4wMDUxODAzNTg4ODY3MThlLTA1LCAwLjAwMDE3NTYxMDQ0MzExNTIzNDM3LCAwLjAwMDI3NzgwNzgwMDI5Mjk2ODc1LCAwLjAwMDM5MjQzNzI1NTg1OTM3NDk2LCAwLjAwMDUxMzkyNzYxMjMwNDY4NzUsIDAuMDAwNjM1OTQ1OTIyODUxNTYyNSwgMC4wMDA3NTExODMxMDU0Njg3NDk5LCAwLjAwMDg1MjA2MTI3OTI5Njg3NSwgMC4wMDA5MzE0OTQwMTg1NTQ2ODc1LCAwLjAwMDk4MzY1NDc4NTE1NjI1LCAwLjAwMTAwNDc2NzU3ODEyNDk5OTksIDAuMDAwOTkzMDMyMjI2NTYyNSwgMC4wMDA5NDg3NDIyNDg1MzUxNTYyLCAwLjAwMDg3NDIzOTg2ODE2NDA2MjQsIDAuMDAwNzc0MjY4MTg4NDc2NTYyNCwgMC4wMDA2NTUzMDIzNjgxNjQwNjI1LCAwLjAwMDUyNDg0MzQ0NDgyNDIxODcsIDAuMDAwMzkwODUwNTg1OTM3NSwgMC4wMDAyNjA4NTg4NTYyMDExNzE4NSwgMC4wMDAxNDE5MjA3MTUzMzIwMzEyNCwgMy45OTg3MTIxNTgyMDMxMjVlLTA1LCAtNC4wNzI2NjkyMTk5NzA3MDNlLTA1LCAtOS44MzkyNTE3MDg5ODQzNzVlLTA1LCAtMC4wMDAxMzMxOTc5OTgwNDY4NzQ5OCwgLTAuMDAwMTQ2ODYxODc3NDQxNDA2MjQsIC0wLjAwMDE0MjU5MzQ2MDA4MzAwNzgyLCAtMC4wMDAxMjQ0OTEzMzMwMDc4MTI1LCAtOS43NDUyNzEzMDEyNjk1MzFlLTA1LCAtNi42NzQ5OTE2MDc2NjYwMTVlLTA1LCAtMy43MTcyNzYwMDA5NzY1NjJlLTA1LCAtMS4yMjEzNjc2NDUyNjM2NzE4ZS0wNSwgNS43MDg5MjY2Nzc3MDM4NTdlLTA2LCAxLjUxMjkyNDAwMzYwMTA3NDJlLTA1LCAxLjU5NDA3ODQ0NTQzNDU3MDNlLTA1LCA4Ljk1OTcwMTUzODA4NTkzOGUtMDYsIC00LjE1OTg3NjgyMzQyNTI5M2UtMDYsIC0yLjA5MDQzNjU1Mzk1NTA3OGUtMDUsIC0zLjg2NDgzNTM1NzY2NjAxNWUtMDUsIC01LjUyNDYxNTQ3ODUxNTYyNWUtMDUsIC02Ljg3OTA5OTI3MzY4MTY0ZS0wNSwgLTcuNzg5NTk1Nzk0Njc3NzMzZS0wNSwgLTguMjEwNjEyNDg3NzkyOTY4ZS0wNSwgLTguMTQ3MTU4ODEzNDc2NTYzZS0wNSwgLTcuNjUyODYxMDIyOTQ5MjE4ZS0wNSwgLTYuODQwNjcwMDEzNDI3NzM0ZS0wNSwgLTUuODI5ODk1NDAxMDAwOTc2ZS0wNSwgLTQuNzI4Nzc0NjQyOTQ0MzM2ZS0wNSwgLTMuNjU0MjE3MTQ3ODI3MTQ4ZS0wNSwgLTIuNjkwMTU1NjAxNTAxNDY0OGUtMDUsIC0xLjg3Mjk1NTMyMjI2NTYyNWUtMDUsIC0xLjIyMTA3MDQ4MDM0NjY3OTZlLTA1LCAtNy4yODU4NTcyMDA2MjI1NThlLTA2LCAtMy42OTM3OTMwNTgzOTUzODU0ZS0wNiwgLTEuMjE2NDg2OTMwODQ3MTY4ZS0wNiwgMy44OTg0Nzg0NDgzOTA5NjA2ZS0wNywgMS40NjgzNjY4NjEzNDMzODM3ZS0wNiwgMi4yMjc4MjUxNjQ3OTQ5MjE3ZS0wNiwgMi43NjY2ODM4MTY5MDk3OWUtMDYsIDMuMTcyNDMxNzA3MzgyMjAyZS0wNiwgMy40NDc4ODE5MzcwMjY5NzcyZS0wNiwgMy41OTA1Mzk0NTU0MTM4MThlLTA2LCAzLjYyNjMzOTY3Mzk5NTk3MTZlLTA2LCAzLjUzNDAxNjYwOTE5MTg5NDRlLTA2LCAzLjI3MDIyMzE0MDcxNjU1MjdlLTA2LCAyLjgzMjgyMjc5OTY4MjYxN2UtMDYsIDIuMjMzNjY4ODA0MTY4NzAxMmUtMDYsIDEuNDg4ODI4MzAxNDI5NzQ4NGUtMDYsIDYuNDMzMjcyMzYxNzU1MzcxZS0wNywgLTIuNTg1NjY2Nzc1NzAzNDNlLTA3LCAtMS4xNTc5NjQ3MDY0MjA4OTgzZS0wNiwgLTEuOTUxNTU4MzUxNTE2NzIzNGUtMDYsIC0yLjUzMjk4OTAyNTExNTk2N2UtMDYsIC0yLjgyNDcwMjczOTcxNTU3NmUtMDYsIC0yLjc3NjIwMTcyNTAwNjEwMzNlLTA2LCAtMi4zNjU2MTc5OTA0OTM3NzRlLTA2LCAtMS41OTA0OTUzNDc5NzY2ODQ1ZS0wNiwgLTQuNDYzMzk0ODgwMjk0OGUtMDcsIDEuMDczNzMwMzQ5NTQwNzEwM2UtMDYsIDIuOTY3MjI4MTc0MjA5NTk0NmUtMDYsIDUuMjI3Nzg2NTQwOTg1MTA3ZS0wNiwgNy44NDY4ODg1NDIxNzUyOTNlLTA2LCAxLjA4MTQyMjUxOTY4MzgzNzllLTA1LCAxLjQxMjcyODMwOTYzMTM0NzdlLTA1LCAxLjc3ODE3MDAxMzQyNzczNDRlLTA1LCAyLjE3NTQyNzI0NjA5Mzc0OThlLTA1LCAyLjU5OTk0OTY0NTk5NjA5MzdlLTA1LCAzLjA0NDUzMTI1ZS0wNSwgMy41MDA5Njg5MzMxMDU0Njg0ZS0wNSwgMy45NjMzNDcyNDQyNjI2OTVlLTA1LCA0LjQyNzk0MzAzODk0MDQyOWUtMDUsIDQuODkyMzU1MzQ2Njc5Njg3NGUtMDUsIDUuMzU1NTcwMjIwOTQ3MjY1NmUtMDUsIDUuODE2OTU1NTY2NDA2MjVlLTA1LCA2LjI3NjQ1MDcyOTM3MDExN2UtMDUsIDYuNzM1Njg4NzgxNzM4MjgxZS0wNSwgNy4xOTcwMzM2OTE0MDYyNWUtMDUsIDcuNjYyMzYxOTA3OTU4OTg0ZS0wNSwgOC4xMzMyNTk1ODI1MTk1MzFlLTA1LCA4LjYxMDY4MTE1MjM0Mzc1ZS0wNSwgOS4wOTUxNjUyNTI2ODU1NDdlLTA1LCA5LjU4ODE1NjEyNzkyOTY4N2UtMDUsIDAuMDAwMTAwOTIwMDgyMDkyMjg1MTUsIDAuMDAwMTA2MDk3MzUxMDc0MjE4NzQsIDAuMDAwMTExNDUwMTAzNzU5NzY1NjIsIDAuMDAwMTE3MDA2ODY2NDU1MDc4MTIsIDAuMDAwMTIyNzgyNzYwNjIwMTE3MTcsIDAuMDAwMTI4Nzg1MTg2NzY3NTc4MTIsIDAuMDAwMTM1MDExMjkxNTAzOTA2MjMsIDAuMDAwMTQxNDQ5NzY4MDY2NDA2MjUsIDAuMDAwMTQ4MDgwMTA4NjQyNTc4MTIsIDAuMDAwMTU0ODY4MTk0NTgwMDc4MSwgMC4wMDAxNjE3NzE3Mjg1MTU2MjUsIDAuMDAwMTY4NzQ5ODE2ODk0NTMxMjMsIDAuMDAwMTc1NzY5MzE3NjI2OTUzMSwgMC4wMDAxODI4MDM3NzE5NzI2NTYyNSwgMC4wMDAxODk4MzczODcwODQ5NjA5MiwgMC4wMDAxOTY4NTg4ODY3MTg3NSwgMC4wMDAyMDM4NTM5MTIzNTM1MTU2MSwgMC4wMDAyMTA4MDk2OTIzODI4MTI1LCAwLjAwMDIxNzcwMzQ5MTIxMDkzNzQ4LCAwLjAwMDIyNDUwMjc5MjM1ODM5ODQyLCAwLjAwMDIzMTE3ODAzOTU1MDc4MTIzLCAwLjAwMDIzNzcwMDg2NjY5OTIxODc1LCAwLjAwMDI0NDA0NTQ0MDY3MzgyODEsIDAuMDAwMjUwMTkyMDE2NjAxNTYyNSwgMC4wMDAyNTYxMzMxNzg3MTA5Mzc1LCAwLjAwMDI2MTg3MTEyNDI2NzU3ODEsIDAuMDAwMjY3NDE4NDI2NTEzNjcxOSwgMC4wMDAyNzI3OTQ5MjE4NzUsIDAuMDAwMjc4MDAyOTkwNzIyNjU2MiwgMC4wMDAyODMwMzAyMTI0MDIzNDM3NCwgMC4wMDAyODc4NDIyODUxNTYyNDk5NywgMC4wMDAyOTIzODE2ODMzNDk2MDkzNSwgMC4wMDAyOTY1ODY0NTYyOTg4MjgxLCAwLjAwMDMwMDM4NjYyNzE5NzI2NTYsIDAuMDAwMzAzNzIzNjMyODEyNSwgMC4wMDAzMDY1NTg4Mzc4OTA2MjUsIDAuMDAwMzA4ODYyNTQ4ODI4MTI1LCAwLjAwMDMxMDYxNDY4NTA1ODU5Mzc1LCAwLjAwMDMxMTgwNTU3MjUwOTc2NTYzLCAwLjAwMDMxMjQyODAwOTAzMzIwMzEsIDAuMDAwMzEyNDU1NDEzODE4MzU5MzYsIDAuMDAwMzExODUxNjIzNTM1MTU2MiwgMC4wMDAzMTA1NjM4NDI3NzM0Mzc1LCAwLjAwMDMwODUxODM3MTU4MjAzMTIzLCAwLjAwMDMwNTY2NTE2MTEzMjgxMjUsIDAuMDAwMzAxOTcxOTIzODI4MTI1LCAwLjAwMDI5NzQzMDQ4MDk1NzAzMTI2LCAwLjAwMDI5MjA3MzMzMzc0MDIzNDM1LCAwLjAwMDI4NTk1MTE0MTM1NzQyMTg2LCAwLjAwMDI3OTEzMTk1ODAwNzgxMjQ2LCAwLjAwMDI3MTY4NTMzMzI1MTk1MzEzLCAwLjAwMDI2MzY2NTc0MDk2Njc5NjksIDAuMDAwMjU1MTA5MTkxODk0NTMxMjQsIDAuMDAwMjQ2MDM3MzUzNTE1NjI1LCAwLjAwMDIzNjQ1MjU0NTE2NjAxNTYsIDAuMDAwMjI2MzQ3NDU3ODg1NzQyMiwgMC4wMDAyMTU3NDY4MjYxNzE4NzUsIDAuMDAwMjA0NjkyMjYwNzQyMTg3NSwgMC4wMDAxOTMyNTA3MTcxNjMwODU5MiwgMC4wMDAxODE1MzA1Nzg2MTMyODEyNCwgMC4wMDAxNjk2MzEzMDE4Nzk4ODI4LCAwLjAwMDE1NzY1Mjg3NzgwNzYxNzIsIDAuMDAwMTQ1Njk2MDQ0OTIxODc0OTksIDAuMDAwMTMzODI0Njc2NTEzNjcxODgsIDAuMDAwMTIyMDc4ODgwMzEwMDU4NiwgMC4wMDAxMTA0ODMwNzAzNzM1MzUxNiwgOS45MDQ3NzE0MjMzMzk4NDNlLTA1LCA4Ljc3OTAzNjcxMjY0NjQ4M2UtMDUsIDcuNjc1NTYzODEyMjU1ODU4ZS0wNSwgNi42MDAyMDE0MTYwMTU2MjVlLTA1LCA1LjU2MDk1MDQ2OTk3MDcwM2UtMDUsIDQuNTY3NzMxMDk0MzYwMzUxZS0wNSwgMy42MjczMTcwNDcxMTkxNDA2ZS0wNSwgMi43NDQ3OTU5ODk5OTAyMzRlLTA1LCAxLjkyMzMzOTQ2MjI4MDI3MzVlLTA1LCAxLjE2MTQ3MTE3NjE0NzQ2MWUtMDUsIDQuNTY3ODgzMDE0Njc4OTU1ZS0wNiwgLTEuOTQ4NDgzMjI4NjgzNDcxNWUtMDYsIC04LjAwMjYxODc4OTY3Mjg1MWUtMDYsIC0xLjM2NDIwMjExNzkxOTkyMTllLTA1LCAtMS44ODkwOTQzNTI3MjIxNjhlLTA1LCAtMi4zNzY0NzU1MjQ5MDIzNDM4ZS0wNSwgLTIuODI2MTE5MjMyMTc3NzM0MmUtMDUsIC0zLjIzNzcxODU4MjE1MzMyZS0wNSwgLTMuNjEzNDU1OTYzMTM0NzY1NWUtMDUsIC0zLjk1NjIxOTEwMDk1MjE0ODVlLTA1LCAtNC4yNzAxNDA4Mzg2MjMwNDdlLTA1LCAtNC41NjE2Mzk0MDQyOTY4NzVlLTA1LCAtNC44MzU1MjgxODI5ODMzOThlLTA1LCAtNS4wOTU4NDU3OTQ2Nzc3MzQ0ZS0wNSwgLTUuMzQ2MzkwMTUxOTc3NTM5ZS0wNSwgLTUuNTg3OTY3NjgxODg0NzY1NmUtMDUsIC01LjgyMDA5MzUzNjM3Njk1M2UtMDUsIC02LjA0MDgxNjg3OTI3MjQ2MDRlLTA1LCAtNi4yNDU1MjY4ODU5ODYzMjhlLTA1LCAtNi40MzA1MDAwMzA1MTc1NzhlLTA1LCAtNi41OTQwNTgyMjc1MzkwNjJlLTA1LCAtNi43MzUyMjAzMzY5MTQwNjJlLTA1LCAtNi44NTQ0ODE1MDYzNDc2NTZlLTA1LCAtNi45NTMxMDg5NzgyNzE0ODRlLTA1LCAtNy4wMzEzMzA4NzE1ODIwMzFlLTA1LCAtNy4wODk2NjM2OTYyODkwNjJlLTA1LCAtNy4xMjg4NTI4NDQyMzgyODFlLTA1LCAtNy4xNDgzMzA2ODg0NzY1NjNlLTA1LCAtNy4xNDc5MTQxMjM1MzUxNTZlLTA1LCAtNy4xMjc2NjQxODQ1NzAzMTJlLTA1LCAtNy4wODcyMTE2MDg4ODY3MThlLTA1LCAtNy4wMjc0MzA3MjUwOTc2NTZlLTA1LCAtNi45NTAxMTIxNTIwOTk2MDllLTA1LCAtNi44NTc2NjgzMDQ0NDMzNmUtMDUsIC02Ljc1MzgwODU5Mzc1ZS0wNSwgLTYuNjQyMTE1NzgzNjkxNDA2ZS0wNSwgLTYuNTI1MTEyOTE1MDM5MDYyZS0wNSwgLTYuNDA0OTU4MzQzNTA1ODU5ZS0wNSwgLTYuMjgzMjIxODE3MDE2NjAxZS0wNSwgLTYuMTYwODU4MTU0Mjk2ODc1ZS0wNSwgLTYuMDM4OTIyMTE5MTQwNjI1ZS0wNSwgLTUuOTE4MDMxMzExMDM1MTU2ZS0wNSwgLTUuNzk4MjAyNTE0NjQ4NDM3ZS0wNSwgLTUuNjc5ODE2NDM2NzY3NTc4ZS0wNSwgLTUuNTYzMzY1NTU0ODA5NTdlLTA1LCAtNS40NDkzMTY0MDYyNDk5OTk3ZS0wNSwgLTUuMzM4NDEzNjE5OTk1MTE3ZS0wNSwgLTUuMjMxMTE5NTM3MzUzNTE1NGUtMDUsIC01LjEyNzUxNTQxMTM3Njk1M2UtMDUsIC01LjAyNzU4MDI2MTIzMDQ2ODRlLTA1LCAtNC45MzEwNDQ3NjkyODcxMDllLTA1LCAtNC44Mzc1MjAyMTc4OTU1MDdlLTA1LCAtNC43NDY4MDU5NTM5Nzk0OTJlLTA1LCAtNC42NTg3MzQ4OTM3OTg4MjhlLTA1LCAtNC41NzMxMzE1NjEyNzkyOTdlLTA1LCAtNC40ODk5Njk2MzUwMDk3NjVlLTA1LCAtNC40MDkyNzQyOTE5OTIxODc0ZS0wNSwgLTQuMzMxMTY3OTg0MDA4Nzg5ZS0wNSwgLTQuMjU1OTczODE1OTE3OTY4NWUtMDUsIC00LjE4Mzk1NzI5MDY0OTQxNGUtMDUsIC00LjExNTI0MjAwNDM5NDUzMWUtMDUsIC00LjA0OTkwMTU4MDgxMDU0N2UtMDUsIC0zLjk4NzkyNjg2NDYyNDAyM2UtMDUsIC0zLjkyOTI3OTMyNzM5MjU3OGUtMDUsIC0zLjg3Mzk0NzkwNjQ5NDE0MDZlLTA1LCAtMy44MjE4Njc3NTIwNzUxOTVlLTA1LCAtMy43NzI5MDE1MzUwMzQxOGUtMDUsIC0zLjcyNjkzODI0NzY4MDY2NGUtMDUsIC0zLjY4Mzg5NjYzNjk2Mjg5MDZlLTA1LCAtMy42NDM3MTAzMjcxNDg0MzdlLTA1LCAtMy42MDYzNTg3MTg4NzIwN2UtMDUsIC0zLjU3MTgxNTg3MjE5MjM4M2UtMDUsIC0zLjU0MDAzNjc3MzY4MTY0MWUtMDUsIC0zLjUxMDk5MDE0MjgyMjI2NWUtMDUsIC0zLjQ4NDY1NzI4NzU5NzY1NmUtMDUsIC0zLjQ2MTAxNDU1Njg4NDc2NTVlLTA1LCAtMy40NDAwNDA1ODgzNzg5MDZlLTA1LCAtMy40MjE3MTA5NjgwMTc1NzhlLTA1LCAtMy40MDU5ODkwNzQ3MDcwMzFlLTA1LCAtMy4zOTI4MzUyMzU1OTU3MDNlLTA1LCAtMy4zODIyMjM4OTIyMTE5MTRlLTA1LCAtMy4zNzQxMjcxOTcyNjU2MjVlLTA1LCAtMy4zNjg1MjA3MzY2OTQzMzZlLTA1LCAtMy4zNjUzNzc4MDc2MTcxODc3ZS0wNSwgLTMuMzY0NjU0MTU5NTQ1ODk4ZS0wNSwgLTMuMzY2MjkyMTkwNTUxNzU3NGUtMDUsIC0zLjM3MDIzMDEwMjUzOTA2MjZlLTA1LCAtMy4zNzYzODY2NDI0NTYwNTQ0ZS0wNSwgLTMuMzg0NjU4MDUwNTM3MTA5ZS0wNSwgLTMuMzk0OTE4ODIzMjQyMTg3NGUtMDUsIC0zLjQwNzAxNTk5MTIxMDkzNzZlLTA1LCAtMy40MjA3ODM5OTY1ODIwMzE0ZS0wNSwgLTMuNDM2MDY2NDM2NzY3NTc4ZS0wNSwgLTMuNDUyNzE0NTM4NTc0MjE4NWUtMDUsIC0zLjQ3MDU3ODAwMjkyOTY4N2UtMDUsIC0zLjQ4OTUxNjQ0ODk3NDYwOTRlLTA1LCAtMy41MDkzOTIxNjYxMzc2OTVlLTA1LCAtMy41MzAwODAwMzIzNDg2MzNlLTA1LCAtMy41NTE0NzY2NjkzMTE1MjNlLTA1LCAtMy41NzM0Nzc5MzU3OTEwMTVlLTA1LCAtMy41OTU5NzI4MjQwOTY2Nzk2ZS0wNSwgLTMuNjE4ODQ5NTYzNTk4NjMzZS0wNSwgLTMuNjQxOTk0MDk0ODQ4NjMzZS0wNSwgLTMuNjY1Mjk5OTg3NzkyOTY5ZS0wNSwgLTMuNjg4Njc4MzU5OTg1MzUxNWUtMDUsIC0zLjcxMjA0NjA1MTAyNTM5ZS0wNSwgLTMuNzM1MzI0ODU5NjE5MTRlLTA1LCAtMy43NTg0NDgwMjg1NjQ0NTNlLTA1LCAtMy43ODEzNTgzMzc0MDIzNDRlLTA1LCAtMy44MDQwMDY5NTgwMDc4MTI0ZS0wNSwgLTMuODI2MzU0OTgwNDY4NzVlLTA1LCAtMy44NDgzNjU3ODM2OTE0MDZlLTA1LCAtMy44Njk5OTg5MzE4ODQ3NjVlLTA1LCAtMy44OTEyMTM2MDc3ODgwODZlLTA1LCAtMy45MTE5NzA1MjAwMTk1MzFlLTA1LCAtMy45MzIyMzU3MTc3NzM0MzdlLTA1LCAtMy45NTE5ODc0NTcyNzUzOTA0ZS0wNSwgLTMuOTcxMjEyMDA1NjE1MjM0NWUtMDUsIC0zLjk4OTkwMzI1OTI3NzM0MzZlLTA1LCAtNC4wMDgwNjE5ODEyMDExNzE1ZS0wNSwgLTQuMDI1NzAwMzc4NDE3OTY4NmUtMDUsIC00LjA0MjgzNzUyNDQxNDA2MjRlLTA1LCAtNC4wNTk1MDI0MTA4ODg2NzE1ZS0wNSwgLTQuMDc1NzI0NzkyNDgwNDY4NWUtMDUsIC00LjA5MTUzMDYwOTEzMDg1OTRlLTA1LCAtNC4xMDY5Mzk2OTcyNjU2MjVlLTA1LCAtNC4xMjE5NzI2NTYyNDk5OTk3ZS0wNSwgLTQuMTM2NjQ5NzAzOTc5NDkyZS0wNSwgLTQuMTUwOTkyNTg0MjI4NTE1NGUtMDUsIC00LjE2NTAyMjI3NzgzMjAzMWUtMDUsIC00LjE3ODc1NTU2OTQ1ODAwOGUtMDUsIC00LjE5MjIxMTE1MTEyMzA0N2UtMDUsIC00LjIwNTQwNjE4ODk2NDg0MzZlLTA1LCAtNC4yMTgzNTkzNzVlLTA1LCAtNC4yMzEwODgyNTY4MzU5MzdlLTA1LCAtNC4yNDM2MDE5ODk3NDYwOTM1ZS0wNSwgLTQuMjU1OTAyODYyNTQ4ODI4ZS0wNSwgLTQuMjY3OTg0MzkwMjU4Nzg5ZS0wNSwgLTQuMjc5ODM3Nzk5MDcyMjY1ZS0wNSwgLTQuMjkxNDUzNTUyMjQ2MDkzZS0wNSwgLTQuMzAyODI0NDAxODU1NDY4NmUtMDUsIC00LjMxMzk0NjUzMzIwMzEyNWUtMDUsIC00LjMyNDgxOTE4MzM0OTYwOWUtMDUsIC00LjMzNTQ0ODgzNzI4MDI3MzRlLTA1LCAtNC4zNDU4NTI2NjExMzI4MTJlLTA1LCAtNC4zNTYwNTY1OTQ4NDg2MzNlLTA1LCAtNC4zNjYwOTM0NDQ4MjQyMTg2ZS0wNSwgLTQuMzc1OTk5ODMyMTUzMzJlLTA1LCAtNC4zODU4MTAwODkxMTEzMjhlLTA1LCAtNC4zOTU1NTk2OTIzODI4MTI0ZS0wNSwgLTQuNDA1Mjg2NDA3NDcwNzAyNmUtMDUsIC00LjQxNTAyOTkwNzIyNjU2MjZlLTA1LCAtNC40MjQ4MzQwNjA2Njg5NDVlLTA1LCAtNC40MzQ3NDQ2NDQxNjUwMzg2ZS0wNSwgLTQuNDQ0ODE1NDQ0OTQ2Mjg5ZS0wNSwgLTQuNDU1MTA0MDY0OTQxNDA2ZS0wNSwgLTQuNDY1Njc3NjQyODIyMjY1ZS0wNSwgLTQuNDc2NjExNzA5NTk0NzI2ZS0wNSwgLTQuNDg3OTg0ODQ4MDIyNDYwNmUtMDUsIC00LjQ5OTg3NDg3NzkyOTY4N2UtMDUsIC00LjUxMjM1NTA0MTUwMzkwNmUtMDUsIC00LjUyNTQ5NDc2NjIzNTM1MTVlLTA1LCAtNC41MzkzNTgxMzkwMzgwODU2ZS0wNSwgLTQuNTU0MDA1MDUwNjU5MTc5NmUtMDUsIC00LjU2OTQ4OTI4ODMzMDA3OGUtMDUsIC00LjU4NTg2MDQ0MzExNTIzNGUtMDUsIC00LjYwMzE2MzUyODQ0MjM4M2UtMDUsIC00LjYyMTQ0MDUwNTk4MTQ0NTRlLTA1LCAtNC42NDA3MzI5NTU5MzI2MTdlLTA1LCAtNC42NjEwNzgyNjIzMjkxMDFlLTA1LCAtNC42ODI1MDczMjQyMTg3NDk1ZS0wNSwgLTQuNzA1MDM2MTYzMzMwMDc4ZS0wNSwgLTQuNzI4NjY3MDY4NDgxNDQ1ZS0wNSwgLTQuNzUzMzgyODczNTM1MTU2ZS0wNSwgLTQuNzc5MTUwMzkwNjI0OTk5NmUtMDUsIC00LjgwNTkxOTI2NTc0NzA3ZS0wNSwgLTQuODMzNjIwNDUyODgwODU5ZS0wNSwgLTQuODYyMTcxNTU0NTY1NDNlLTA1LCAtNC44OTE0Nzg3MjkyNDgwNDdlLTA1LCAtNC45MjE0NDI3OTQ3OTk4MDRlLTA1LCAtNC45NTE5NjExMzU4NjQyNTc1ZS0wNSwgLTQuOTgyOTMxNTE4NTU0Njg3ZS0wNSwgLTUuMDE0MjQ4Mjc1NzU2ODM2ZS0wNSwgLTUuMDQ1ODAyMzA3MTI4OTA2ZS0wNSwgLTUuMDc3NDc4MDI3MzQzNzQ5NWUtMDUsIC01LjEwOTE1Mjk4NDYxOTE0MDZlLTA1LCAtNS4xNDA2OTk3NjgwNjY0MDZlLTA1LCAtNS4xNzE5ODU2MjYyMjA3MDNlLTA1LCAtNS4yMDI4NjkwMzM4MTM0NzY1ZS0wNSwgLTUuMjMzMjExMTM1ODY0MjU3NmUtMDUsIC01LjI2Mjg3MTkzMjk4MzM5ODRlLTA1LCAtNS4yOTE3MTk4MTgxMTUyMzQ1ZS0wNSwgLTUuMzE5NjM1MzkxMjM1MzUxNWUtMDUsIC01LjM0NjUxMjk4NTIyOTQ5MmUtMDUsIC01LjM3MjI1OTE0MDAxNDY0ODRlLTA1LCAtNS4zOTY3OTIyMjEwNjkzMzU2ZS0wNSwgLTUuNDIwMDQxNjU2NDk0MTQwNWUtMDUsIC01LjQ0MTk0NzkzNzAxMTcxODRlLTA1LCAtNS40NjI0NTk5NDU2Nzg3MTA0ZS0wNSwgLTUuNDgxNTM3NjI4MTczODI4ZS0wNSwgLTUuNDk5MTUzOTAwMTQ2NDg0ZS0wNSwgLTUuNTE1MjkzMTIxMzM3ODkwNmUtMDUsIC01LjUyOTk2MDI1MDg1NDQ5MmUtMDUsIC01LjU0MzE4Mzg5ODkyNTc4MWUtMDUsIC01LjU1NTAyMDE0MTYwMTU2MmUtMDUsIC01LjU2NTU1MzI4MzY5MTQwNmUtMDUsIC01LjU3NDg5NDMzMjg4NTc0MmUtMDUsIC01LjU4MzE3NzU2NjUyODMyZS0wNSwgLTUuNTkwNTU1MTkxMDQwMDM4NWUtMDUsIC01LjU5NzE5NTgxNjA0MDAzOWUtMDUsIC01LjYwMzI3MzM5MTcyMzYzMjVlLTA1LCAtNS42MDg5Njc1OTAzMzIwMzFlLTA1LCAtNS42MTQ0NTM4ODc5Mzk0NTNlLTA1LCAtNS42MTk5MDY5OTc2ODA2NjRlLTA1LCAtNS42MjU0OTc0MzY1MjM0MzdlLTA1LCAtNS42MzEzOTUzMzk5NjU4MmUtMDUsIC01LjYzNzc3NTAzOTY3Mjg1MWUtMDUsIC01LjY0NDgxMDg2NzMwOTU3ZS0wNSwgLTUuNjUyNjc3NTM2MDEwNzQyZS0wNSwgLTUuNjYxNTQ5NzU4OTExMTMyNWUtMDUsIC01LjY3MTU5NzI5MDAzOTA2MmUtMDUsIC01LjY4Mjk4MzM5ODQzNzQ5OTZlLTA1LCAtNS42OTU4NTc2MjAyMzkyNTc1ZS0wNSwgLTUuNzEwMzU4NDI4OTU1MDc3NmUtMDUsIC01LjcyNjYwNDQ2MTY2OTkyMTRlLTA1LCAtNS43NDQ2OTc1NzA4MDA3ODFlLTA1LCAtNS43NjQ3MjQ3MzE0NDUzMTJlLTA1LCAtNS43ODY3NTg0MjI4NTE1NjJlLTA1LCAtNS44MTA4NjYxNjUxNjExMzNlLTA1LCAtNS44MzcxMDcwODYxODE2NGUtMDUsIC01Ljg2NTUzMTkyMTM4NjcxODVlLTA1LCAtNS44OTYxODM3NzY4NTU0Njg0ZS0wNSwgLTUuOTI5MDkyNzg4Njk2Mjg4NmUtMDUsIC01Ljk2NDI3MzgzNDIyODUxNTVlLTA1LCAtNi4wMDE3MTkyODQwNTc2MTdlLTA1LCAtNi4wNDE0MDE2NzIzNjMyODFlLTA1LCAtNi4wODMyNjUzMDQ1NjU0MjllLTA1LCAtNi4xMjcyMjYyNTczMjQyMThlLTA1LCAtNi4xNzMxNzg4NjM1MjUzOWUtMDUsIC02LjIyMDk5OTE0NTUwNzgxM2UtMDUsIC02LjI3MDU1MjQ0NDQ1ODAwOGUtMDUsIC02LjMyMTY5ODc2MDk4NjMyN2UtMDUsIC02LjM3NDI5OTYyMTU4MjAzMWUtMDUsIC02LjQyODIyMDM2NzQzMTY0ZS0wNSwgLTYuNDgzMzM0MzUwNTg1OTM3ZS0wNSwgLTYuNTM5NTI5NDE4OTQ1MzEyZS0wNSwgLTYuNTk2Njk4NzYwOTg2MzI3ZS0wNSwgLTYuNjU0NzQzOTU3NTE5NTNlLTA1LCAtNi43MTM1NzA0MDQwNTI3MzNlLTA1LCAtNi43NzMwODk1OTk2MDkzNzRlLTA1LCAtNi44MzMyMTY4NTc5MTAxNTZlLTA1LCAtNi44OTM4NzQzNTkxMzA4NTllLTA1LCAtNi45NTQ5OTQ5NjQ1OTk2MDhlLTA1LCAtNy4wMTY1MjA2OTA5MTc5NjhlLTA1LCAtNy4wNzg0MDcyODc1OTc2NTVlLTA1LCAtNy4xNDA2MjM0NzQxMjEwOTRlLTA1LCAtNy4yMDMxNDc4ODgxODM1OTNlLTA1LCAtNy4yNjU5Njc1NTk4MTQ0NTJlLTA1LCAtNy4zMjkwNzQwOTY2Nzk2ODdlLTA1LCAtNy4zOTI0NTkxMDY0NDUzMTJlLTA1LCAtNy40NTYwOTg5Mzc5ODgyODFlLTA1LCAtNy41MTk5NTg0OTYwOTM3NWUtMDUsIC03LjU4Mzk4NzQyNjc1NzgxMmUtMDUsIC03LjY0ODEyODUwOTUyMTQ4NGUtMDUsIC03LjcxMjMyNTI4Njg2NTIzNGUtMDUsIC03Ljc3NjUxNDQzNDgxNDQ1M2UtMDUsIC03Ljg0MDYzMzM5MjMzMzk4M2UtMDUsIC03LjkwNDYyNTcwMTkwNDI5NmUtMDUsIC03Ljk2ODQzNDE0MzA2NjQwNmUtMDUsIC04LjAzMjAxNTk5MTIxMDkzN2UtMDUsIC04LjA5NTMyMTY1NTI3MzQzN2UtMDUsIC04LjE1ODI5NjIwMzYxMzI4MWUtMDUsIC04LjIyMDg3NDAyMzQzNzVlLTA1LCAtOC4yODI5NzExOTE0MDYyNWUtMDUsIC04LjM0NDQ3Nzg0NDIzODI4MmUtMDUsIC04LjQwNTI2MTIzMDQ2ODc0OWUtMDUsIC04LjQ2NTE1OTYwNjkzMzU5NGUtMDUsIC04LjUyMzk4NDUyNzU4Nzg5ZS0wNSwgLTguNTgxNTI2MTg0MDgyMDMxZS0wNSwgLTguNjM3NTUzNDA1NzYxNzE4ZS0wNSwgLTguNjkxODA3NTU2MTUyMzQ0ZS0wNSwgLTguNzQ0MDEwOTI1MjkyOTY4ZS0wNSwgLTguNzkzODc2NjQ3OTQ5MjE4ZS0wNSwgLTguODQxMDk5NTQ4MzM5ODQzZS0wNSwgLTguODg1MzU3NjY2MDE1NjI0ZS0wNSwgLTguOTI2MzE0NTQ0Njc3NzM1ZS0wNSwgLTguOTYzNjA3Nzg4MDg1OTM4ZS0wNSwgLTguOTk2ODY3MzcwNjA1NDY4ZS0wNSwgLTkuMDI1NzIwMjE0ODQzNzVlLTA1LCAtOS4wNDk3Nzc5ODQ2MTkxNGUtMDUsIC05LjA2ODY1MjM0Mzc1ZS0wNSwgLTkuMDgxOTY5NDUxOTA0Mjk3ZS0wNSwgLTkuMDg5Mzg2NzQ5MjY3NTc4ZS0wNSwgLTkuMDkwNTk2NzcxMjQwMjM0ZS0wNSwgLTkuMDg1MzIyNTcwODAwNzhlLTA1LCAtOS4wNzMzMDg1NjMyMzI0MjJlLTA1LCAtOS4wNTQzMDc1NTYxNTIzNDNlLTA1LCAtOS4wMjgxMDA1ODU5Mzc1ZS0wNSwgLTguOTk0NDk0NjI4OTA2MjVlLTA1LCAtOC45NTMzMjEwNzU0Mzk0NTNlLTA1LCAtOC45MDQ0MjA0NzExOTE0MDZlLTA1LCAtOC44NDc2NDQwNDI5Njg3NWUtMDUsIC04Ljc4Mjg2ODk1NzUxOTUzMWUtMDUsIC04LjcxMDAwMDYxMDM1MTU2MmUtMDUsIC04LjYyODk4OTQxMDQwMDM5ZS0wNSwgLTguNTM5ODIwODYxODE2NDA2ZS0wNSwgLTguNDQyNTQzMDI5Nzg1MTU2ZS0wNSwgLTguMzM3MjU1MDk2NDM1NTQ3ZS0wNSwgLTguMjI0MTA2NTk3OTAwMzllLTA1LCAtOC4xMDMzMTQyMDg5ODQzNzVlLTA1LCAtNy45NzUxNDAzODA4NTkzNzRlLTA1LCAtNy44Mzk4OTU2Mjk4ODI4MTJlLTA1LCAtNy42OTc5NTYwODUyMDUwNzhlLTA1LCAtNy41NDk3MzIyMDgyNTE5NTJlLTA1LCAtNy4zOTU2Mjc1OTM5OTQxNGUtMDUsIC03LjIzNjA2MjYyMjA3MDMxMmUtMDUsIC03LjA3MTQ3OTc5NzM2MzI4MWUtMDUsIC02LjkwMjMzMzgzMTc4NzEwOWUtMDUsIC02LjcyOTE3MjUxNTg2OTE0ZS0wNSwgLTYuNTUyNjMyOTA0MDUyNzM0ZS0wNSwgLTYuMzczNDA3NzQ1MzYxMzI4ZS0wNSwgLTYuMTkyMjc2MDAwOTc2NTYyZS0wNSwgLTYuMDEwMTU5MzAxNzU3ODEyNGUtMDUsIC01LjgyODA2NzAxNjYwMTU2MmUtMDUsIC01LjY0NzAxMDgwMzIyMjY1NmUtMDUsIC01LjQ2ODA3MjUwOTc2NTYyNDZlLTA1LCAtNS4yOTIyNjYwODI3NjM2NzJlLTA1LCAtNS4xMjA1NDcxMDM4ODE4MzZlLTA1LCAtNC45NTM5NDQzOTY5NzI2NTZlLTA1LCAtNC43OTM0ODIyMDgyNTE5NTNlLTA1LCAtNC42NDAyMjQ4MzgyNTY4MzZlLTA1LCAtNC40OTUzNjI4NTQwMDM5MDZlLTA1LCAtNC4zNjAyODIxMzUwMDk3NjU2ZS0wNSwgLTQuMjM2NDc5OTQ5OTUxMTcxNmUtMDUsIC00LjEyNTQ2MjM0MTMwODU5M2UtMDUsIC00LjAyODYwMjk4MTU2NzM4M2UtMDUsIC0zLjk0NzEyNzUzMjk1ODk4NDVlLTA1LCAtMy44ODIyODYwNzE3NzczNDRlLTA1LCAtMy44MzUwMDU1Njk0NTgwMDc2ZS0wNSwgLTMuODA1OTI2NTEzNjcxODc1ZS0wNSwgLTMuNzk1MzU5ODAyMjQ2MDk0ZS0wNSwgLTMuODAzMDg3MjM0NDk3MDdlLTA1LCAtMy44MjkxNjI1OTc2NTYyNWUtMDUsIC0zLjg3NDE0NjY1MjIyMTY3OWUtMDUsIC0zLjkzODczMjE0NzIxNjc5NjVlLTA1LCAtNC4wMjM2NzIxMDM4ODE4MzZlLTA1LCAtNC4xMjk4MTgzNDQxMTYyMTA1ZS0wNSwgLTQuMjU3NjczNjQ1MDE5NTMxZS0wNSwgLTQuNDA3MTY1NTI3MzQzNzVlLTA1LCAtNC41NzgyNzc1ODc4OTA2MjQ1ZS0wNSwgLTQuNzcwNjY2NTAzOTA2MjQ5NmUtMDUsIC00Ljk4MzkxNDk0NzUwOTc2NWUtMDUsIC01LjIxNzY2Nzc3MDM4NTc0MmUtMDUsIC01LjQ3MDY2OTE3NDE5NDMzNTZlLTA1LCAtNS43NDEzNTA1NTU0MTk5MjJlLTA1LCAtNi4wMjgxNjU4MTcyNjA3NDJlLTA1LCAtNi4zMzAzMzc1MjQ0MTQwNjJlLTA1LCAtNi42NDc5NzY2ODQ1NzAzMTJlLTA1LCAtNi45Nzk4ODgxNTMwNzYxNzJlLTA1LCAtNy4zMjI0Mzk1NzUxOTUzMTJlLTA1LCAtNy42NzAyMzU0NDMxMTUyMzRlLTA1LCAtOC4wMTcyNTYxNjQ1NTA3OGUtMDUsIC04LjM1NzczNjIwNjA1NDY4N2UtMDUsIC04LjY4NzI2ODgyOTM0NTcwMmUtMDUsIC05LjAwMTIxOTE3NzI0NjA5NGUtMDUsIC05LjI5MjQ2NjczNTgzOTg0NGUtMDUsIC05LjU1Mjk1NTYyNzQ0MTQwNmUtMDUsIC05Ljc3MzcwMTQ3NzA1MDc4ZS0wNSwgLTkuOTQ1NTAzOTk3ODAyNzMzZS0wNSwgLTAuMDAwMTAwNjMxMzI0NzY4MDY2NCwgLTAuMDAwMTAxMjE4MzkxNDE4NDU3MDMsIC0wLjAwMDEwMTE0ODU0NDMxMTUyMzQzLCAtMC4wMDAxMDA0MTc3NDc0OTc1NTg1OSwgLTkuOTA5MTc3Mzk4NjgxNjRlLTA1LCAtOS43MzIwNTMzNzUyNDQxNGUtMDUsIC05LjUzNzg4Mjk5NTYwNTQ2OGUtMDUsIC05LjM1Njc2NDIyMTE5MTQwNWUtMDUsIC05LjIwOTM3NDIzNzA2MDU0NmUtMDUsIC05LjExMjE3OTU2NTQyOTY4N2UtMDUsIC05LjA4MTA1MTYzNTc0MjE4N2UtMDUsIC05LjEwNDQwOTc5MDAzOTA2M2UtMDUsIC05LjE0OTI5ODg1ODY0MjU3N2UtMDUsIC05LjE3NDc4NjM3Njk1MzEyNGUtMDUsIC05LjEyNTQ0OTM3MTMzNzg5ZS0wNSwgLTguOTU2NTkwMjcwOTk2MDkzZS0wNSwgLTguNjQ4OTY2OTc5OTgwNDY4ZS0wNSwgLTguMTk2NDY1MzAxNTEzNjcyZS0wNSwgLTcuNTk2Nzk0ODkxMzU3NDIyZS0wNSwgLTYuOTAwNTI3MTkxMTYyMTA5ZS0wNSwgLTYuMjA4MDI1NzQxNTc3MTQ4ZS0wNSwgLTUuNjE1OTUyMzAxMDI1MzllLTA1LCAtNS4yMjI2NDI1MTcwODk4NDRlLTA1LCAtNS4xMDM0NTkxNjc0ODA0Njg0ZS0wNSwgLTUuMjg5NTk0MjY4Nzk4ODI4ZS0wNSwgLTUuNzk1NzU2NTMwNzYxNzE4NmUtMDUsIC02LjY0NTAzMzI2NDE2MDE1NmUtMDUsIC03LjgwMzYwMDMxMTI3OTI5N2UtMDUsIC05LjE2MTY2OTkyMTg3NWUtMDUsIC0wLjAwMDEwNjIwOTQ1NzM5NzQ2MDkzLCAtMC4wMDAxMjA4MzY1MjQ5NjMzNzg5LCAtMC4wMDAxMzQzOTI0NTYwNTQ2ODc1LCAtMC4wMDAxNDYwOTM3ODA1MTc1NzgxLCAtMC4wMDAxNTUwODEyNTMwNTE3NTc4LCAtMC4wMDAxNTk4NjgzMTY2NTAzOTA2LCAtMC4wMDAxNTkwODQ3NjI1NzMyNDIyLCAtMC4wMDAxNTE4MTIzNzc5Mjk2ODc1LCAtMC4wMDAxMzY2Mzk2MDI2NjExMzI4LCAtMC4wMDAxMTIwMTE3NDkyNjc1NzgxMywgLTcuNjg3NTkzODQxNTUyNzM0ZS0wNSwgLTIuOTkxNDc5ODczNjU3MjI2M2UtMDUsIDMuMDAxMDI2OTE2NTAzOTA2MmUtMDUsIDAuMDAwMTAyODY2MDk2NDk2NTgyMDIsIDAuMDAwMTg4MTI4MjM0ODYzMjgxMjUsIDAuMDAwMjg0NzU2NTkxNzk2ODc1LCAwLjAwMDM5MDE2MDc2NjYwMTU2MjQ3LCAwLjAwMDUwMDg4Mjc1MTQ2NDg0MzcsIDAuMDAwNjEzMjE2MDY0NDUzMTI1LCAwLjAwMDcyMjE1ODIwMzEyNSwgMC4wMDA4MjE4Njk1MDY4MzU5Mzc1LCAwLjAwMDkwNjg0NTU4MTA1NDY4NzQsIDAuMDAwOTcxNDcxMzEzNDc2NTYyNCwgMC4wMDEwMTA3OTk2ODI2MTcxODc1LCAwLjAwMTAyMTc2NDY0ODQzNzUsIDAuMDAxMDAyMzQwOTQyMzgyODEyNCwgMC4wMDA5NTE3NDk5OTk5OTk5OTk5LCAwLjAwMDg3MTY3MDQxMDE1NjI1LCAwLjAwMDc2NTkwNzA0MzQ1NzAzMTIsIDAuMDAwNjM5ODAzNDA1NzYxNzE4NywgMC4wMDA1MDA0MTc5MzgyMzI0MjE4LCAwLjAwMDM1NTQyNTUzNzEwOTM3NDk3LCAwLjAwMDIxMjE1OTk3MzE0NDUzMTI1LCA3LjgyNDg1MTk4OTc0NjA5NGUtMDUsIC0zLjk0MzgzNTA2Nzc0OTAyM2UtMDUsIC0wLjAwMDEzNTc4NDQyMzgyODEyNSwgLTAuMDAwMjA3NDg0MDg1MDgzMDA3OCwgLTAuMDAwMjUzMzc2ODYxNTcyMjY1NiwgLTAuMDAwMjc0MzI3NzI4MjcxNDg0MzQsIC0wLjAwMDI3Mjc1Nzc1MTQ2NDg0Mzc0LCAtMC4wMDAyNTIzOTk5MzI4NjEzMjgxLCAtMC4wMDAyMTgzOTYzMTY1MjgzMjAzLCAtMC4wMDAxNzYyODIxNTAyNjg1NTQ2NywgLTAuMDAwMTMxNTE4NDAyMDk5NjA5MzcsIC04Ljg5ODYxNjc5MDc3MTQ4NGUtMDUsIC01LjIzNDYwMzUwMDM2NjIxMWUtMDUsIC0yLjQ0MjM0OTQzMzg5ODkyNThlLTA1LCAtNi42NjA2NTUwMjE2Njc0OGUtMDYsIDEuMDYxMDcyODI2Mzg1NDk4ZS0wNiwgLTMuNDMwOTM1NzQwNDcwODg2ZS0wOCwgLTcuOTQ0NTE5OTk2NjQzMDY2ZS0wNiwgLTIuMDA0NTg5ODQzNzVlLTA1LCAtMy4zNzYwMDQ3OTEyNTk3NjVlLTA1LCAtNC42ODA2NDU3NTE5NTMxMjQ1ZS0wNSwgLTUuNjg1NDQwMDYzNDc2NTYyNmUtMDUsIC02LjI1Njg3OTgwNjUxODU1NGUtMDUsIC02LjM2OTI5OTMxNjQwNjI0OWUtMDUsIC02LjA0MzYxNDE5Njc3NzM0MzZlLTA1LCAtNS4zNjM0MjAxMDQ5ODA0NjhlLTA1LCAtNC40NTE5NjcyMzkzNzk4ODNlLTA1LCAtMy40MjYzNzkwMTMwNjE1MjNlLTA1LCAtMi40MTM4OTQ4NDQwNTUxNzU4ZS0wNSwgLTEuNTU5NDQwOTk0MjYyNjk1M2UtMDUsIC05LjQ0NDcxNTQ5OTg3NzkzZS0wNiwgLTUuOTI1NDAxNjg3NjIyMDdlLTA2LCAtNS4wNDMyNTE5OTEyNzE5NzNlLTA2LCAtNi40MDMyNjczODM1NzU0Mzk2ZS0wNiwgLTkuNTIyMTE1NzA3Mzk3NDYxZS0wNiwgLTEuMzk5MjM3MjUxMjgxNzM4MmUtMDUsIC0xLjkyMzY2MDI3ODMyMDMxMjNlLTA1LCAtMi40NTc2NTcwNTEwODY0MjU1ZS0wNSwgLTIuOTU1MTg5NzA0ODk1MDE5MmUtMDUsIC0zLjM4ODA5NTg1NTcxMjg5ZS0wNSwgLTMuNzQxNDI1NzA0OTU2MDU0ZS0wNSwgLTQuMDE3MzUwNzY5MDQyOTY4NGUtMDUsIC00LjIxNDkxMzk0MDQyOTY4NzVlLTA1LCAtNC4zMjc2NTE1OTYwNjkzMzZlLTA1LCAtNC4zNTU2Njc0OTU3Mjc1MzllLTA1LCAtNC4zMDI0MDg1OTk4NTM1MTZlLTA1LCAtNC4xNzIwMDMxNzM4MjgxMjVlLTA1LCAtMy45NzAzNzQyOTgwOTU3MDNlLTA1LCAtMy43MDE2NjUxMTUzNTY0NDVlLTA1LCAtMy4zNjg2MTAzODIwODAwNzhlLTA1LCAtMi45NzcxMDcyMzg3Njk1MzEyZS0wNSwgLTIuNTM2MzE3NDQzODQ3NjU2ZS0wNSwgLTIuMDU3NTQ3Mzc4NTQwMDM5ZS0wNSwgLTEuNTUzNTA0MTgwOTA4MjAzZS0wNSwgLTEuMDM2Mzg4Mzk3MjE2Nzk2OGUtMDUsIC01LjE2NTMwMjc1MzQ0ODQ4NmUtMDYsIC0xLjYxOTQyMjQzNTc2MDQ5OGUtMDgsIDUuMDI3NTA4NzM1NjU2NzM4ZS0wNiwgOS45MTcwMzQxNDkxNjk5MjJlLTA2LCAxLjQ2MTE0NjkyNjg3OTg4MjdlLTA1LCAxLjkwODQyMzYxNDUwMTk1M2UtMDUsIDIuMzMyMjc5MjA1MzIyMjY1NmUtMDUsIDIuNzMzMzg3NzU2MzQ3NjU2MmUtMDUsIDMuMTEzNTM3NDA2OTIxMzg2ZS0wNSwgMy40NzQyMDA4MjA5MjI4NTFlLTA1LCAzLjgxNzAxOTY1MzMyMDMxMjVlLTA1LCA0LjE0NDEwNjI5MjcyNDYwOTVlLTA1LCA0LjQ1ODIwMjM2MjA2MDU0NjZlLTA1LCA0Ljc2MzE0OTI2MTQ3NDYwOWUtMDUsIDUuMDYzMjY5MDQyOTY4NzQ5NWUtMDUsIDUuMzYyOTE2OTQ2NDExMTMzZS0wNSwgNS42NjY0MzkwNTYzOTY0ODRlLTA1LCA1Ljk3NzQxNzc1NTEyNjk1M2UtMDUsIDYuMjk4NzQyNjc1NzgxMjQ5ZS0wNSwgNi42MzMxODA5OTk3NTU4NmUtMDUsIDYuOTgzMTI1MzA1MTc1NzgxZS0wNSwgNy4zNTA0NDc4NDU0NTg5ODRlLTA1LCA3LjczNjY1NDY2MzA4NTkzN2UtMDUsIDguMTQyNTU4Mjg4NTc0MjE4ZS0wNSwgOC41Njg1MjQxNjk5MjE4NzVlLTA1LCA5LjAxNTA4OTQxNjUwMzkwNmUtMDUsIDkuNDgyNzQ5MTc2MDI1MzllLTA1LCA5Ljk3MjAzMjE2NTUyNzM0M2UtMDUsIDAuMDAwMTA0ODM0NTQ4OTUwMTk1MzEsIDAuMDAwMTEwMTc0MDc5ODk1MDE5NTIsIDAuMDAwMTE1NzQyNjc1NzgxMjUsIDAuMDAwMTIxNTM5NjgwNDgwOTU3MDMsIDAuMDAwMTI3NTU4MjgwOTQ0ODI0MiwgMC4wMDAxMzM3ODY0MDc0NzA3MDMxMiwgMC4wMDAxNDAyMDY5MjQ0Mzg0NzY1NywgMC4wMDAxNDY3OTU3MDAwNzMyNDIxOCwgMC4wMDAxNTM1MjM1NzQ4MjkxMDE1NiwgMC4wMDAxNjAzNTg0MTM2OTYyODkwNCwgMC4wMDAxNjcyNjQ5MDc4MzY5MTQwNSwgMC4wMDAxNzQyMTMyMjYzMTgzNTkzNiwgMC4wMDAxODExNzg2NjUxNjExMzI4MiwgMC4wMDAxODgxNDI5OTAxMTIzMDQ2NywgMC4wMDAxOTUwOTU2NTczNDg2MzI4LCAwLjAwMDIwMjAyNDc0OTc1NTg1OTM3LCAwLjAwMDIwODkxODI0MzQwODIwMzEyLCAwLjAwMDIxNTc1NTI5NDc5OTgwNDY3LCAwLjAwMDIyMjUwNDExOTg3MzA0Njg3LCAwLjAwMDIyOTEzMzY4MjI1MDk3NjU0LCAwLjAwMDIzNTYxNTMyNTkyNzczNDM3LCAwLjAwMDI0MTkyMzc2NzA4OTg0Mzc1LCAwLjAwMDI0ODAzNzIzMTQ0NTMxMjUsIDAuMDAwMjUzOTQ1NDk1NjA1NDY4NywgMC4wMDAyNTk2NDU4NzQwMjM0Mzc0NywgMC4wMDAyNjUxNDM3OTg4MjgxMjUsIDAuMDAwMjcwNDU0OTI1NTM3MTA5MzUsIDAuMDAwMjc1NTgwMDE3MDg5ODQzNzQsIDAuMDAwMjgwNTA0NDU1NTY2NDA2MjYsIDAuMDAwMjg1MTkyNTk2NDM1NTQ2ODcsIDAuMDAwMjg5NTg0ODk5OTAyMzQzNzMsIDAuMDAwMjkzNjE2MzAyNDkwMjM0NCwgMC4wMDAyOTcyMTcxMzI1NjgzNTkzNSwgMC4wMDAzMDAzMzE3ODcxMDkzNzUsIDAuMDAwMzAyOTIxNDc4MjcxNDg0MzcsIDAuMDAwMzA0OTU1MjkxNzQ4MDQ2OSwgMC4wMDAzMDY0MDc4OTc5NDkyMTg3NSwgMC4wMDAzMDcyNTk4ODc2OTUzMTI1LCAwLjAwMDMwNzUwMjYyNDUxMTcxODczLCAwLjAwMDMwNzExNTQxNzQ4MDQ2ODcsIDAuMDAwMzA2MDcwMjIwOTQ3MjY1NiwgMC4wMDAzMDQzMjY5NjUzMzIwMzEyLCAwLjAwMDMwMTgyMTgzODM3ODkwNjI1LCAwLjAwMDI5ODUwOTk0ODczMDQ2ODcsIDAuMDAwMjk0MzcwNDIyMzYzMjgxMjUsIDAuMDAwMjg5NDExMTkzODQ3NjU2MjQsIDAuMDAwMjgzNjcxOTk3MDcwMzEyNSwgMC4wMDAyNzcyMDUyMzA3MTI4OTA2LCAwLjAwMDI3MDA2ODE0NTc1MTk1MzE0LCAwLjAwMDI2MjMwNTM4OTQwNDI5Njg0LCAwLjAwMDI1Mzk1ODIyMTQzNTU0Njg2LCAwLjAwMDI0NTA1Nzg5MTg0NTcwMzEsIDAuMDAwMjM1NjI3OTI5Njg3NSwgMC4wMDAyMjU2ODMxMDU0Njg3NDk5OSwgMC4wMDAyMTUyMTI3ODM4MTM0NzY1NSwgMC4wMDAyMDQyMjI4Njk4NzMwNDY4NSwgMC4wMDAxOTI3MzYyNjcwODk4NDM3NSwgMC4wMDAxODA3OTc3MTQyMzMzOTg0MywgMC4wMDAxNjg0OTQwNDkwNzIyNjU2LCAwLjAwMDE1NTkxMTA4NzAzNjEzMjgsIDAuMDAwMTQzMTIwMjY5Nzc1MzkwNiwgMC4wMDAxMzAxODAwMjMxOTMzNTkzNywgMC4wMDAxMTcxNDA1MDI5Mjk2ODc1LCAwLjAwMDEwNDA0ODk3MzA4MzQ5NjEsIDkuMDk2Mzc5ODUyMjk0OTIxZS0wNSwgNy43OTYxODM3NzY4NTU0NjhlLTA1LCA2LjUxMDQ4MzU1MTAyNTM5ZS0wNSwgNS4yNDYyMTM1MzE0OTQxNGUtMDUsIDQuMDExMjYwMjIzMzg4NjcyZS0wNSwgMi44MTQzNDg3OTMwMjk3ODVlLTA1LCAxLjY2NzYxOTEzMjk5NTYwNTRlLTA1LCA1LjgxODMwMDI0NzE5MjM4M2UtMDYsIC00LjM0ODE2OTMyNjc4MjIyNjVlLTA2LCAtMS4zNzY1MzI1NTQ2MjY0NjQ4ZS0wNSwgLTIuMjQxNTYwOTM1OTc0MTIxZS0wNSwgLTMuMDI5NTgyNTk1ODI1MTk1ZS0wNSwgLTMuNzQwMDAzOTY3Mjg1MTU2ZS0wNSwgLTQuMzcyNzUxOTk4OTAxMzY3ZS0wNSwgLTQuOTI5OTA5MTMzOTExMTMzZS0wNSwgLTUuNDE0NTQzOTE0Nzk0OTIyZS0wNSwgLTUuODMxOTkwMDUxMjY5NTMxZS0wNSwgLTYuMTg5ODg3MjM3NTQ4ODI4ZS0wNSwgLTYuNDkzMzM3MjQ5NzU1ODU5ZS0wNSwgLTYuNzQ3NDQ3MjA0NTg5ODQzZS0wNSwgLTYuOTU4MjIyOTYxNDI1NzgxZS0wNSwgLTcuMTMyMDc3MDI2MzY3MTg3ZS0wNSwgLTcuMjc4MjMyNTc0NDYyODllLTA1LCAtNy40MDUzODQ4MjY2NjAxNTZlLTA1LCAtNy41MTk4OTM2NDYyNDAyMzRlLTA1LCAtNy42MjY0NzM5OTkwMjM0MzdlLTA1LCAtNy43MjgxNDMzMTA1NDY4NzVlLTA1LCAtNy44MjY5MjU2NTkxNzk2ODdlLTA1LCAtNy45MjUwOTE1NTI3MzQzNzRlLTA1LCAtOC4wMjQzNzY2Nzg0NjY3OTdlLTA1LCAtOC4xMjM4NjAxNjg0NTcwMzFlLTA1LCAtOC4yMjE3MzYxNDUwMTk1MzFlLTA1LCAtOC4zMTQ4MDE3ODgzMzAwNzhlLTA1LCAtOC4zOTg0MTE1NjAwNTg1OTRlLTA1LCAtOC40NzAzNjc0MzE2NDA2MjVlLTA1LCAtOC41MjkzNDg3NTQ4ODI4MTJlLTA1LCAtOC41NzM4MDA2NTkxNzk2ODhlLTA1LCAtOC42MDI1NTA1MDY1OTE3OTdlLTA1LCAtOC42MTM1MzYwNzE3NzczNDNlLTA1LCAtOC42MDQ5NjIxNTgyMDMxMjVlLTA1LCAtOC41NzY3MTU4NTA4MzAwNzdlLTA1LCAtOC41Mjk3NjA3NDIxODc1ZS0wNSwgLTguNDY1MDc1NjgzNTkzNzQ5ZS0wNSwgLTguMzgzODIxMTA1OTU3MDMxZS0wNSwgLTguMjg2OTI2MjY5NTMxMjQ5ZS0wNSwgLTguMTc1MzU5MzQ0NDgyNDIyZS0wNSwgLTguMDUxNjQxODQ1NzAzMTI1ZS0wNSwgLTcuOTE4NzM5MzE4ODQ3NjU1ZS0wNSwgLTcuNzc5OTA0OTM3NzQ0MTRlLTA1LCAtNy42Mzg4Njg3MTMzNzg5MDZlLTA1LCAtNy40OTgxNjY2NTY0OTQxNGUtMDUsIC03LjM1OTYwMzg4MTgzNTkzN2UtMDUsIC03LjIyNDk1NzI3NTM5MDYyNWUtMDUsIC03LjA5NTU1MzU4ODg2NzE4N2UtMDUsIC02Ljk3MjUxMDUyODU2NDQ1M2UtMDUsIC02Ljg1Njc1MTI1MTIyMDcwM2UtMDUsIC02Ljc0ODQyNTI5Mjk2ODc1ZS0wNSwgLTYuNjQ3MDkzOTYzNjIzMDQ3ZS0wNSwgLTYuNTUyNjQwNTMzNDQ3MjY1ZS0wNSwgLTYuNDY1MDY4MDU0MTk5MjE4ZS0wNSwgLTYuMzg0NDI4NDA1NzYxNzE4ZS0wNSwgLTYuMzEwODkwMTk3NzUzOTA3ZS0wNSwgLTYuMjQ0MTM5ODYyMDYwNTQ3ZS0wNSwgLTYuMTgzNjYwNTA3MjAyMTQ4ZS0wNSwgLTYuMTI4OTkzMjI1MDk3NjU2ZS0wNSwgLTYuMDc5NTg5MDgwODEwNTQ2NmUtMDUsIC02LjAzNTAyNTc4NzM1MzUxNWUtMDUsIC01Ljk5NDk5MjA2NTQyOTY4N2UtMDUsIC01Ljk1OTExNDgzNzY0NjQ4NGUtMDUsIC01LjkyNzA3MDk5OTE0NTUwN2UtMDUsIC01Ljg5ODcwNjgxNzYyNjk1M2UtMDUsIC01Ljg3MzkwNjcwNzc2MzY3MTNlLTA1LCAtNS44NTI2NjE1MTQyODIyMjZlLTA1LCAtNS44MzUwOTQ0NTE5MDQyOTZlLTA1LCAtNS44MjExODExMDY1NjczODI2ZS0wNSwgLTUuODEwNzk2MzU2MjAxMTcyZS0wNSwgLTUuODAzODExNjQ1NTA3ODEyZS0wNSwgLTUuODAwMDI3NDY1ODIwMzEyZS0wNSwgLTUuNzk5MjU2MTM0MDMzMjAzZS0wNSwgLTUuODAxMzUxMTY1NzcxNDg0ZS0wNSwgLTUuODA2MTI5ODM3MDM2MTMzZS0wNSwgLTUuODEzMzk4MzYxMjA2MDU0ZS0wNSwgLTUuODIzMDU0NTA0Mzk0NTMxZS0wNSwgLTUuODM1MDYwMTE5NjI4OTA2ZS0wNSwgLTUuODQ5NDI3MDMyNDcwNzAzZS0wNSwgLTUuODY2MjI5NjI5NTE2NjAxZS0wNSwgLTUuODg1NTM5NjI3MDc1MTk1ZS0wNSwgLTUuOTA3NDI1Njg5Njk3MjY1ZS0wNSwgLTUuOTMxOTgwODk1OTk2MDkzNGUtMDUsIC01Ljk1OTI5Nzk0MzExNTIzNGUtMDUsIC01Ljk4OTQ1MTk4MDU5MDgyZS0wNSwgLTYuMDIyNTEyMDU0NDQzMzU5ZS0wNSwgLTYuMDU4NTMxMTg4OTY0ODQzNmUtMDUsIC02LjA5NzU0ODY3NTUzNzEwOWUtMDUsIC02LjEzOTYwNjQ3NTgzMDA3OGUtMDUsIC02LjE4NDczMjQzNzEzMzc4OWUtMDUsIC02LjIzMjkzMjY2Mjk2Mzg2N2UtMDUsIC02LjI4NDE5NzIzNTEwNzQyMWUtMDUsIC02LjMzODQ5NTYzNTk4NjMyOGUtMDUsIC02LjM5NTc3MDY0NTE0MTYwMWUtMDUsIC02LjQ1NTk0NDgyNDIxODc1ZS0wNSwgLTYuNTE4OTA5NDU0MzQ1NzAyZS0wNSwgLTYuNTg0NTIxNDg0Mzc1ZS0wNSwgLTYuNjUyNjIxNDU5OTYwOTM3ZS0wNSwgLTYuNzIzMDM2MTkzODQ3NjU2ZS0wNSwgLTYuNzk1NTgxMDU0Njg3NWUtMDUsIC02Ljg3MDA2NTMwNzYxNzE4N2UtMDUsIC02Ljk0NjI5NjY5MTg5NDUzMWUtMDUsIC03LjAyNDA2NjE2MjEwOTM3NWUtMDUsIC03LjEwMzE1NzA0MzQ1NzAzMWUtMDUsIC03LjE4MzM0NTAzMTczODI4ZS0wNSwgLTcuMjY0Mzk2NjY3NDgwNDY5ZS0wNSwgLTcuMzQ2MDYxNzA2NTQyOTY4ZS0wNSwgLTcuNDI4MDgzODAxMjY5NTMyZS0wNSwgLTcuNTEwMTcxNTA4Nzg5MDYyZS0wNSwgLTcuNTkyMDEyNzg2ODY1MjM0ZS0wNSwgLTcuNjczMjg0MTQ5MTY5OTIyZS0wNSwgLTcuNzUzNjUwNjY1MjgzMjAzZS0wNSwgLTcuODMyNzgzNTA4MzAwNzgxZS0wNSwgLTcuOTEwMzU2MTQwMTM2NzE4ZS0wNSwgLTcuOTg2MDQyMDIyNzA1MDc3ZS0wNSwgLTguMDU5NTI4MzUwODMwMDc4ZS0wNSwgLTguMTMwNTIyOTE4NzAxMTcyZS0wNSwgLTguMTk4NzU5NDYwNDQ5MjE5ZS0wNSwgLTguMjYzOTk5MTc2MDI1MzllLTA1LCAtOC4zMjYwMjg0NDIzODI4MTJlLTA1LCAtOC4zODQ2NTU3NjE3MTg3NWUtMDUsIC04LjQzOTcyMDkxNjc0ODA0N2UtMDUsIC04LjQ5MTA5NDIwNzc2MzY3MWUtMDUsIC04LjUzODY4MDI2NzMzMzk4M2UtMDUsIC04LjU4MjQxNjUzNDQyMzgyN2UtMDUsIC04LjYyMjI3MjQ5MTQ1NTA3OGUtMDUsIC04LjY1ODI0NTA4NjY2OTkyMmUtMDUsIC04LjY5MDM1OTQ5NzA3MDMxMmUtMDUsIC04LjcxODY2ODM2NTQ3ODUxNmUtMDUsIC04Ljc0MzI0OTUxMTcxODc1ZS0wNSwgLTguNzY0MTk5ODI5MTAxNTYyZS0wNSwgLTguNzgxNjMyMjMyNjY2MDE2ZS0wNSwgLTguNzk1Njc1NjU5MTc5Njg3ZS0wNSwgLTguODA2NDc1MDY3MTM4NjcyZS0wNSwgLTguODE0MTkyMTk5NzA3MDMxZS0wNSwgLTguODE5MDA1NTg0NzE2Nzk2ZS0wNSwgLTguODIxMTExMjk3NjA3NDIxZS0wNSwgLTguODIwNzIzNzI0MzY1MjM0ZS0wNSwgLTguODE4MDY3OTMyMTI4OTA1ZS0wNSwgLTguODEzMzg4ODI0NDYyODllLTA1LCAtOC44MDY5NDUwMzc4NDE3OTZlLTA1LCAtOC43OTkwMDgxNzg3MTA5MzdlLTA1LCAtOC43ODk4NTgyNDU4NDk2MDhlLTA1LCAtOC43Nzk3NzYwMDA5NzY1NjJlLTA1LCAtOC43NjkwNDQ0OTQ2Mjg5MDZlLTA1LCAtOC43NTc5NDIxOTk3MDcwMzFlLTA1LCAtOC43NDY3NDUzMDAyOTI5NjhlLTA1LCAtOC43MzU3MjA4MjUxOTUzMTFlLTA1LCAtOC43MjUxMjEzMDczNzMwNDZlLTA1LCAtOC43MTUxODI0OTUxMTcxODdlLTA1LCAtOC43MDYxMjE4MjYxNzE4NzRlLTA1LCAtOC42OTgxMzM4NTAwOTc2NTZlLTA1LCAtOC42OTEzOTU1Njg4NDc2NTZlLTA1LCAtOC42ODYwNTM0NjY3OTY4NzRlLTA1LCAtOC42ODIyMjk2MTQyNTc4MTFlLTA1LCAtOC42ODAwMTcwODk4NDM3NWUtMDUsIC04LjY3OTQ4Mzc5NTE2NjAxNWUtMDUsIC04LjY4MDY3MjQ1NDgzMzk4NWUtMDUsIC04LjY4MzYwNTk1NzAzMTI1ZS0wNSwgLTguNjg4Mjg1ODI3NjM2NzE5ZS0wNSwgLTguNjk0Njk5MDk2Njc5Njg3ZS0wNSwgLTguNzAyODEyMTk0ODI0MjE5ZS0wNSwgLTguNzEyNTg2MjEyMTU4MjAzZS0wNSwgLTguNzIzOTYzOTI4MjIyNjU2ZS0wNSwgLTguNzM2ODg2NTk2Njc5Njg3ZS0wNSwgLTguNzUxMjc3OTIzNTgzOTgzZS0wNSwgLTguNzY3MDUyNDU5NzE2Nzk3ZS0wNSwgLTguNzg0MTExMDIyOTQ5MjE5ZS0wNSwgLTguODAyMzQ2ODAxNzU3ODEyZS0wNSwgLTguODIxNjM3NzI1ODMwMDc4ZS0wNSwgLTguODQxODU2Mzg0Mjc3MzQzZS0wNSwgLTguODYyODYzMTU5MTc5Njg3ZS0wNSwgLTguODg0NTExNTY2MTYyMTA5ZS0wNSwgLTguOTA2NjUwNTQzMjEyODkxZS0wNSwgLTguOTI5MTI3NTAyNDQxNDA2ZS0wNSwgLTguOTUxNzg5MDkzMDE3NTc4ZS0wNSwgLTguOTc0NDg0MjUyOTI5Njg3ZS0wNSwgLTguOTk3MDYzNDQ2MDQ0OTIyZS0wNSwgLTkuMDE5MzcyNTU4NTkzNzQ5ZS0wNSwgLTkuMDQxMjcwNDQ2Nzc3MzQ0ZS0wNSwgLTkuMDYyNjE1MjAzODU3NDIyZS0wNSwgLTkuMDgzMjc0ODQxMzA4NTkzZS0wNSwgLTkuMTAzMTMyNjI5Mzk0NTNlLTA1LCAtOS4xMjIwNzQ4OTAxMzY3MTllLTA1LCAtOS4xNDAwMDg1NDQ5MjE4NzRlLTA1LCAtOS4xNTY4NTA0MzMzNDk2MWUtMDUsIC05LjE3MjUzODc1NzMyNDIxOGUtMDUsIC05LjE4NzAzMTU1NTE3NTc4ZS0wNSwgLTkuMjAwMzAzNjQ5OTAyMzQzZS0wNSwgLTkuMjEyMzM5NzgyNzE0ODQzZS0wNSwgLTkuMjIzMTM4NDI3NzM0Mzc0ZS0wNSwgLTkuMjMyNzA5NTAzMTczODI4ZS0wNSwgLTkuMjQxMDY5MDMwNzYxNzE4ZS0wNSwgLTkuMjQ4MjQwNjYxNjIxMDkzZS0wNSwgLTkuMjU0MjUxODYxNTcyMjY2ZS0wNSwgLTkuMjU5MTI3ODA3NjE3MTg3ZS0wNSwgLTkuMjYyODk1MjAyNjM2NzE5ZS0wNSwgLTkuMjY1NTg3NjE1OTY2Nzk3ZS0wNSwgLTkuMjY3MjQwMTQyODIyMjY1ZS0wNSwgLTkuMjY3ODk0NzQ0ODczMDQ3ZS0wNSwgLTkuMjY3NTkyNjIwODQ5NjA5ZS0wNSwgLTkuMjY2Mzc0MjA2NTQyOTY4ZS0wNSwgLTkuMjY0Mjc5MTc0ODA0Njg3ZS0wNSwgLTkuMjYxMzUxNzc2MTIzMDQ2ZS0wNSwgLTkuMjU3NjI1NTc5ODMzOTg0ZS0wNSwgLTkuMjUzMTI4MDUxNzU3ODEyZS0wNSwgLTkuMjQ3ODc1OTc2NTYyNWUtMDUsIC05LjI0MTg2NzA2NTQyOTY4OGUtMDUsIC05LjIzNTA5NTIxNDg0Mzc1ZS0wNSwgLTkuMjI3NTQ1MTY2MDE1NjI1ZS0wNSwgLTkuMjE5MTk3MDgyNTE5NTMxZS0wNSwgLTkuMjEwMDI0MjYxNDc0NjA5ZS0wNSwgLTkuMmUtMDUsIC05LjE4OTA4NDYyNTI0NDE0ZS0wNSwgLTkuMTc3MjM5OTkwMjM0Mzc0ZS0wNSwgLTkuMTY0NDI0MTMzMzAwNzgxZS0wNSwgLTkuMTUwNTg0NDExNjIxMDkzZS0wNSwgLTkuMTM1NjY0MzY3Njc1NzhlLTA1LCAtOS4xMTk1OTE1MjIyMTY3OTZlLTA1LCAtOS4xMDIyNzI3OTY2MzA4NmUtMDUsIC05LjA4MzYwNjcxOTk3MDcwM2UtMDUsIC05LjA2MzQ5MjU4NDIyODUxNWUtMDUsIC05LjA0MTgxMzY1OTY2Nzk2OWUtMDUsIC05LjAxODQ0OTQwMTg1NTQ2OGUtMDUsIC04Ljk5MzI3OTI2NjM1NzQyMmUtMDUsIC04Ljk2NjE3NTg0MjI4NTE1NmUtMDUsIC04LjkzNzAwNzkwNDA1MjczNGUtMDUsIC04LjkwNTY2NDgyNTQzOTQ1MmUtMDUsIC04Ljg3MjAyMjI0NzMxNDQ1M2UtMDUsIC04LjgzNTk0OTcwNzAzMTI1ZS0wNSwgLTguNzk3MzE4MjY3ODIyMjY1ZS0wNSwgLTguNzU1OTkyMTI2NDY0ODQ0ZS0wNSwgLTguNzExODM0NzE2Nzk2ODc1ZS0wNSwgLTguNjY0NzE0MDUwMjkyOTY4ZS0wNSwgLTguNjE0NDk1ODQ5NjA5Mzc0ZS0wNSwgLTguNTYxMDM1MTU2MjQ5OTk5ZS0wNSwgLTguNTA0MjExNDI1NzgxMjVlLTA1LCAtOC40NDM5MjQ3MTMxMzQ3NjVlLTA1LCAtOC4zODAxMDEwMTMxODM1OTNlLTA1LCAtOC4zMTI3MDI5NDE4OTQ1MzFlLTA1LCAtOC4yNDE2OTc2OTI4NzEwOTNlLTA1LCAtOC4xNjcwNzc2MzY3MTg3NWUtMDUsIC04LjA4ODg1MzQ1NDU4OTg0M2UtMDUsIC04LjAwNzA0ODAzNDY2Nzk2OGUtMDUsIC03LjkyMTY4NzMxNjg5NDUzZS0wNSwgLTcuODMyODE0MDI1ODc4OTA1ZS0wNSwgLTcuNzQwNDYwMjA1MDc4MTI1ZS0wNSwgLTcuNjQ0NjU5NDIzODI4MTI0ZS0wNSwgLTcuNTQ1NDY4MTM5NjQ4NDM4ZS0wNSwgLTcuNDQyOTQ3Mzg3Njk1MzEzZS0wNSwgLTcuMzM3MTY4ODg0Mjc3MzQzZS0wNSwgLTcuMjI4MjU0Njk5NzA3MDNlLTA1LCAtNy4xMTYzMzQ1MzM2OTE0MDZlLTA1LCAtNy4wMDE1MzUwMzQxNzk2ODdlLTA1LCAtNi44ODQwMjA5OTYwOTM3NWUtMDUsIC02Ljc2Mzk5MDc4MzY5MTQwNmUtMDUsIC02LjY0MTY0MzUyNDE2OTkyMmUtMDUsIC02LjUxNzIzMTc1MDQ4ODI4MWUtMDUsIC02LjM5MTAzMDEyMDg0OTYxZS0wNSwgLTYuMjYzMzAwMzIzNDg2MzI3ZS0wNSwgLTYuMTM0Mzc3NjcwMjg4MDg2ZS0wNSwgLTYuMDA0Njc3MjAwMzE3MzgyNWUtMDUsIC01Ljg3NDYzOTg5MjU3ODEyNDZlLTA1LCAtNS43NDQ3NTE3Mzk1MDE5NTNlLTA1LCAtNS42MTU1NjkzMDU0MTk5MjE1ZS0wNSwgLTUuNDg3NjgwODE2NjUwMzllLTA1LCAtNS4zNjE3OTQyODEwMDU4NTllLTA1LCAtNS4yMzg3NjM0Mjc3MzQzNzQ3ZS0wNSwgLTUuMTE5NDYzNzI5ODU4Mzk4ZS0wNSwgLTUuMDA0Nzk4NTA3NjkwNDI5NWUtMDUsIC00Ljg5NTcyNTI1MDI0NDE0MDZlLTA1LCAtNC43OTMyMjIwNDU4OTg0Mzc1ZS0wNSwgLTQuNjk4MzEyMzc3OTI5Njg3ZS0wNSwgLTQuNjEyMDM5OTQ3NTA5NzY1ZS0wNSwgLTQuNTM1MzUwMDM2NjIxMDkzZS0wNSwgLTQuNDY5MDkzNzA0MjIzNjMyNmUtMDUsIC00LjQxNDEzMDQwMTYxMTMyOGUtMDUsIC00LjM3MTI1NTQ5MzE2NDA2MmUtMDUsIC00LjM0MTMyNzI4NTc2NjYwMWUtMDUsIC00LjMyNTI4MTUyNDY1ODIwMjZlLTA1LCAtNC4zMjM5OTgyNjA0OTgwNDY1ZS0wNSwgLTQuMzM4NDAwMjY4NTU0Njg3ZS0wNSwgLTQuMzY5NDA1MzY0OTkwMjM0ZS0wNSwgLTQuNDE3NzcwNzY3MjExOTE0ZS0wNSwgLTQuNDg0MTUyMjIxNjc5Njg3ZS0wNSwgLTQuNTY5MjAyNDIzMDk1NzAyNmUtMDUsIC00LjY3MzE4NDk2NzA0MTAxNWUtMDUsIC00Ljc5NjAwNjc3NDkwMjM0MzRlLTA1LCAtNC45Mzc1ODAxMDg2NDI1NzhlLTA1LCAtNS4wOTc1MzQxNzk2ODc0OTk1ZS0wNSwgLTUuMjc1NzQ0NjI4OTA2MjVlLTA1LCAtNS40NzI2MTUwNTEyNjk1MzFlLTA1LCAtNS42ODgzNTE0NDA0Mjk2ODdlLTA1LCAtNS45MjI5NTMwMzM0NDcyNjVlLTA1LCAtNi4xNzYyNzk0NDk0NjI4OTFlLTA1LCAtNi40NDc4MDUwMjMxOTMzNTllLTA1LCAtNi43MzYzNTQwNjQ5NDE0MDZlLTA1LCAtNy4wNDAyNDU4MTkwOTE3OTdlLTA1LCAtNy4zNTY3OTE2ODcwMTE3MThlLTA1LCAtNy42ODIxMTc0NjIxNTgyMDNlLTA1LCAtOC4wMTIxNzE5MzYwMzUxNTZlLTA1LCAtOC4zNDI1OTQ5MDk2Njc5NjllLTA1LCAtOC42NjkyOTAxNjExMzI4MTJlLTA1LCAtOC45ODg3MTUzNjI1NDg4MjhlLTA1LCAtOS4yOTY5OTI0OTI2NzU3ODFlLTA1LCAtOS41OTAxNDgxNjI4NDE3OTZlLTA1LCAtOS44NjM1MjMxMDE4MDY2NGUtMDUsIC0wLjAwMDEwMTExNDY0NjkxMTYyMTEsIC0wLjAwMDEwMzI4MTM0MTU1MjczNDM3LCAtMC4wMDAxMDUwODA2OTYxMDU5NTcwMywgLTAuMDAwMTA2NDU5NjQwNTAyOTI5NjgsIC0wLjAwMDEwNzM3MDE5MzQ4MTQ0NTMxLCAtMC4wMDAxMDc3OTA0MjA1MzIyMjY1NSwgLTAuMDAwMTA3NzE5NzU3MDgwMDc4MTIsIC0wLjAwMDEwNzE4NDkzNjUyMzQzNzQ5LCAtMC4wMDAxMDYyNTM5NDQzOTY5NzI2NSwgLTAuMDAwMTA1MDAwMjA1OTkzNjUyMzQsIC0wLjAwMDEwMzQ4OTE3Mzg4OTE2MDE1LCAtMC4wMDAxMDE4MDE0MjIxMTkxNDA2MiwgLTAuMDAwMTAwMDI5NDExMzE1OTE3OTYsIC05LjgyNzEyNDAyMzQzNzQ5OWUtMDUsIC05LjY2NTQ1NDg2NDUwMTk1M2UtMDUsIC05LjUzMTg2NDkyOTE5OTIxOWUtMDUsIC05LjQzNzIxMzEzNDc2NTYyNWUtMDUsIC05LjM5Njc3NDI5MTk5MjE4N2UtMDUsIC05LjQzMTM5MTE0Mzc5ODgyOGUtMDUsIC05LjU1NDQ0NzE3NDA3MjI2NWUtMDUsIC05Ljc3MjMwMzc3MTk3MjY1NWUtMDUsIC0wLjAwMDEwMDc0NTcyNzUzOTA2MjUsIC0wLjAwMDEwNDI0MDI3MjUyMTk3MjY2LCAtMC4wMDAxMDc3Nzc1MDM5NjcyODUxNSwgLTAuMDAwMTEwOTQ4MTM1Mzc1OTc2NTUsIC0wLjAwMDExMzIyMDI1Mjk5MDcyMjY1LCAtMC4wMDAxMTQwMDQwMTMwNjE1MjM0NCwgLTAuMDAwMTEyODUwMjE5NzI2NTYyNSwgLTAuMDAwMTA5NDAyMTQ1Mzg1NzQyMTgsIC0wLjAwMDEwMzc4MDgzMDM4MzMwMDc4LCAtOS42ODM0Mjc0MjkxOTkyMThlLTA1LCAtOC45NDUxNDY5NDIxMzg2NzFlLTA1LCAtOC4yNTE2NDY0MjMzMzk4NDNlLTA1LCAtNy43MDAwMTgzMTA1NDY4NzVlLTA1LCAtNy4zNjE0Nzk5NDk5NTExNzFlLTA1LCAtNy4yODg4MDY5MTUyODMyMDNlLTA1LCAtNy41MTY5MzU3Mjk5ODA0NjllLTA1LCAtNy45NzczMDEwMjUzOTA2MjRlLTA1LCAtOC40NTUwMjMxOTMzNTkzNzVlLTA1LCAtOC42OTg5NDU2MTc2NzU3OGUtMDUsIC04LjQyMjE2OTQ5NDYyODkwNmUtMDUsIC03LjI5ODEyMDExNzE4NzVlLTA1LCAtNS4wMzk1MjU2MDQyNDgwNDY2ZS0wNSwgLTEuMzM5MTg0NzYxMDQ3MzYzM2UtMDUsIDQuMTI3MDA0MjQxOTQzMzU5ZS0wNSwgMC4wMDAxMTQxMDc5ODY0NTAxOTUzLCAwLjAwMDIwMjI0NTc1ODA1NjY0MDYsIDAuMDAwMzAyNDc2OTI4NzEwOTM3NSwgMC4wMDA0MTA0NTY1NDI5Njg3NSwgMC4wMDA1MjQ5Nzc1MzkwNjI1LCAwLjAwMDY0OTI1Njk1ODAwNzgxMjUsIDAuMDAwNzgwMzE2ODMzNDk2MDkzNywgMC4wMDA5MTAzMjkxMDE1NjI0OTk5LCAwLjAwMTAyMzc1NjU5MTc5Njg3NSwgMC4wMDEwOTY5OTQ5OTUxMTcxODc0LCAwLjAwMTExNjU1NTA1MzcxMDkzNzQsIDAuMDAxMDc5MzIwMzEyNSwgMC4wMDA5OTMxODgwNDkzMTY0MDYzLCAwLjAwMDg3ODQ0MDU1MTc1NzgxMjUsIDAuMDAwNzUwMDcxNDcyMTY3OTY4NywgMC4wMDA2MTYzMTE0MDEzNjcxODc1LCAwLjAwMDQ4MTM4ODg1NDk4MDQ2ODcsIDAuMDAwMzQzNDY0NjYwNjQ0NTMxMjQsIDAuMDAwMjA0ODY1MDgxNzg3MTA5MzgsIDcuMzA5NTI3NTg3ODkwNjI0ZS0wNSwgLTQuNDMxNDM5OTcxOTIzODI4ZS0wNSwgLTAuMDAwMTM5NjQxNjYyNTk3NjU2MjQsIC0wLjAwMDIwODc3MjYxMzUyNTM5MDYyLCAtMC4wMDAyNTE4MDE3MTIwMzYxMzI4LCAtMC4wMDAyNzAzNDc4MzkzNTU0Njg3NSwgLTAuMDAwMjY3MzEwODgyNTY4MzU5MzYsIC0wLjAwMDI0NjUwMjI1ODMwMDc4MTIsIC0wLjAwMDIxMjg1Mzc1OTc2NTYyNSwgLTAuMDAwMTcxNzE2MjQ3NTU4NTkzNzUsIC0wLjAwMDEyODI1MjMwNDA3NzE0ODQyLCAtOC43MTEzOTM3Mzc3OTI5NjllLTA1LCAtNS4xNTQ2Mzc5MDg5MzU1NDY1ZS0wNSwgLTIuMzk4MDI3ODAxNTEzNjcxN2UtMDUsIC02LjE3NzYxMTgyNzg1MDM0MWUtMDYsIDEuNTcyNzkzMDA2ODk2OTcyNmUtMDYsIDMuNzA5Njg4MTg2NjQ1NTA3NmUtMDcsIC04LjAzNTMzMjY3OTc0ODUzNGUtMDYsIC0yLjEzMTk4ODE0MzkyMDg5ODJlLTA1LCAtMy42OTcxNzk0MTI4NDE3OTdlLTA1LCAtNS4zMDQ2Mjg3NTM2NjIxMDllLTA1LCAtNi43NTAxMjM1OTYxOTE0MDZlLTA1LCAtNy44NDE2ODI0MzQwODIwMzFlLTA1LCAtOC40OTcwNTgxMDU0Njg3NWUtMDUsIC04LjcwNjczMTQxNDc5NDkyMmUtMDUsIC04LjUwOTAxOTQ3MDIxNDg0M2UtMDUsIC03Ljk5NzY4MDY2NDA2MjQ5OWUtMDUsIC03LjI3NDM5ODA0MDc3MTQ4NGUtMDUsIC02LjQyMzU4NDc0NzMxNDQ1M2UtMDUsIC01LjU1NDc0NzM5MDc0NzA3ZS0wNSwgLTQuNzc2NzQ5NDIwMTY2MDE2ZS0wNSwgLTQuMTM5MzczMDE2MzU3NDIyZS0wNSwgLTMuNjU4MzEyMjI1MzQxNzk2NmUtMDUsIC0zLjMyMTA3MDA5ODg3Njk1M2UtMDUsIC0zLjA4NzMxOTk0NjI4OTA2MmUtMDUsIC0yLjkyMjUxOTY4MzgzNzg5MDVlLTA1LCAtMi43OTc4ODU1MTMzMDU2NjRlLTA1LCAtMi42NzUwNDMxMDYwNzkxMDE1ZS0wNSwgLTIuNTE3MDgzMzU4NzY0NjQ4NWUtMDUsIC0yLjMwNjU3NjUzODA4NTkzNzZlLTA1LCAtMi4wNDEzNDI5MjYwMjUzOTA1ZS0wNSwgLTEuNzMwMzA0NTI3MjgyNzE0N2UtMDUsIC0xLjM5MDE1OTIyNTQ2Mzg2N2UtMDUsIC0xLjAzMzIyMjE5ODQ4NjMyOGUtMDUsIC02LjY4MTMzNzgzMzQwNDU0MWUtMDYsIC0zLjA1ODExMjM4Mjg4ODc5NGUtMDYsIDQuMTY5NDUwOTk4MzA2Mjc0NWUtMDcsIDMuNjQzNDc4MzkzNTU0Njg3NGUtMDYsIDYuNTUzMjY2NTI1MjY4NTU0ZS0wNiwgOS4xMDg0MzA4NjI0MjY3NTdlLTA2LCAxLjEzMDEzMDU3NzA4NzQwMjNlLTA1LCAxLjMxMjg4OTI4OTg1NTk1N2UtMDUsIDEuNDU4MjAxODg1MjIzMzg4N2UtMDUsIDEuNTY4NzI5MDE5MTY1MDM5ZS0wNSwgMS42NTA2OTU0MTkzMTE1MjM1ZS0wNSwgMS43MTIyOTc0Mzk1NzUxOTVlLTA1LCAxLjc2NDU5MzEyNDM4OTY0ODRlLTA1LCAxLjgxNzM0ODQ4MDIyNDYwOWUtMDUsIDEuODc3NzA0NjIwMzYxMzI4ZS0wNSwgMS45NTIyOTEyOTc5MTI1OTc1ZS0wNSwgMi4wNDY4ODg5MjM2NDUwMTk2ZS0wNSwgMi4xNjY0ODA2MzY1OTY2Nzk1ZS0wNSwgMi4zMTU3MTE1OTM2Mjc5Mjk2ZS0wNSwgMi40OTg0NjkzNTI3MjIxNjc4ZS0wNSwgMi43MTY5MDYxNjYwNzY2NmUtMDUsIDIuOTcyNTU3ODMwODEwNTQ3ZS0wNSwgMy4yNjY1ODIxMDc1NDM5NDVlLTA1LCAzLjU5OTIzMTMzODUwMDk3NjZlLTA1LCAzLjk3MDQxMzk3MDk0NzI2NTRlLTA1LCA0LjM3Nzc5OTIyNDg1MzUxNWUtMDUsIDQuODE2ODM1Nzg0OTEyMTA5NGUtMDUsIDUuMjgxNzI4NzQ0NTA2ODM2ZS0wNSwgNS43NjU1MzM4Mjg3MzUzNTE2ZS0wNSwgNi4yNjMwNTg0NzE2Nzk2ODdlLTA1LCA2Ljc3MTEwNTE5NDA5MTc5NmUtMDUsIDcuMjg3MzEzMDc5ODMzOTg0ZS0wNSwgNy44MTAxODUyNDE2OTkyMThlLTA1LCA4LjMzODcwNTQ0NDMzNTkzN2UtMDUsIDguODcyNTAxMzczMjkxMDE2ZS0wNSwgOS40MTIyMDA5Mjc3MzQzNzVlLTA1LCA5Ljk1OTYwMDA2NzEzODY3MmUtMDUsIDAuMDAwMTA1MTY0MTA4Mjc2MzY3MTksIDAuMDAwMTEwODM1NzU0Mzk0NTMxMjUsIDAuMDAwMTE2NjE0MDQ0MTg5NDUzMTEsIDAuMDAwMTIyNDk3NTI4MDc2MTcxODgsIDAuMDAwMTI4NDkxOTEyODQxNzk2ODYsIDAuMDAwMTM0NjA2NzgxMDA1ODU5MzgsIDAuMDAwMTQwODUyMjY0NDA0Mjk2ODYsIDAuMDAwMTQ3MjM0MjA3MTUzMzIwMzIsIDAuMDAwMTUzNzQxMTQ5OTAyMzQzNzYsIDAuMDAwMTYwMzU0ODQzMTM5NjQ4NDMsIDAuMDAwMTY3MDU3Nzg1MDM0MTc5NjcsIDAuMDAwMTczODMzMjIxNDM1NTQ2ODcsIDAuMDAwMTgwNjYzODk0NjUzMzIwMywgMC4wMDAxODc1MjQwNDc4NTE1NjI1LCAwLjAwMDE5NDM3NzEzNjIzMDQ2ODc1LCAwLjAwMDIwMTE3NzU5NzA0NTg5ODQzLCAwLjAwMDIwNzg4NDMyMzEyMDExNzE3LCAwLjAwMDIxNDQ3MTI4Mjk1ODk4NDM2LCAwLjAwMDIyMDkyMzg4OTE2MDE1NjI0LCAwLjAwMDIyNzIzMjc4ODA4NTkzNzUsIDAuMDAwMjMzMzkxNzU0MTUwMzkwNiwgMC4wMDAyMzk0MDM5MDAxNDY0ODQzNSwgMC4wMDAyNDUyODU2MTQwMTM2NzE4NiwgMC4wMDAyNTEwNzQ3ODMzMjUxOTUzLCAwLjAwMDI1NjgyMDczOTc0NjA5Mzc1LCAwLjAwMDI2MjU1NzczOTI1NzgxMjUsIDAuMDAwMjY4MzAwNTM3MTA5Mzc1LCAwLjAwMDI3NDA0MzcwMTE3MTg3NSwgMC4wMDAyNzk3NzQ4MTA3OTEwMTU2LCAwLjAwMDI4NTQ4Nzg4NDUyMTQ4NDM0LCAwLjAwMDI5MTE3Nzg1NjQ0NTMxMjUsIDAuMDAwMjk2ODM4Njg0MDgyMDMxMjYsIDAuMDAwMzAyNDUyODE5ODI0MjE4NzUsIDAuMDAwMzA3OTgyODQ5MTIxMDkzNzQsIDAuMDAwMzEzMzg1MjIzMzg4NjcxOSwgMC4wMDAzMTg2MTQxNjYyNTk3NjU2LCAwLjAwMDMyMzYwMzM2MzAzNzEwOTQsIDAuMDAwMzI4MjYxMDQ3MzYzMjgxMjYsIDAuMDAwMzMyNDY0NDc3NTM5MDYyNDcsIDAuMDAwMzM2MDQ3NjA3NDIxODc0OTcsIDAuMDAwMzM4ODQyMDQxMDE1NjI1LCAwLjAwMDM0MDcwOTU2NDIwODk4NDM1LCAwLjAwMDM0MTUzODQ1MjE0ODQzNzQ2LCAwLjAwMDM0MTI1NjE5NTA2ODM1OTQsIDAuMDAwMzM5ODA2MDMwMjczNDM3NDYsIDAuMDAwMzM3MTMxNDY5NzI2NTYyNSwgMC4wMDAzMzMxOTY4MzgzNzg5MDYyNCwgMC4wMDAzMjc5ODM4MjU2ODM1OTM3LCAwLjAwMDMyMTQ4ODMxMTc2NzU3ODEsIDAuMDAwMzEzNzI1NzM4NTI1MzkwNjMsIDAuMDAwMzA0NzA3NzYzNjcxODc1LCAwLjAwMDI5NDQ0MzM1OTM3NSwgMC4wMDAyODI5ODY3MjQ4NTM1MTU2MywgMC4wMDAyNzA0MzUzMzMyNTE5NTMxMywgMC4wMDAyNTY5MzEwMzAyNzM0Mzc0NywgMC4wMDAyNDI2NzkxNjg3MDExNzE4NiwgMC4wMDAyMjc4ODU2MzUzNzU5NzY1NCwgMC4wMDAyMTI3MzYyMDYwNTQ2ODc1LCAwLjAwMDE5NzQxNDAwMTQ2NDg0Mzc0LCAwLjAwMDE4MjA2NTAwMjQ0MTQwNjIzLCAwLjAwMDE2NjgxNjcyNjY4NDU3MDMyLCAwLjAwMDE1MTc5NTQyNTQxNTAzOTA2LCAwLjAwMDEzNzA5NDY1MDI2ODU1NDY3LCAwLjAwMDEyMjc4NjY1MTYxMTMyODEzLCAwLjAwMDEwODk0NjE1MTczMzM5ODQ0LCA5LjU2NDE4OTkxMDg4ODY3MWUtMDUsIDguMjk1Nzg1NTIyNDYwOTM4ZS0wNSwgNy4wOTk0NzgxNDk0MTQwNjJlLTA1LCA1Ljk4MDY1OTQ4NDg2MzI4MWUtMDUsIDQuOTQwNzY5MTk1NTU2NjRlLTA1LCAzLjk3ODEwODIxNTMzMjAzMWUtMDUsIDMuMDg1MjA4NTExMzUyNTM5ZS0wNSwgMi4yNTQzNzg4OTA5OTEyMTFlLTA1LCAxLjQ3ODI3NTc3NTkwOTQyMzhlLTA1LCA3LjQ3MjY4MDU2ODY5NTA2OGUtMDYsIDUuNDA4MjkxODE2NzExNDI2ZS0wNywgLTYuMDYzNTc3NjUxOTc3NTM5ZS0wNiwgLTEuMjM4NzI5NzYzMDMxMDA1OGUtMDUsIC0xLjg0NDYxNzY1Mjg5MzA2NjNlLTA1LCAtMi40MjM4NDI2MjA4NDk2MDkyZS0wNSwgLTIuOTc3ODc1OTAwMjY4NTU0NmUtMDUsIC0zLjUwODQ3NjI1NzMyNDIxOWUtMDUsIC00LjAxODY1MjM0Mzc1ZS0wNSwgLTQuNTEzODIwNjQ4MTkzMzU5ZS0wNSwgLTQuOTk2ODQzNzE5NDgyNDIxNGUtMDUsIC01LjQ2ODYyNDExNDk5MDIzNGUtMDUsIC01LjkyOTQ1OTc2MjU3MzI0MmUtMDUsIC02LjM3NjQ1ODc0MDIzNDM3NWUtMDUsIC02LjgwNjMwMjY0MjgyMjI2NWUtMDUsIC03LjIxNTM1MTEwNDczNjMyOGUtMDUsIC03LjU5NzU0MDI4MzIwMzEyNGUtMDUsIC03Ljk0Nzk1OTg5OTkwMjM0NGUtMDUsIC04LjI2Mzk2Nzg5NTUwNzgxMmUtMDUsIC04LjU0Mzc3NzQ2NTgyMDMxMmUtMDUsIC04Ljc4Nzc0MjYxNDc0NjA5M2UtMDUsIC04Ljk5NzY3NDU2MDU0Njg3NGUtMDUsIC05LjE3NDMyNzA4NzQwMjM0NGUtMDUsIC05LjMxODYwNTA0MTUwMzkwNmUtMDUsIC05LjQzMTYwNDAwMzkwNjI1ZS0wNSwgLTkuNTEzMDM3MTA5Mzc1ZS0wNSwgLTkuNTYzMzU1MjU1MTI2OTUyZS0wNSwgLTkuNTgzNjU3ODM2OTE0MDYyZS0wNSwgLTkuNTc0NjU1MTUxMzY3MTg4ZS0wNSwgLTkuNTM4Mjk2NTA4Nzg5MDYxZS0wNSwgLTkuNDc3MjcwNTA3ODEyNWUtMDUsIC05LjM5NDY5OTg1OTYxOTE0ZS0wNSwgLTkuMjk1MDM3ODQxNzk2ODc1ZS0wNSwgLTkuMTgyNjA1NzQzNDA4MjAyZS0wNSwgLTkuMDYwNTY3NDc0MzY1MjM0ZS0wNSwgLTguOTMxNjA4NTgxNTQyOTY4ZS0wNSwgLTguNzk3NzA2NjA0MDAzOTA1ZS0wNSwgLTguNjYwMTI5NTQ3MTE5MTRlLTA1LCAtOC41MjAzNjU5MDU3NjE3MTllLTA1LCAtOC4zNzk1OTg5OTkwMjM0MzdlLTA1LCAtOC4yMzg0MDU2MDkxMzA4NTllLTA1LCAtOC4wOTc3NTA4NTQ0OTIxODdlLTA1LCAtNy45NTg2NzY5MTA0MDAzOWUtMDUsIC03LjgyMjE0NTg0MzUwNTg1OWUtMDUsIC03LjY4OTQwNzM0ODYzMjgxMmUtMDUsIC03LjU2MTQyNzMwNzEyODkwNmUtMDUsIC03LjQzODY5NTUyNjEyMzA0N2UtMDUsIC03LjMyMTUyMDIzMzE1NDI5N2UtMDUsIC03LjIwOTg5MjI3Mjk0OTIxOGUtMDUsIC03LjEwMzYxMDIyOTQ5MjE4N2UtMDUsIC03LjAwMjYyMjIyMjkwMDM5ZS0wNSwgLTYuOTA2ODgwMTg3OTg4MjhlLTA1LCAtNi44MTYyNjQzNDMyNjE3MThlLTA1LCAtNi43MzA3NTQ4NTIyOTQ5MjFlLTA1LCAtNi42NTAzMzM0MDQ1NDEwMTZlLTA1LCAtNi41NzUwMzgxNDY5NzI2NTZlLTA1LCAtNi41MDUwNzUwNzMyNDIxODhlLTA1LCAtNi40NDA1Njc3Nzk1NDEwMTVlLTA1LCAtNi4zODE0NTQ4NDkyNDMxNjNlLTA1LCAtNi4zMjc2MDA4NjA1OTU3MDNlLTA1LCAtNi4yNzg3NzA0NDY3NzczNDNlLTA1LCAtNi4yMzQ2ODc4MDUxNzU3ODFlLTA1LCAtNi4xOTUxMTcxODc1ZS0wNSwgLTYuMTU5NzczMjU0Mzk0NTNlLTA1LCAtNi4xMjgyOTU4OTg0Mzc1ZS0wNSwgLTYuMTAwMzY0Njg1MDU4NTk0ZS0wNSwgLTYuMDc1NzA1MzM3NTI0NDE0ZS0wNSwgLTYuMDU0MDg3MDY2NjUwMzkxZS0wNSwgLTYuMDM1MzQzOTMzMTA1NDY4NmUtMDUsIC02LjAxOTMyNzE2MzY5NjI4OWUtMDUsIC02LjAwNTg3NzY4NTU0Njg3NWUtMDUsIC01Ljk5NDg2NjE4MDQxOTkyMTRlLTA1LCAtNS45ODYyMDIyMzk5OTAyMzQ0ZS0wNSwgLTUuOTc5ODE2NDM2NzY3NTc4ZS0wNSwgLTUuOTc1NjU5MTc5Njg3NDk5NWUtMDUsIC01Ljk3MzY5OTU2OTcwMjE0OGUtMDUsIC01Ljk3MzkwMjEzMDEyNjk1M2UtMDUsIC01Ljk3NjI0OTY5NDgyNDIxOGUtMDUsIC01Ljk4MDc2NzA1OTMyNjE3MmUtMDUsIC01Ljk4NzUwODAxMDg2NDI1OGUtMDUsIC01Ljk5NjU1MjI3NjYxMTMyOGUtMDUsIC02LjAwODAwMzk5NzgwMjczNGUtMDUsIC02LjAyMTk3MTEzMDM3MTA5M2UtMDUsIC02LjAzODU2NTQ0NDk0NjI4OWUtMDUsIC02LjA1NzkxMzU4OTQ3NzUzOWUtMDUsIC02LjA4MDE0NDExOTI2MjY5NWUtMDUsIC02LjEwNTM3MTg1NjY4OTQ1M2UtMDUsIC02LjEzMzY5NTIyMDk0NzI2NmUtMDUsIC02LjE2NTE4NDAyMDk5NjA5M2UtMDUsIC02LjE5OTg5Mzk1MTQxNjAxNWUtMDUsIC02LjIzNzg4NjgxMDMwMjczNWUtMDUsIC02LjI3OTIyNjY4NDU3MDMxMmUtMDUsIC02LjMyMzk2NjIxNzA0MTAxNWUtMDUsIC02LjM3MjE1NTc2MTcxODc1ZS0wNSwgLTYuNDIzODMxOTM5Njk3MjY2ZS0wNSwgLTYuNDc5MDIyMjE2Nzk2ODc1ZS0wNSwgLTYuNTM3NzUzMjk1ODk4NDM3ZS0wNSwgLTYuNjAwMDIwNTk5MzY1MjM0ZS0wNSwgLTYuNjY1Nzg1MjE3Mjg1MTU1ZS0wNSwgLTYuNzM0OTcxNjE4NjUyMzQ0ZS0wNSwgLTYuODA3NDY3NjUxMzY3MTg4ZS0wNSwgLTYuODgzMTI5ODgyODEyNWUtMDUsIC02Ljk2MTc5MTk5MjE4NzVlLTA1LCAtNy4wNDMyNjMyNDQ2Mjg5MDZlLTA1LCAtNy4xMjczMjE2MjQ3NTU4NTllLTA1LCAtNy4yMTM3Mjk4NTgzOTg0MzhlLTA1LCAtNy4zMDIyMzQ2NDk2NTgyMDNlLTA1LCAtNy4zOTI1NjQzOTIwODk4NDRlLTA1LCAtNy40ODQ0MzYwMzUxNTYyNDllLTA1LCAtNy41Nzc1NTEyNjk1MzEyNWUtMDUsIC03LjY3MTU5MTk0OTQ2Mjg5ZS0wNSwgLTcuNzY2MjIxNjE4NjUyMzQ0ZS0wNSwgLTcuODYxMDkzOTAyNTg3ODllLTA1LCAtNy45NTU4NTQwMzQ0MjM4MjhlLTA1LCAtOC4wNTAxNDE5MDY3MzgyODFlLTA1LCAtOC4xNDM2MDI3NTI2ODU1NDdlLTA1LCAtOC4yMzU4ODI1NjgzNTkzNzVlLTA1LCAtOC4zMjY2MzU3NDIxODc1ZS0wNSwgLTguNDE1NTMzNDQ3MjY1NjI1ZS0wNSwgLTguNTAyMjYyODc4NDE3OTY5ZS0wNSwgLTguNTg2NTI5NTQxMDE1NjI1ZS0wNSwgLTguNjY4MDU3MjUwOTc2NTYyZS0wNSwgLTguNzQ2NTgwNTA1MzcxMDkzZS0wNSwgLTguODIxODUyMTExODE2NDA2ZS0wNSwgLTguODkzNjQ5MjkxOTkyMTg3ZS0wNSwgLTguOTYxNzY2MDUyMjQ2MDk0ZS0wNSwgLTkuMDI2MDIzMTAxODA2NjRlLTA1LCAtOS4wODYyNjcwODk4NDM3NWUtMDUsIC05LjE0MjM2Njc5MDc3MTQ4M2UtMDUsIC05LjE5NDIyOTEyNTk3NjU2MmUtMDUsIC05LjI0MTc5MDAwODU0NDkyMWUtMDUsIC05LjI4NTAyNjU1MDI5Mjk2OGUtMDUsIC05LjMyMzk0MTgwMjk3ODUxNWUtMDUsIC05LjM1ODU3MzE1MDYzNDc2NWUtMDUsIC05LjM4ODk3ODU3NjY2MDE1NmUtMDUsIC05LjQxNTI0OTYzMzc4OTA2MmUtMDUsIC05LjQzNzUwNDU3NzYzNjcxOGUtMDUsIC05LjQ1NTg4MjI2MzE4MzU5NGUtMDUsIC05LjQ3MDU0MTM4MTgzNTkzOGUtMDUsIC05LjQ4MTY2MTk4NzMwNDY4OGUtMDUsIC05LjQ4OTQ0Mzk2OTcyNjU2MmUtMDUsIC05LjQ5NDExMDEwNzQyMTg3NWUtMDUsIC05LjQ5NTkwOTExODY1MjM0M2UtMDUsIC05LjQ5NTEwNjUwNjM0NzY1NmUtMDUsIC05LjQ5MTk4MjI2OTI4NzEwOWUtMDUsIC05LjQ4NjgzMDkwMjA5OTYwOWUtMDUsIC05LjQ3OTk1NTI5MTc0ODA0NmUtMDUsIC05LjQ3MTY2ODI0MzQwODIwM2UtMDUsIC05LjQ2MjI5NTUzMjIyNjU2MmUtMDUsIC05LjQ1MjE1MzAxNTEzNjcxOGUtMDUsIC05LjQ0MTUzOTc2NDQwNDI5NmUtMDUsIC05LjQzMDc0Nzk4NTgzOTg0NGUtMDUsIC05LjQyMDA1MTU3NDcwNzAzMWUtMDUsIC05LjQwOTcxODMyMjc1MzkwNmUtMDUsIC05LjQwMDAwMTUyNTg3ODkwNmUtMDUsIC05LjM5MTEzNjkzMjM3MzA0N2UtMDUsIC05LjM4MzMyODI0NzA3MDMxM2UtMDUsIC05LjM3Njc1MTcwODk4NDM3NWUtMDUsIC05LjM3MTU1MzgwMjQ5MDIzM2UtMDUsIC05LjM2Nzg1MDQ5NDM4NDc2NWUtMDUsIC05LjM2NTczNDg2MzI4MTI1ZS0wNSwgLTkuMzY1MjUxOTIyNjA3NDIxZS0wNSwgLTkuMzY2Mzk4NjIwNjA1NDY5ZS0wNSwgLTkuMzY5MTM1Mjg0NDIzODI4ZS0wNSwgLTkuMzczMzc2NDY0ODQzNzVlLTA1LCAtOS4zNzkwMTIyOTg1ODM5ODRlLTA1LCAtOS4zODU5MDkyNzEyNDAyMzRlLTA1LCAtOS4zOTM4OTU3MjE0MzU1NDZlLTA1LCAtOS40MDI3NTk1NTIwMDE5NTNlLTA1LCAtOS40MTIyNjk1OTIyODUxNTZlLTA1LCAtOS40MjIxNzI1NDYzODY3MThlLTA1LCAtOS40MzIxOTYwNDQ5MjE4NzRlLTA1LCAtOS40NDIwNTkzMjYxNzE4NzRlLTA1LCAtOS40NTE0NDY1MzMyMDMxMjVlLTA1LCAtOS40NjAwMDgyMzk3NDYwOTNlLTA1LCAtOS40NjczODIwNDk1NjA1NDdlLTA1LCAtOS40NzMyMDA5ODg3Njk1M2UtMDUsIC05LjQ3NzA3NzQ4NDEzMDg1OWUtMDUsIC05LjQ3ODYxNzA5NTk0NzI2NWUtMDUsIC05LjQ3NzQwNDc4NTE1NjI1ZS0wNSwgLTkuNDcyOTkzNDY5MjM4MjgxZS0wNSwgLTkuNDY0OTU5NzE2Nzk2ODc0ZS0wNSwgLTkuNDUyOTAzNzQ3NTU4NTk0ZS0wNSwgLTkuNDM2NDM3OTg4MjgxMjVlLTA1LCAtOS40MTUyMDA4MDU2NjQwNjJlLTA1LCAtOS4zODg4MzIwOTIyODUxNTZlLTA1LCAtOS4zNTY5Njk0NTE5MDQyOTdlLTA1LCAtOS4zMTkyNzk0Nzk5ODA0NjhlLTA1LCAtOS4yNzU0NzkxMjU5NzY1NjJlLTA1LCAtOS4yMjUzMTM1NjgxMTUyMzNlLTA1LCAtOS4xNjg1Nzc1NzU2ODM1OTRlLTA1LCAtOS4xMDUwOTg3MjQzNjUyMzRlLTA1LCAtOS4wMzQ3MTgzMjI3NTM5MDdlLTA1LCAtOC45NTczNTU0OTkyNjc1NzhlLTA1LCAtOC44NzMwMDAzMzU2OTMzNTllLTA1LCAtOC43ODE2OTcwODI1MTk1MzFlLTA1LCAtOC42ODM1NjAxODA2NjQwNjJlLTA1LCAtOC41Nzg3Mzg0MDMzMjAzMTJlLTA1LCAtOC40Njc0MDExMjMwNDY4NzRlLTA1LCAtOC4zNDk3Nzk1MTA0OTgwNDZlLTA1LCAtOC4yMjYxODEwMzAyNzM0MzdlLTA1LCAtOC4wOTY5Mjk5MzE2NDA2MjVlLTA1LCAtNy45NjIzODQ3OTYxNDI1NzdlLTA1LCAtNy44MjI5MjU1Njc2MjY5NTNlLTA1LCAtNy42Nzg5NDg5NzQ2MDkzNzVlLTA1LCAtNy41MzA5MDQzODg0Mjc3MzRlLTA1LCAtNy4zNzkzMDk4NDQ5NzA3MDJlLTA1LCAtNy4yMjQ2ODcxOTQ4MjQyMThlLTA1LCAtNy4wNjc1NDM3OTI3MjQ2MDllLTA1LCAtNi45MDg0Nzc3ODMyMDMxMjVlLTA1LCAtNi43NDgxNjEzMTU5MTc5NjhlLTA1LCAtNi41ODczNjQxOTY3NzczNDRlLTA1LCAtNi40MjY5NjA3NTQzOTQ1M2UtMDUsIC02LjI2NzgzMjk0Njc3NzM0M2UtMDUsIC02LjExMDgyMjY3NzYxMjMwNGUtMDUsIC01Ljk1Njg2NjQ1NTA3ODEyNWUtMDUsIC01LjgwNzAxODY2MTQ5OTAyM2UtMDUsIC01LjY2MjMzMjE1MzMyMDMxMmUtMDUsIC01LjUyMzkxMjgxMTI3OTI5N2UtMDUsIC01LjM5MjgwMjQyOTE5OTIxOWUtMDUsIC01LjI2OTkwMDUxMjY5NTMxMmUtMDUsIC01LjE1NjI0MDg0NDcyNjU2MjVlLTA1LCAtNS4wNTMwMDUyMTg1MDU4NTk0ZS0wNSwgLTQuOTYxMzgzODE5NTgwMDc4ZS0wNSwgLTQuODgyNjA0MjE3NTI5Mjk2NWUtMDUsIC00LjgxNzc3ODM5NjYwNjQ0NWUtMDUsIC00Ljc2NzY5MjU2NTkxNzk2OWUtMDUsIC00LjczMzE4NDA1MTUxMzY3MTZlLTA1LCAtNC43MTUyNzA5OTYwOTM3NWUtMDUsIC00LjcxNDY4ODQ5MTgyMTI4OWUtMDUsIC00LjczMjEzNDYyODI5NTg5OGUtMDUsIC00Ljc2NzkyMzczNjU3MjI2NTRlLTA1LCAtNC44MjE2MzkyNTE3MDg5ODRlLTA1LCAtNC44OTMzNjQzMzQxMDY0NDVlLTA1LCAtNC45ODM3NjE1OTY2Nzk2ODczZS0wNSwgLTUuMDkzNjc1OTk0ODczMDQ2NWUtMDUsIC01LjIyNDM1NzIyMzUxMDc0MmUtMDUsIC01LjM3NjYyNzczMTMyMzI0MmUtMDUsIC01LjU1MDMwOTM3MTk0ODI0MmUtMDUsIC01Ljc0NTUxMzkxNjAxNTYyNWUtMDUsIC01Ljk2Mjk0NDQxMjIzMTQ0NTNlLTA1LCAtNi4yMDI3MDkxOTc5OTgwNDdlLTA1LCAtNi40NjUxMjIyMjI5MDAzOWUtMDUsIC02Ljc0OTU0NDUyNTE0NjQ4NGUtMDUsIC03LjA1MzM2MDc0ODI5MTAxNWUtMDUsIC03LjM3NDg1ODA5MzI2MTcxOGUtMDUsIC03LjcxMjgzNzIxOTIzODI4MWUtMDUsIC04LjA2NjA5OTU0ODMzOTg0NGUtMDUsIC04LjQzNDQ2MDQ0OTIxODc1ZS0wNSwgLTguODE1NTk5ODIyOTk4MDQ2ZS0wNSwgLTkuMjA0MDQyMDUzMjIyNjU2ZS0wNSwgLTkuNTkzNTg5NzgyNzE0ODQ0ZS0wNSwgLTkuOTc3Mjk5NDk5NTExNzE5ZS0wNSwgLTAuMDAwMTAzNDc4MzAyMDAxOTUzMTIsIC0wLjAwMDEwNjk5NDA1NjcwMTY2MDE2LCAtMC4wMDAxMTAyNDczNTI2MDAwOTc2NiwgLTAuMDAwMTEzMTM3MjM3NTQ4ODI4MTMsIC0wLjAwMDExNTU4MzE2MDQwMDM5MDYyLCAtMC4wMDAxMTc1MTA3OTU1OTMyNjE3MSwgLTAuMDAwMTE4ODY1Njc2ODc5ODgyODEsIC0wLjAwMDExOTY0Mjg1Mjc4MzIwMzEyLCAtMC4wMDAxMTk4MjI2Mzk0NjUzMzIwMiwgLTAuMDAwMTE5Mzc1OTE1NTI3MzQzNzQsIC0wLjAwMDExODI5ODMzOTg0Mzc1LCAtMC4wMDAxMTY1ODcyMTE2MDg4ODY3MiwgLTAuMDAwMTE0MjgyOTI4NDY2Nzk2ODcsIC0wLjAwMDExMTQ4NzY2MzI2OTA0Mjk2LCAtMC4wMDAxMDgzMDE3ODgzMzAwNzgxMiwgLTAuMDAwMTA0ODQxMjc4MDc2MTcxODcsIC0wLjAwMDEwMTI2NzQ2MzY4NDA4MjAyLCAtOS43NzM4MDY3NjI2OTUzMTFlLTA1LCAtOS40NDU1Njg4NDc2NTYyNDllLTA1LCAtOS4xNjgwMDk5NDg3MzA0NjhlLTA1LCAtOC45NTk3NTAzNjYyMTA5MzhlLTA1LCAtOC44NDEyMTcwNDEwMTU2MjVlLTA1LCAtOC44Mzc4OTQ0Mzk2OTcyNjVlLTA1LCAtOC45NTk2NzI1NDYzODY3MTllLTA1LCAtOS4yMDg3NzUzMjk1ODk4NDRlLTA1LCAtOS41NzUzMDM2NDk5MDIzNDRlLTA1LCAtMC4wMDAxMDAxOTQwMDc4NzM1MzUxNSwgLTAuMDAwMTA0OTcwNzAzMTI0OTk5OTksIC0wLjAwMDEwOTcxNjI3ODA3NjE3MTg4LCAtMC4wMDAxMTM4NzA2NTg4NzQ1MTE3MiwgLTAuMDAwMTE2NzcxNjIxNzA0MTAxNTUsIC0wLjAwMDExNzk4NDg0ODAyMjQ2MDkzLCAtMC4wMDAxMTcxNzUxODYxNTcyMjY1NiwgLTAuMDAwMTE0NDkwNTc3Njk3NzUzOSwgLTAuMDAwMTEwODYzODIyOTM3MDExNzIsIC0wLjAwMDEwNzE5MjgxMDA1ODU5Mzc0LCAtMC4wMDAxMDQyNTU5MzU2Njg5NDUzLCAtMC4wMDAxMDI5MzAwMzg0NTIxNDg0MywgLTAuMDAwMTAzODkwMjI4MjcxNDg0MzcsIC0wLjAwMDEwNzU1NDEzODE4MzU5Mzc0LCAtMC4wMDAxMTQwNDQwNzUwMTIyMDcwMywgLTAuMDAwMTIyMzU3MTkyOTkzMTY0MDYsIC0wLjAwMDEyOTk2NjYyOTAyODMyMDMsIC0wLjAwMDEzMzkwMDc4NzM1MzUxNTYsIC0wLjAwMDEzMTAwNTA1MDY1OTE3OTcsIC0wLjAwMDExODIyMjU3OTk1NjA1NDY4LCAtOS4yNjUwOTc4MDg4Mzc4OWUtMDUsIC01LjExMTc5Mjc1NTEyNjk1M2UtMDUsIDguNzgzMjU4NDM4MTEwMzUxZS0wNiwgOC44MTUzMDQ1NjU0Mjk2ODdlLTA1LCAwLjAwMDE4NDkxMDc2NjYwMTU2MjUsIDAuMDAwMjkzODUxNDcwOTQ3MjY1NiwgMC4wMDA0MTEwNjM4NzMyOTEwMTU2LCAwLjAwMDUzMzE3MzcwNjA1NDY4NzQsIDAuMDAwNjU3NTcxNzE2MzA4NTkzNywgMC4wMDA3ODMyODk0ODk3NDYwOTM3LCAwLjAwMDkwMjAzNDcyOTAwMzkwNjIsIDAuMDAxMDAwMTUyMDk5NjA5Mzc1LCAwLjAwMTA2NTI2OTc3NTM5MDYyNSwgMC4wMDEwODQzNzI2ODA2NjQwNjI2LCAwLjAwMTA1NTEyNzQ0MTQwNjI1LCAwLjAwMDk4NjI2ODk4MTkzMzU5MzcsIDAuMDAwODg2NzM4NzY5NTMxMjUsIDAuMDAwNzY4NjYxMzc2OTUzMTI1LCAwLjAwMDYzOTc5MzY0MDEzNjcxODcsIDAuMDAwNTAxNDkwNjAwNTg1OTM3NSwgMC4wMDAzNTgwNDA3NDA5NjY3OTY5LCAwLjAwMDIxNDIxNzMwMDQxNTAzOTA2LCA3LjY4NjE0NTc4MjQ3MDcwM2UtMDUsIC00LjQ2MDczODc1NDI3MjQ2MDRlLTA1LCAtMC4wMDAxNDQyMjY5Mjg3MTA5Mzc0OCwgLTAuMDAwMjE5MTE2ODIxMjg5MDYyNSwgLTAuMDAwMjY4NjM1MzE0OTQxNDA2MiwgLTAuMDAwMjk0NzY3NDI1NTM3MTA5NCwgLTAuMDAwMjk5OTI3NjEyMzA0Njg3NSwgLTAuMDAwMjg2OTU2MTc2NzU3ODEyNSwgLTAuMDAwMjYwNjU1MDI5Mjk2ODc1LCAtMC4wMDAyMjYyMTU3MTM1MDA5NzY1NSwgLTAuMDAwMTg4Mzg5NDM0ODE0NDUzMTIsIC0wLjAwMDE1MTc0NDk5NTExNzE4NzQ4LCAtMC4wMDAxMTkxOTQ5MzEwMzAyNzM0NCwgLTkuMjYxNDIxMjAzNjEzMjgxZS0wNSwgLTcuNDAxNjc5OTkyNjc1NzgxZS0wNSwgLTYuNDEwODg0MDk0MjM4MjhlLTA1LCAtNi4xOTU4NjU2MzExMDM1MTZlLTA1LCAtNi42MTYyNjg5MjA4OTg0MzdlLTA1LCAtNy40NzE1MDY1MDAyNDQxNGUtMDUsIC04LjUyMzM4NDA5NDIzODI4ZS0wNSwgLTkuNjIzNDk5Mjk4MDk1NzAyZS0wNSwgLTAuMDAwMTA2MjIyNTE4OTIwODk4NDQsIC0wLjAwMDExMzE0NzQ5MTQ1NTA3ODEyLCAtMC4wMDAxMTYwNDU0NTU5MzI2MTcxOSwgLTAuMDAwMTE0ODE1NDc1NDYzODY3MTksIC0wLjAwMDEwOTYzOTY1NjA2Njg5NDUyLCAtMC4wMDAxMDE0MzIzMTIwMTE3MTg3NSwgLTkuMTI4NjYwNTgzNDk2MDkzZS0wNSwgLTcuOTg5NjIwOTcxNjc5Njg4ZS0wNSwgLTYuODI3NjkyNDEzMzMwMDc4ZS0wNSwgLTUuNzc4MDkxNDMwNjY0MDYyNGUtMDUsIC00LjkxMTcyMDI3NTg3ODkwNmUtMDUsIC00LjI1OTg0NzY0MDk5MTIxMDVlLTA1LCAtMy44MzA3MjIwNDU4OTg0MzdlLTA1LCAtMy41ODY2NzYwMjUzOTA2MjVlLTA1LCAtMy40OTE3Mjc4Mjg5Nzk0OTJlLTA1LCAtMy41MjM2NDM4NzUxMjIwNzA1ZS0wNSwgLTMuNjM5NjgyMDA2ODM1OTM3ZS0wNSwgLTMuNzg1NzM4MzcyODAyNzM0ZS0wNSwgLTMuOTI3MTc3NDI5MTk5MjE5ZS0wNSwgLTQuMDQyOTE2ODcwMTE3MTg3NmUtMDUsIC00LjEyNjA0NTIyNzA1MDc4MWUtMDUsIC00LjE4NTg3NDkzODk2NDg0NGUtMDUsIC00LjIyNzAwOTk2Mzk4OTI1NzZlLTA1LCAtNC4yNDc2MDEzMTgzNTkzNzVlLTA1LCAtNC4yNDY5MTY5NjE2Njk5MjE1ZS0wNSwgLTQuMjI1MzUwMTg5MjA4OTg0ZS0wNSwgLTQuMTgzOTM0NzgzOTM1NTQ3ZS0wNSwgLTQuMTIzMzgyOTQ5ODI5MTAxNWUtMDUsIC00LjA0MTY5MzExNTIzNDM3NWUtMDUsIC0zLjkzNDIwNzE1MzMyMDMxMjVlLTA1LCAtMy43OTYyODAyODg2OTYyODllLTA1LCAtMy42MjUxNTI5NjkzNjAzNTE2ZS0wNSwgLTMuNDIyMTg4NTY4MTE1MjM0ZS0wNSwgLTMuMTkxMDIxMTU2MzExMDM1ZS0wNSwgLTIuOTM1MTI2NDk1MzYxMzI4ZS0wNSwgLTIuNjU2NzM3ODk5NzgwMjczNGUtMDUsIC0yLjM1NTYxOTgxMjAxMTcxODhlLTA1LCAtMi4wMzExMjc5Mjk2ODc0OTk4ZS0wNSwgLTEuNjgzNjc5MTk5MjE4NzVlLTA1LCAtMS4zMTQ1MTcxMTY1NDY2MzA3ZS0wNSwgLTkuMjU4Nzg1MjQ3ODAyNzM0ZS0wNiwgLTUuMTk3NDg0MDE2NDE4NDU2NmUtMDYsIC05LjY2MTg4NDMwNzg2MTMyN2UtMDcsIDMuNDI5MzE0MTM2NTA1MTI3ZS0wNiwgNy45NjYzMDI4NzE3MDQxZS0wNiwgMS4yNjE0MjI2MzQxMjQ3NTU4ZS0wNSwgMS43MzI5ODE4NzI1NTg1OTM2ZS0wNSwgMi4yMDY1Nzc2ODI0OTUxMTdlLTA1LCAyLjY4MDQ4MDc2NjI5NjM4NjZlLTA1LCAzLjE1NDU3NTE1NzE2NTUyN2UtMDUsIDMuNjI4NzcwMDY1MzA3NjE3ZS0wNSwgNC4xMDM0OTM4ODEyMjU1ODU0ZS0wNSwgNC41Nzg3ODg3NTczMjQyMTg1ZS0wNSwgNS4wNTQ3MTQyMDI4ODA4NTllLTA1LCA1LjUzMjY1Njg2MDM1MTU2MmUtMDUsIDYuMDE0ODMzMDY4ODQ3NjU2ZS0wNSwgNi41MDI5MjIwNTgxMDU0NjllLTA1LCA2Ljk5ODE4NjQ5MjkxOTkyMmUtMDUsIDcuNTAxNjc4NDY2Nzk2ODc0ZS0wNSwgOC4wMTQzMzEwNTQ2ODc1ZS0wNSwgOC41MzgyMjg2MDcxNzc3MzRlLTA1LCA5LjA3NjE5MDk0ODQ4NjMyOGUtMDUsIDkuNjMwNzg2MTMyODEyNDk5ZS0wNSwgMC4wMDAxMDIwNDMwODMxOTA5MTc5NywgMC4wMDAxMDc5NzkxNDg4NjQ3NDYwOCwgMC4wMDAxMTQxMTc1MjMxOTMzNTkzNywgMC4wMDAxMjA0NTM5MDMxOTgyNDIxOCwgMC4wMDAxMjY5NzY4Njc2NzU3ODEyNCwgMC4wMDAxMzM2NjQ0ODk3NDYwOTM3NSwgMC4wMDAxNDA0ODQ5NTQ4MzM5ODQzNiwgMC4wMDAxNDc0MDU4ODM3ODkwNjI1LCAwLjAwMDE1NDM5MzczNzc5Mjk2ODc0LCAwLjAwMDE2MTQxOTc1NDAyODMyMDMsIDAuMDAwMTY4NDYyNDMyODYxMzI4MSwgMC4wMDAxNzU0OTMyODYxMzI4MTI1LCAwLjAwMDE4MjQ3OTg3MzY1NzIyNjU1LCAwLjAwMDE4OTM4OTg5MjU3ODEyNSwgMC4wMDAxOTYxODgyMTcxNjMwODU5MywgMC4wMDAyMDI4NDc2MjU3MzI0MjE4NiwgMC4wMDAyMDkzNTIzMTAxODA2NjQwNiwgMC4wMDAyMTU2ODk4MzQ1OTQ3MjY1NSwgMC4wMDAyMjE4NTMxNzk5MzE2NDA2MiwgMC4wMDAyMjc4NTM0MjQwNzIyNjU2MSwgMC4wMDAyMzM3MTAzMjcxNDg0Mzc1LCAwLjAwMDIzOTQ1MjkyNjYzNTc0MjE3LCAwLjAwMDI0NTEyMzQxMzA4NTkzNzUsIDAuMDAwMjUwNzQyNzA2Mjk4ODI4MSwgMC4wMDAyNTYzMTY3NzI0NjA5Mzc1LCAwLjAwMDI2MTg0OTcwMDkyNzczNDM0LCAwLjAwMDI2NzMzMDU5NjkyMzgyODEsIDAuMDAwMjcyNzUwMjQ0MTQwNjI0OTcsIDAuMDAwMjc4MTA0NDkyMTg3NSwgMC4wMDAyODMzNzYwOTg2MzI4MTI1LCAwLjAwMDI4ODU0MTkwMDYzNDc2NTYsIDAuMDAwMjkzNTc4MzA4MTA1NDY4NywgMC4wMDAyOTg0NDMxNzYyNjk1MzEyLCAwLjAwMDMwMzA3NjQ0NjUzMzIwMzEsIDAuMDAwMzA3NDA0NTEwNDk4MDQ2OSwgMC4wMDAzMTEzMTQ3ODg4MTgzNTkzNSwgMC4wMDAzMTQ2NzU0NDU1NTY2NDA2LCAwLjAwMDMxNzM1MzMzMjUxOTUzMTI2LCAwLjAwMDMxOTIwNTY1Nzk1ODk4NDM2LCAwLjAwMDMyMDExODcxMzM3ODkwNjIzLCAwLjAwMDMyMDAwMjYyNDUxMTcxODcsIDAuMDAwMzE4NzcyOTc5NzM2MzI4MTMsIDAuMDAwMzE2MzcxNTgyMDMxMjUsIDAuMDAwMzEyNzU4MzYxODE2NDA2MiwgMC4wMDAzMDc4OTc4ODgxODM1OTM3NCwgMC4wMDAzMDE3NzI1ODMwMDc4MTI1LCAwLjAwMDI5NDM3NDI2NzU3ODEyNSwgMC4wMDAyODU2ODM3NzY4NTU0Njg3NCwgMC4wMDAyNzU3MDY4Nzg2NjIxMDkzNSwgMC4wMDAyNjQ0OTM4MDQ5MzE2NDA2MywgMC4wMDAyNTIxMjY4OTIwODk4NDM3NiwgMC4wMDAyMzg3NDM3NzQ0MTQwNjI1LCAwLjAwMDIyNDUxNDM4OTAzODA4NTk0LCAwLjAwMDIwOTYxMTUxMTIzMDQ2ODc1LCAwLjAwMDE5NDIyMTE3NjE0NzQ2MDk0LCAwLjAwMDE3ODUyNDI3NjczMzM5ODQzLCAwLjAwMDE2MjY5NDMwNTQxOTkyMTg3LCAwLjAwMDE0Njg5NDg5NzQ2MDkzNzUsIDAuMDAwMTMxMjYxNDI4ODMzMDA3ODIsIDAuMDAwMTE1OTAwMDQ3MzAyMjQ2MDksIDAuMDAwMTAwOTA3MTEyMTIxNTgyMDMsIDguNjM3Njk2MDc1NDM5NDUzZS0wNSwgNy4yNDA4NTA4MzAwNzgxMjRlLTA1LCA1LjkxMjIwMzIxNjU1MjczNGUtMDUsIDQuNjYxNjgwOTg0NDk3MDdlLTA1LCAzLjQ5NDUzMTI0OTk5OTk5OTZlLTA1LCAyLjQxMjc2NjI2NTg2OTE0MDZlLTA1LCAxLjQxNDE2MjkyMTkwNTUxNzVlLTA1LCA0LjkzOTk0MTQwNjI1ZS0wNiwgLTMuNTMxNTQ3MDY5NTQ5NTYwNGUtMDYsIC0xLjEzNDM4MDcyMjA0NTg5ODRlLTA1LCAtMS44NTg4Mzc1MDkxNTUyNzMzZS0wNSwgLTIuNTM2NjY3ODIzNzkxNTAzNmUtMDUsIC0zLjE3NjIzMTc2NTc0NzA3ZS0wNSwgLTMuNzgzMjAxOTgwNTkwODJlLTA1LCAtNC4zNjA0NzI0ODg0MDMzMmUtMDUsIC00LjkwOTg5NDk0MzIzNzMwNGUtMDUsIC01LjQzNDQ0MTM3NTczMjQyMmUtMDUsIC01LjkzODU3NjUwNzU2ODM1OTRlLTA1LCAtNi40MjgzNTY5MzM1OTM3NDllLTA1LCAtNi45MDg0MTI5MzMzNDk2MDllLTA1LCAtNy4zODA4NzkyMTE0MjU3ODFlLTA1LCAtNy44NDYzOTM1ODUyMDUwNzdlLTA1LCAtOC4zMDQxMzM2MDU5NTcwMzJlLTA1LCAtOC43NTI2NjcyMzYzMjgxMjVlLTA1LCAtOS4xODk3NDMwNDE5OTIxODhlLTA1LCAtOS42MTE2MzEwMTE5NjI4OWUtMDUsIC0wLjAwMDEwMDEyMzUzNTE1NjI0OTk5LCAtMC4wMDAxMDM4NDkxODk3NTgzMDA3OCwgLTAuMDAwMTA3MjQ0ODI3MjcwNTA3ODEsIC0wLjAwMDExMDI4NDg0MzQ0NDgyNDIxLCAtMC4wMDAxMTI5NjMyNTY4MzU5Mzc1LCAtMC4wMDAxMTUyODQyNDA3MjI2NTYyNSwgLTAuMDAwMTE3MjQ1NTI5MTc0ODA0NjgsIC0wLjAwMDExODgzNzQ0ODEyMDExNzE5LCAtMC4wMDAxMjAwNTEwMjUzOTA2MjQ5OSwgLTAuMDAwMTIwODg5NDA0Mjk2ODc0OTksIC0wLjAwMDEyMTM2MjI5NzA1ODEwNTQ2LCAtMC4wMDAxMjE0ODIyMjM1MTA3NDIxOCwgLTAuMDAwMTIxMjYyNzg2ODY1MjM0MzcsIC0wLjAwMDEyMDcxNjMyMzg1MjUzOTA1LCAtMC4wMDAxMTk4NjQyODgzMzAwNzgxMiwgLTAuMDAwMTE4NzM5NzMwODM0OTYwOTQsIC0wLjAwMDExNzM4ODM5NzIxNjc5Njg3LCAtMC4wMDAxMTU4NjE0MDQ0MTg5NDUzMSwgLTAuMDAwMTE0MTk5MTExOTM4NDc2NTYsIC0wLjAwMDExMjQzMTY0MDYyNSwgLTAuMDAwMTEwNTgyNjg3Mzc3OTI5NjksIC0wLjAwMDEwODY3MjE5NTQzNDU3MDMxLCAtMC4wMDAxMDY3MjA4MDIzMDcxMjg5LCAtMC4wMDAxMDQ3NDkzNzQzODk2NDg0MywgLTAuMDAwMTAyNzczMzkxNzIzNjMyOCwgLTAuMDAwMTAwODAyMDYyOTg4MjgxMjUsIC05Ljg4NDYyMDY2NjUwMzkwNWUtMDUsIC05LjY5MTg0NDE3NzI0NjA5M2UtMDUsIC05LjUwMzI4MDYzOTY0ODQzN2UtMDUsIC05LjMyMDQ4NjQ1MDE5NTMxMmUtMDUsIC05LjE0NDU0NTc0NTg0OTYxZS0wNSwgLTguOTc2MDI1MzkwNjI1ZS0wNSwgLTguODE1MTk2MjI4MDI3MzQ0ZS0wNSwgLTguNjYyMTkzMjk4MzM5ODQzZS0wNSwgLTguNTE3MjUxNTg2OTE0MDYyZS0wNSwgLTguMzgwNjg2OTUwNjgzNTkzZS0wNSwgLTguMjUyNzQzNTMwMjczNDM3ZS0wNSwgLTguMTMzNTcwODYxODE2NDA2ZS0wNSwgLTguMDIzMzM1MjY2MTEzMjhlLTA1LCAtNy45MjIyNDQyNjI2OTUzMTJlLTA1LCAtNy44MzA2MzA0OTMxNjQwNjNlLTA1LCAtNy43NDg4NzkyNDE5NDMzNTllLTA1LCAtNy42NzcxNDg0Mzc1ZS0wNSwgLTcuNjE1Mzg2OTYyODkwNjI0ZS0wNSwgLTcuNTYzNDE1NTI3MzQzNzVlLTA1LCAtNy41MjA5MzczNDc0MTIxMDllLTA1LCAtNy40ODc2MjUxMjIwNzAzMTNlLTA1LCAtNy40NjMxMjYzNzMyOTEwMTZlLTA1LCAtNy40NDY5NjI3MzgwMzcxMDllLTA1LCAtNy40Mzg1NjM1Mzc1OTc2NTZlLTA1LCAtNy40MzczODAyMTg1MDU4NTllLTA1LCAtNy40NDI4ODAyNDkwMjM0MzdlLTA1LCAtNy40NTQ1NTMyMjI2NTYyNWUtMDUsIC03LjQ3MTkxOTI1MDQ4ODI4ZS0wNSwgLTcuNDk0NDYxMDU5NTcwMzEzZS0wNSwgLTcuNTIxNjI2MjgxNzM4MjgxZS0wNSwgLTcuNTUyODgzOTExMTMyODEyZS0wNSwgLTcuNTg3NzE1MTQ4OTI1NzhlLTA1LCAtNy42MjU1OTg5MDc0NzA3MDNlLTA1LCAtNy42NjYwMjYzMDYxNTIzNDRlLTA1LCAtNy43MDg0ODAwNzIwMjE0ODVlLTA1LCAtNy43NTI0NDU5ODM4ODY3MThlLTA1LCAtNy43OTc0NTk0MTE2MjEwOTRlLTA1LCAtNy44NDMxMDE1MDE0NjQ4NDNlLTA1LCAtNy44ODg5OTY4ODcyMDcwMzFlLTA1LCAtNy45MzQ4MDQ1MzQ5MTIxMDllLTA1LCAtNy45ODAyMTA4NzY0NjQ4NDNlLTA1LCAtOC4wMjQ5MzA1NzI1MDk3NjVlLTA1LCAtOC4wNjg3MTk0ODI0MjE4NzVlLTA1LCAtOC4xMTEzNjc3OTc4NTE1NjJlLTA1LCAtOC4xNTI2ODE3MzIxNzc3MzNlLTA1LCAtOC4xOTI0ODM1MjA1MDc4MTJlLTA1LCAtOC4yMzA2MDUzMTYxNjIxMWUtMDUsIC04LjI2NjkwODI2NDE2MDE1NmUtMDUsIC04LjMwMTMwODQ0MTE2MjEwOGUtMDUsIC04LjMzMzc2OTk4OTAxMzY3MWUtMDUsIC04LjM2NDMwMjA2Mjk4ODI4MWUtMDUsIC04LjM5Mjk1NTc4MDAyOTI5NmUtMDUsIC04LjQxOTgxOTY0MTExMzI4MWUtMDUsIC04LjQ0NTAyMzM0NTk0NzI2NWUtMDUsIC04LjQ2ODc0MDg0NDcyNjU2MmUtMDUsIC04LjQ5MTE3NzM2ODE2NDA2MmUtMDUsIC04LjUxMjU0MjcyNDYwOTM3NWUtMDUsIC04LjUzMzAzOTg1NTk1NzAzMWUtMDUsIC04LjU1Mjg3MzIyOTk4MDQ2OGUtMDUsIC04LjU3MjIzOTY4NTA1ODU5NGUtMDUsIC04LjU5MTM0MjkyNjAyNTM5ZS0wNSwgLTguNjEwMzkyNzYxMjMwNDY5ZS0wNSwgLTguNjI5NTg5ODQzNzVlLTA1LCAtOC42NDkxMjg3MjMxNDQ1M2UtMDUsIC04LjY2OTIwMTY2MDE1NjI1ZS0wNSwgLTguNjg5OTk0ODEyMDExNzE5ZS0wNSwgLTguNzExNjgzNjU0Nzg1MTU2ZS0wNSwgLTguNzM0NDM2MDM1MTU2MjVlLTA1LCAtOC43NTgzOTUzODU3NDIxODdlLTA1LCAtOC43ODM2NzYxNDc0NjA5MzZlLTA1LCAtOC44MTAzNTg0Mjg5NTUwNzhlLTA1LCAtOC44Mzg1MDAyMTM2MjMwNDdlLTA1LCAtOC44NjgxMjc0NDE0MDYyNDllLTA1LCAtOC44OTkyNDQ2ODk5NDE0MDZlLTA1LCAtOC45MzE4Mzc0NjMzNzg5MDVlLTA1LCAtOC45NjU4NTg0NTk0NzI2NTZlLTA1LCAtOS4wMDEyMzY3MjQ4NTM1MTVlLTA1LCAtOS4wMzc4Nzg0MTc5Njg3NWUtMDUsIC05LjA3NTY2MTQ2ODUwNTg1OWUtMDUsIC05LjExNDQzNDgxNDQ1MzEyNWUtMDUsIC05LjE1NDAyMTQ1Mzg1NzQyMWUtMDUsIC05LjE5NDE5ODYwODM5ODQzN2UtMDUsIC05LjIzNDcxNjAzMzkzNTU0N2UtMDUsIC05LjI3NTI4MzgxMzQ3NjU2MmUtMDUsIC05LjMxNTU4MjI3NTM5MDYyNWUtMDUsIC05LjM1NTI2NDI4MjIyNjU2MmUtMDUsIC05LjM5Mzk1OTgwODM0OTYxZS0wNSwgLTkuNDMxMjgxMjgwNTE3NTc3ZS0wNSwgLTkuNDY2ODMwNDQ0MzM1OTM3ZS0wNSwgLTkuNTAwMTk2MDc1NDM5NDUzZS0wNSwgLTkuNTMwOTU4NTU3MTI4OTA1ZS0wNSwgLTkuNTU4Njk1OTgzODg2NzE5ZS0wNSwgLTkuNTgyOTkyNTUzNzEwOTM4ZS0wNSwgLTkuNjAzNDI5NDEyODQxNzk2ZS0wNSwgLTkuNjE5NTg0NjU1NzYxNzE5ZS0wNSwgLTkuNjMxMDM3OTAyODMyMDNlLTA1LCAtOS42MzczNzk0NTU1NjY0MDVlLTA1LCAtOS42MzgyMTI1ODU0NDkyMThlLTA1LCAtOS42MzMxNzI2MDc0MjE4NzRlLTA1LCAtOS42MjE5MDU1MTc1NzgxMjRlLTA1LCAtOS42MDQwODE3MjYwNzQyMTllLTA1LCAtOS41Nzk0MDA2MzQ3NjU2MjRlLTA1LCAtOS41NDc2MDI4NDQyMzgyODFlLTA1LCAtOS41MDg0NTk0NzI2NTYyNWUtMDUsIC05LjQ2MTc4NTEyNTczMjQyMWUtMDUsIC05LjQwNzQxMTk1Njc4NzEwOWUtMDUsIC05LjM0NTE5NzI5NjE0MjU3OGUtMDUsIC05LjI3NTAzOTY3Mjg1MTU2MmUtMDUsIC05LjE5Njg4MjYyOTM5NDUzZS0wNSwgLTkuMTEwNzEzMTk1ODAwNzgxZS0wNSwgLTkuMDE2NTcwMjgxOTgyNDIyZS0wNSwgLTguOTE0NTM4NTc0MjE4NzVlLTA1LCAtOC44MDQ3NDI0MzE2NDA2MjVlLTA1LCAtOC42ODczNTk2MTkxNDA2MjRlLTA1LCAtOC41NjI2MTc0OTI2NzU3ODFlLTA1LCAtOC40MzA3OTA3MTA0NDkyMThlLTA1LCAtOC4yOTIyMDQyODQ2Njc5NjllLTA1LCAtOC4xNDcyMDkxNjc0ODA0NjhlLTA1LCAtNy45OTYxNzc2NzMzMzk4NDNlLTA1LCAtNy44Mzk1MTQxNjAxNTYyNDllLTA1LCAtNy42Nzc2NjI2NTg2OTE0MDVlLTA1LCAtNy41MTExMDc2MzU0OTgwNDZlLTA1LCAtNy4zNDAzNzYyODE3MzgyODJlLTA1LCAtNy4xNjYwMDg3NTg1NDQ5MjJlLTA1LCAtNi45ODg1NTc0MzQwODIwM2UtMDUsIC02LjgwODYyMjc0MTY5OTIxOGUtMDUsIC02LjYyNjg1Njk5NDYyODkwNWUtMDUsIC02LjQ0Mzk0ODM2NDI1NzgxMmUtMDUsIC02LjI2MDYwMTgwNjY0MDYyNGUtMDUsIC02LjA3NzQ5NDgxMjAxMTcxODRlLTA1LCAtNS44OTUyNjgyNDk1MTE3MTg1ZS0wNSwgLTUuNzE0NjA3NjIwMjM5MjU3ZS0wNSwgLTUuNTM2MjYzMjc1MTQ2NDg0ZS0wNSwgLTUuMzYwOTk3MDA5Mjc3MzQzZS0wNSwgLTUuMTg5NTY5NDczMjY2NjAxZS0wNSwgLTUuMDIyNzQzNjA2NTY3MzgyM2UtMDUsIC00Ljg2MTI4MDA1OTgxNDQ1M2UtMDUsIC00LjcwNjAzMTAzNjM3Njk1M2UtMDUsIC00LjU1ODAwODU3NTQzOTQ1M2UtMDUsIC00LjQxODI2OTM0ODE0NDUzMWUtMDUsIC00LjI4NzgzNjA3NDgyOTEwMWUtMDUsIC00LjE2NzY5NDg1NDczNjMyOGUtMDUsIC00LjA1ODc0OTAwODE3ODcxMDZlLTA1LCAtMy45NjE4ODAxMTE2OTQzMzZlLTA1LCAtMy44NzgwNzUwMjc0NjU4MmUtMDUsIC0zLjgwODM1NTMzMTQyMDg5OGUtMDUsIC0zLjc1MzY2ODk3NTgzMDA3OGUtMDUsIC0zLjcxNDgxNjY2NTY0OTQxNGUtMDUsIC0zLjY5MjQzODUwNzA4MDA3OGUtMDUsIC0zLjY4NzE0OTgxMDc5MTAxNTdlLTA1LCAtMy42OTk2NTQwMDY5NTgwMDhlLTA1LCAtMy43MzA3MjA5MDE0ODkyNThlLTA1LCAtMy43ODEwNDE3MTc1MjkyOTY3ZS0wNSwgLTMuODUxMDQyOTM4MjMyNDIyZS0wNSwgLTMuOTQwNzc2ODI0OTUxMTcyZS0wNSwgLTQuMDUwMTA2MDQ4NTgzOTg0NWUtMDUsIC00LjE3ODk3NDE1MTYxMTMyOGUtMDUsIC00LjMyNzI1NjAxMTk2Mjg5ZS0wNSwgLTQuNDk0Njk5MDk2Njc5Njg3NWUtMDUsIC00LjY4MDg5NTk5NjA5Mzc1ZS0wNSwgLTQuODg0OTU1NTk2OTIzODI4ZS0wNSwgLTUuMTA1ODA3NDk1MTE3MTg3NGUtMDUsIC01LjM0MjY1MTM2NzE4NzVlLTA1LCAtNS41OTQ4OTc0NjA5Mzc0OTk2ZS0wNSwgLTUuODYxOTgzNDg5OTkwMjM0ZS0wNSwgLTYuMTQzMjMxMjAxMTcxODc1ZS0wNSwgLTYuNDM3NjAzNzU5NzY1NjI1ZS0wNSwgLTYuNzQzMzA3NDk1MTE3MTg3ZS0wNSwgLTcuMDU4MDc4MDAyOTI5Njg3ZS0wNSwgLTcuMzc5MzAxNDUyNjM2NzE5ZS0wNSwgLTcuNzAzODU3NDIxODc1ZS0wNSwgLTguMDI4NTE0MDk5MTIxMDkzZS0wNSwgLTguMzQ5NTk0MTE2MjEwOTM3ZS0wNSwgLTguNjYzMDAzNTQwMDM5MDYyZS0wNSwgLTguOTY0MjUyNDcxOTIzODI4ZS0wNSwgLTkuMjQ4NTE3NjA4NjQyNTc3ZS0wNSwgLTkuNTExNzcyMTU1NzYxNzE4ZS0wNSwgLTkuNzUwODIwOTIyODUxNTYyZS0wNSwgLTkuOTYzMzIwOTIyODUxNTYyZS0wNSwgLTAuMDAwMTAxNDY5NTEyOTM5NDUzMTIsIC0wLjAwMDEwMjk3Nzc0NTA1NjE1MjM0LCAtMC4wMDAxMDQwOTg4MDgyODg1NzQyMiwgLTAuMDAwMTA0NzY1Nzc3NTg3ODkwNjIsIC0wLjAwMDEwNDk0NTc4NTUyMjQ2MDkzLCAtMC4wMDAxMDQ2NTUyMzUyOTA1MjczNCwgLTAuMDAwMTAzOTU0NTQ0MDY3MzgyODEsIC0wLjAwMDEwMjg5OTY3MzQ2MTkxNDA2LCAtMC4wMDAxMDE0OTExMzQ2NDM1NTQ2OCwgLTkuOTc3MTcyODUxNTYyNWUtMDUsIC05Ljc5MTM1MjA4MTI5ODgyN2UtMDUsIC05LjYyMjMxOTAzMDc2MTcxOWUtMDUsIC05LjUwMzk1MjAyNjM2NzE4N2UtMDUsIC05LjQ1NjA3NzU3NTY4MzU5M2UtMDUsIC05LjQ3NDE0ODU1OTU3MDMxM2UtMDUsIC05LjU0NTk5NDU2Nzg3MTA5NGUtMDUsIC05LjY4MjEzMTk1ODAwNzgxM2UtMDUsIC05Ljg5NjIyNDk3NTU4NTkzNmUtMDUsIC0wLjAwMDEwMTc2NjA0NDYxNjY5OTIxLCAtMC4wMDAxMDQ3NTMzNTY5MzM1OTM3NCwgLTAuMDAwMTA3MDk4MzgxMDQyNDgwNDcsIC0wLjAwMDEwODA3NTk1ODI1MTk1MzEzLCAtMC4wMDAxMDc1NTIyMDAzMTczODI4LCAtMC4wMDAxMDU3MzUxOTg5NzQ2MDkzOCwgLTAuMDAwMTAyNTAxMDA3MDgwMDc4MTEsIC05Ljc1NjU5NzEzNzQ1MTE3MmUtMDUsIC05LjA4ODUyNjE1MzU2NDQ1MmUtMDUsIC04LjI5NjAyOTY2MzA4NTkzN2UtMDUsIC03LjUyMTY4ODg0Mjc3MzQzN2UtMDUsIC02LjkzMDc5NDUyNTE0NjQ4M2UtMDUsIC02LjYxMDE2NjkzMTE1MjM0NGUtMDUsIC02LjU4MTA3ODMzODYyMzA0NmUtMDUsIC02Ljg2NjU3MTgwNzg2MTMyOGUtMDUsIC03LjQ5NTk0ODAyODU2NDQ1M2UtMDUsIC04LjQ3NzIwMDMxNzM4MjgxMmUtMDUsIC05LjczODg2MTA4Mzk4NDM3NWUtMDUsIC0wLjAwMDExMDM5NDY0NTY5MDkxNzk3LCAtMC4wMDAxMjAzMzM5NjkxMTYyMTA5MywgLTAuMDAwMTI0MDIxOTU3Mzk3NDYwOTQsIC0wLjAwMDExODY2NDE1NDA1MjczNDM3LCAtMC4wMDAxMDE0NTQ3MzQ4MDIyNDYwOSwgLTYuOTY2MDkwMzkzMDY2NDA2ZS0wNSwgLTIuMDg1MzczODc4NDc5MDA0ZS0wNSwgNC42Nzc0OTMyODYxMzI4MTI1ZS0wNSwgMC4wMDAxMzE0MjI0Mzk1NzUxOTUzLCAwLjAwMDIyOTIxMDIzNTU5NTcwMzEsIDAuMDAwMzM3NDk2NDU5OTYwOTM3NSwgMC4wMDA0NTE1OTMwMTc1NzgxMjQ5NiwgMC4wMDA1Njg2ODU3OTEwMTU2MjQ5LCAwLjAwMDY4NTY2NjI1OTc2NTYyNSwgMC4wMDA3OTE2Mzg0ODg3Njk1MzEyLCAwLjAwMDg3NjkxNDMwNjY0MDYyNDksIDAuMDAwOTMxODU3NTQzOTQ1MzEyNCwgMC4wMDA5NDc4MjM1NDczNjMyODEyLCAwLjAwMDkyNzU3MDE5MDQyOTY4NzUsIDAuMDAwODc2NDE2OTkyMTg3NSwgMC4wMDA4MDAxNzE5OTcwNzAzMTI1LCAwLjAwMDcwNTY1NjM3MjA3MDMxMjQsIDAuMDAwNTk0ODg1MDA5NzY1NjI1LCAwLjAwMDQ2ODYxMTE0NTAxOTUzMTIzLCAwLjAwMDMzMDA2NTIxNjA2NDQ1MzEsIDAuMDAwMTg4MTY4NTMzMzI1MTk1MywgNS4zMDI3MzM2MTIwNjA1NDdlLTA1LCAtNi4zOTU3NTcyOTM3MDExNzFlLTA1LCAtMC4wMDAxNTMwODcwMjA4NzQwMjM0MiwgLTAuMDAwMjE2ODM0ODY5Mzg0NzY1NjMsIC0wLjAwMDI1ODYzODMwNTY2NDA2MjUsIC0wLjAwMDI4Mjg4NTQ2NzUyOTI5NjksIC0wLjAwMDI5NjU2MTQ2MjQwMjM0MzcsIC0wLjAwMDI5Nzg5MDIyODI3MTQ4NDQsIC0wLjAwMDI4NjM0NDY5NjA0NDkyMTg1LCAtMC4wMDAyNjUxMTMyMjAyMTQ4NDM3NCwgLTAuMDAwMjM1NTk3MDE1MzgwODU5MzYsIC0wLjAwMDIwMjUzNzU5NzY1NjI0OTk5LCAtMC4wMDAxNzA2NTg1ODQ1OTQ3MjY1NywgLTAuMDAwMTQxMzQ4MDgzNDk2MDkzNzQsIC0wLjAwMDExNjIzODk1MjYzNjcxODc0LCAtOS43MTM0MzY4ODk2NDg0MzdlLTA1LCAtOC40MjY4OTY2Njc0ODA0NjhlLTA1LCAtNy43MjYzMjQ0NjI4OTA2MjVlLTA1LCAtNy41NDY2MTI1NDg4MjgxMjVlLTA1LCAtNy43MzM5MzQwMjA5OTYwOTRlLTA1LCAtOC4xMjUwOTA3ODk3OTQ5MjFlLTA1LCAtOC42MjcwNzkwMTAwMDk3NjVlLTA1LCAtOS4xMTM0ODE5MDMwNzYxNzFlLTA1LCAtOS4zOTc1MTQzNDMyNjE3MThlLTA1LCAtOS4zODM2MDY3MTk5NzA3MDJlLTA1LCAtOS4wNDczNzM5NjI0MDIzNDNlLTA1LCAtOC4zOTQ5MjY0NTI2MzY3MThlLTA1LCAtNy41MDYyNjUyNTg3ODkwNjJlLTA1LCAtNi40NzI4OTUwNTAwNDg4MjdlLTA1LCAtNS4zNTE2MTc4MTMxMTAzNTE2ZS0wNSwgLTQuMjMwMzAyMDQ3NzI5NDkyZS0wNSwgLTMuMjI4MzAxMjM5MDEzNjcxNmUtMDUsIC0yLjQxMTY5NTQ4MDM0NjY3OTdlLTA1LCAtMS44MTE0NTQ3NzI5NDkyMTg3ZS0wNSwgLTEuNDM3MDIxODI3Njk3NzUzOWUtMDUsIC0xLjI1MzA3ODA3OTIyMzYzMjhlLTA1LCAtMS4yMjE4OTE0MDMxOTgyNDIyZS0wNSwgLTEuMzE3MzgxODU4ODI1NjgzNWUtMDUsIC0xLjQ5NTc3OTg5NTc4MjQ3MDdlLTA1LCAtMS43MDU4NTUxNzg4MzMwMDc3ZS0wNSwgLTEuOTE3ODMxODAyMzY4MTY0ZS0wNSwgLTIuMTEzMDU4NjYyNDE0NTUwNmUtMDUsIC0yLjI4MTYzNzE5MTc3MjQ2MDdlLTA1LCAtMi40MjY2NjExMDk5MjQzMTYzZS0wNSwgLTIuNTQ2MjU2NDQ2ODM4Mzc5ZS0wNSwgLTIuNjM1MzQ2Nzk0MTI4NDE3OGUtMDUsIC0yLjY5NDg2MDQ1ODM3NDAyMzJlLTA1LCAtMi43MjU4Mzg4NTE5Mjg3MTA4ZS0wNSwgLTIuNzI2NjgzNDI1OTAzMzIwM2UtMDUsIC0yLjY5NDA2ODE0NTc1MTk1M2UtMDUsIC0yLjYyMTY1NDg5MTk2Nzc3MzJlLTA1LCAtMi41MDQ4NjkwNzk1ODk4NDM4ZS0wNSwgLTIuMzQ0NTkwMTg3MDcyNzUzN2UtMDUsIC0yLjE0NDQzMDczMjcyNzA1MDhlLTA1LCAtMS45MDkzODgxNjA3MDU1NjY0ZS0wNSwgLTEuNjQzODU5NDgxODExNTIzNWUtMDUsIC0xLjM0OTkzMDAwMDMwNTE3NThlLTA1LCAtMS4wMjk0OTk3MjE1MjcwOTk1ZS0wNSwgLTYuODU0NzQ4NzI1ODkxMTEzZS0wNiwgLTMuMjEwMTg2OTU4MzEyOTg4ZS0wNiwgNi4wNjM5MzA5ODgzMTE3NjdlLTA3LCA0LjU3Mzg2ODI3NDY4ODcyZS0wNiwgOC42ODM1NTU2MDMwMjczNDRlLTA2LCAxLjI5MTQ5NDU2MDI0MTY5OTJlLTA1LCAxLjcyMzU2NzE5OTcwNzAzMWUtMDUsIDIuMTU5OTUyOTI2NjM1NzQyZS0wNSwgMi41OTQ4OTE3Mzg4OTE2MDE2ZS0wNSwgMy4wMjUyMTE3MTU2OTgyNDJlLTA1LCAzLjQ1MDEyNTEyMjA3MDMxMmUtMDUsIDMuODY5Njk3MTg5MzMxMDU0NWUtMDUsIDQuMjg1MTgwNjY0MDYyNDk5NmUtMDUsIDQuNjk3ODE1NzA0MzQ1NzAzZS0wNSwgNS4xMDgzOTM0NzgzOTM1NTQ2ZS0wNSwgNS41MTg2NTk5NzMxNDQ1MzFlLTA1LCA1LjkzMTI4NjYyMTA5Mzc0OTVlLTA1LCA2LjM0ODU4NDc0NzMxNDQ1MmUtMDUsIDYuNzcyNzI0OTE0NTUwNzgxZS0wNSwgNy4yMDUzNjY1MTYxMTMyODFlLTA1LCA3LjY0NzI2NjM4NzkzOTQ1M2UtMDUsIDguMDk5ODAzMTYxNjIxMDk0ZS0wNSwgOC41NjUxODA5NjkyMzgyODFlLTA1LCA5LjA0NjE5NDQ1ODAwNzgxMmUtMDUsIDkuNTQ2Mzg1MTkyODcxMDkzZS0wNSwgMC4wMDAxMDA2ODQ3NzYzMDYxNTIzNCwgMC4wMDAxMDYxMzY0ODk4NjgxNjQwNiwgMC4wMDAxMTE4MjIzMTkwMzA3NjE3MiwgMC4wMDAxMTc3Mzg0NDkwOTY2Nzk2OSwgMC4wMDAxMjM4NzY4NDYzMTM0NzY1NSwgMC4wMDAxMzAyMjYyODc4NDE3OTY4NiwgMC4wMDAxMzY3NjQyODIyMjY1NjI0OCwgMC4wMDAxNDM0NTM1NTIyNDYwOTM3NSwgMC4wMDAxNTAyNTAzODE0Njk3MjY1NywgMC4wMDAxNTcxMTQ1MzI0NzA3MDMxLCAwLjAwMDE2NDAxNDg3NzMxOTMzNTkyLCAwLjAwMDE3MDkzMzM4MDEyNjk1MzEyLCAwLjAwMDE3Nzg1NjU2NzM4MjgxMjUsIDAuMDAwMTg0NzYyOTA4OTM1NTQ2ODUsIDAuMDAwMTkxNjI4NTI0NzgwMjczNDQsIDAuMDAwMTk4NDI2MDQwNjQ5NDE0MDcsIDAuMDAwMjA1MTI4NDQ4NDg2MzI4MSwgMC4wMDAyMTE3MjM1MTA3NDIxODc0OCwgMC4wMDAyMTgyMDE4NDMyNjE3MTg3MywgMC4wMDAyMjQ1NDY2MzA4NTkzNzUsIDAuMDAwMjMwNzM3MDE0NzcwNTA3OCwgMC4wMDAyMzY3NTUxNTc0NzA3MDMxMiwgMC4wMDAyNDI1OTM5OTQxNDA2MjQ5OCwgMC4wMDAyNDgyNjkyODcxMDkzNzUsIDAuMDAwMjUzODE2NDgyNTQzOTQ1MywgMC4wMDAyNTkyNTYzNDc2NTYyNSwgMC4wMDAyNjQ1ODYxODE2NDA2MjUsIDAuMDAwMjY5NzgwMDI5Mjk2ODc1LCAwLjAwMDI3NDc5MzI3MzkyNTc4MTIsIDAuMDAwMjc5NTg5OTA0Nzg1MTU2MjYsIDAuMDAwMjg0MTMxMDcyOTk4MDQ2ODYsIDAuMDAwMjg4MzY3OTE5OTIxODc1LCAwLjAwMDI5MjI0MTE4MDQxOTkyMTg0LCAwLjAwMDI5NTY3MzU4Mzk4NDM3NSwgMC4wMDAyOTg1OTc5MDAzOTA2MjQ5NiwgMC4wMDAzMDA5NzYzMTgzNTkzNzUsIDAuMDAwMzAyNzg4MzMwMDc4MTI1LCAwLjAwMDMwNDAwNDc2MDc0MjE4NzUsIDAuMDAwMzA0NTgwNDc0ODUzNTE1NiwgMC4wMDAzMDQ0NDA3MDQzNDU3MDMxMywgMC4wMDAzMDM0ODI0MjE4NzUsIDAuMDAwMzAxNjMwNTU0MTk5MjE4NzQsIDAuMDAwMjk4ODM4NjUzNTY0NDUzMSwgMC4wMDAyOTUwODA2ODg0NzY1NjI0NiwgMC4wMDAyOTAzNTk5ODUzNTE1NjI1LCAwLjAwMDI4NDY3NzM2ODE2NDA2MjUsIDAuMDAwMjc4MDQ2NjkxODk0NTMxMjUsIDAuMDAwMjcwNTE1MTM2NzE4NzQ5OTYsIDAuMDAwMjYyMTU2MjgwNTE3NTc4MSwgMC4wMDAyNTMwNTg5NTk5NjA5Mzc0NywgMC4wMDAyNDMyOTM0NTcwMzEyNDk5OCwgMC4wMDAyMzI4ODkxNzU0MTUwMzkwNiwgMC4wMDAyMjE4NTMxMTg4OTY0ODQzNywgMC4wMDAyMTAyMTc5NDEyODQxNzk2OCwgMC4wMDAxOTgwNDM0NzIyOTAwMzkwNCwgMC4wMDAxODU0MjEzNTYyMDExNzE4NywgMC4wMDAxNzI0ODAzNDY2Nzk2ODc0OCwgMC4wMDAxNTkzMjg2NDM3OTg4MjgxLCAwLjAwMDE0NjA2NzcxODUwNTg1OTM4LCAwLjAwMDEzMjgwOTQxNzcyNDYwOTM2LCAwLjAwMDExOTY0MzE4MDg0NzE2Nzk2LCAwLjAwMDEwNjY1NDQ2NDcyMTY3OTY5LCA5LjM5MTUwMzkwNjI0OTk5OWUtMDUsIDguMTQ1NTc0OTUxMTcxODc1ZS0wNSwgNi45MjgyODU5ODAyMjQ2MDllLTA1LCA1Ljc0MDU3ODQ2MDY5MzM1OWUtMDUsIDQuNTg1Mzg5MzI4MDAyOTI5NWUtMDUsIDMuNDY5MzQyMDQxMDE1NjI1ZS0wNSwgMi40MDE2NDYyMzI2MDQ5ODA0ZS0wNSwgMS4zODg0NzI0NjE3MDA0Mzk0ZS0wNSwgNC4zMzUwODU4Njg4MzU0NDllLTA2LCAtNC42MTMzOTc1OTgyNjY2MDJlLTA2LCAtMS4yOTc2NjUzMDk5MDYwMDU4ZS0wNSwgLTIuMDc2NzE1NDY5MzYwMzUxNGUtMDUsIC0yLjgwMTIyNzM3ODg0NTIxNDhlLTA1LCAtMy40Nzc1MTUwMjk5MDcyMjY1ZS0wNSwgLTQuMTEwODMwNjg4NDc2NTYyNmUtMDUsIC00LjcwNTIwNjI5ODgyODEyNWUtMDUsIC01LjI2MzY1ODkwNTAyOTI5N2UtMDUsIC01Ljc4NjA5ODQ4MDIyNDYwOWUtMDUsIC02LjI3MTA1NzEyODkwNjI1ZS0wNSwgLTYuNzE4NjUyMzQzNzVlLTA1LCAtNy4xMzAwOTEwOTQ5NzA3MDJlLTA1LCAtNy41MDg0MTM2OTYyODkwNjJlLTA1LCAtNy44NTkwNTgzODAxMjY5NTNlLTA1LCAtOC4xODU3NDIxODc1ZS0wNSwgLTguNDkxMTA0MTI1OTc2NTYyZS0wNSwgLTguNzc3OTEyMTM5ODkyNTc3ZS0wNSwgLTkuMDQ2ODEzMjAxOTA0Mjk3ZS0wNSwgLTkuMjk3OTE0MTIzNTM1MTU2ZS0wNSwgLTkuNTI5ODc4OTk3ODAyNzM0ZS0wNSwgLTkuNzM4MzA1NjY0MDYyNWUtMDUsIC05LjkxOTM0ODE0NDUzMTI1ZS0wNSwgLTAuMDAwMTAwNzA5MzUwNTg1OTM3NDksIC0wLjAwMDEwMTkxOTE4MTgyMzczMDQ3LCAtMC4wMDAxMDI4Mjk5NDg0MjUyOTI5NiwgLTAuMDAwMTAzNDU4MjY3MjExOTE0MDUsIC0wLjAwMDEwMzgxMTY2MDc2NjYwMTU2LCAtMC4wMDAxMDM5MDAxNTQxMTM3Njk1MiwgLTAuMDAwMTAzNzM2MjA2MDU0Njg3NSwgLTAuMDAwMTAzMzIwNDY1MDg3ODkwNjIsIC0wLjAwMDEwMjY1ODgyMTEwNTk1NzAyLCAtMC4wMDAxMDE3NjAxOTI4NzEwOTM3NCwgLTAuMDAwMTAwNjI3ODgzOTExMTMyOCwgLTkuOTI3NTQ5NzQzNjUyMzQ0ZS0wNSwgLTkuNzcyNDI0MzE2NDA2MjVlLTA1LCAtOS42MDAyMDgyODI0NzA3MDNlLTA1LCAtOS40MTUxMTIzMDQ2ODc0OTllLTA1LCAtOS4yMjEyODI5NTg5ODQzNzVlLTA1LCAtOS4wMjE4NDY3NzEyNDAyMzVlLTA1LCAtOC44MTk1MTc1MTcwODk4NDRlLTA1LCAtOC42MTY0MjkxMzgxODM1OTNlLTA1LCAtOC40MTQxODE1MTg1NTQ2ODdlLTA1LCAtOC4yMTQ1MTcyMTE5MTQwNjJlLTA1LCAtOC4wMTg3MjE3NzEyNDAyMzRlLTA1LCAtNy44Mjc0MTMxNzc0OTAyMzRlLTA1LCAtNy42NDE1MDY5NTgwMDc4MTFlLTA1LCAtNy40NjE5ODgwNjc2MjY5NTNlLTA1LCAtNy4yODk4MDcxMjg5MDYyNWUtMDUsIC03LjEyNjE3Nzk3ODUxNTYyNGUtMDUsIC02Ljk3MTk5MzI1NTYxNTIzNGUtMDUsIC02LjgyNzcyMjkzMDkwODIwM2UtMDUsIC02LjY5MzY5NDMwNTQxOTkyMWUtMDUsIC02LjU2OTk0MTcxMTQyNTc4MmUtMDUsIC02LjQ1NjMzNDY4NjI3OTI5NmUtMDUsIC02LjM1Mjg2MjU0ODgyODEyNWUtMDUsIC02LjI1OTQ3MzgwMDY1OTE4ZS0wNSwgLTYuMTc2MDMyMjU3MDgwMDc4ZS0wNSwgLTYuMTAyNDgyOTg2NDUwMTk1ZS0wNSwgLTYuMDM4NzU4NDY4NjI3OTI5NWUtMDUsIC01Ljk4NDgzNzcyMjc3ODMyZS0wNSwgLTUuOTQwODQ3Nzc4MzIwMzEyZS0wNSwgLTUuOTA2ODEzMDQ5MzE2NDA2ZS0wNSwgLTUuODgyNTg2NjY5OTIxODc1ZS0wNSwgLTUuODY3OTQ1MDk4ODc2OTUzZS0wNSwgLTUuODYyNTY4MjgzMDgxMDU0NmUtMDUsIC01Ljg2NjA5MTUzNzQ3NTU4NmUtMDUsIC01Ljg3ODE2MTIzOTYyNDAyM2UtMDUsIC01Ljg5ODMzNzU1NDkzMTY0MDRlLTA1LCAtNS45MjYwODQxMzY5NjI4OWUtMDUsIC01Ljk2MDg4MTgwNTQxOTkyMmUtMDUsIC02LjAwMjIzNTc5NDA2NzM4M2UtMDUsIC02LjA0OTY3MDQxMDE1NjI1ZS0wNSwgLTYuMTAyNzQ1ODE5MDkxNzk2ZS0wNSwgLTYuMTYxMDA2OTI3NDkwMjM0ZS0wNSwgLTYuMjIzOTgxNDc1ODMwMDc4ZS0wNSwgLTYuMjkxMjMwMDEwOTg2MzI4ZS0wNSwgLTYuMzYyMzQ1ODg2MjMwNDY5ZS0wNSwgLTYuNDM2OTMzODk4OTI1NzgxZS0wNSwgLTYuNTE0NTk1MDMxNzM4MjgxZS0wNSwgLTYuNTk0OTE1NzcxNDg0Mzc1ZS0wNSwgLTYuNjc3NDY1MDU3MzczMDQ2ZS0wNSwgLTYuNzYxODIwOTgzODg2NzE5ZS0wNSwgLTYuODQ3NTczODUyNTM5MDYyZS0wNSwgLTYuOTM0MzMxNTEyNDUxMTcyZS0wNSwgLTcuMDIxNzE4NTk3NDEyMTFlLTA1LCAtNy4xMDkzNzcyODg4MTgzNmUtMDUsIC03LjE5Njk3NTcwODAwNzgxM2UtMDUsIC03LjI4NDIyMzkzNzk4ODI4MWUtMDUsIC03LjM3MDg3MDk3MTY3OTY4N2UtMDUsIC03LjQ1NjY5MDk3OTAwMzkwNmUtMDUsIC03LjU0MTQ4MDI1NTEyNjk1M2UtMDUsIC03LjYyNTAyNTkzOTk0MTQwNWUtMDUsIC03LjcwNzEwNjAxODA2NjQwNmUtMDUsIC03Ljc4NzUwODM5MjMzMzk4NGUtMDUsIC03Ljg2NjAzNjk4NzMwNDY4N2UtMDUsIC03Ljk0MjQ4NTgwOTMyNjE3MmUtMDUsIC04LjAxNjY1MDM5MDYyNWUtMDUsIC04LjA4ODMyMzk3NDYwOTM3NWUtMDUsIC04LjE1NzMwNDM4MjMyNDIxOGUtMDUsIC04LjIyMzQyNjgxODg0NzY1NWUtMDUsIC04LjI4NjU2NjkyNTA0ODgyOGUtMDUsIC04LjM0NjU5ODA1Mjk3ODUxNWUtMDUsIC04LjQwMzM3Njc3MDAxOTUzMWUtMDUsIC04LjQ1Njc0MjA5NTk0NzI2NWUtMDUsIC04LjUwNjUxNDczOTk5MDIzNGUtMDUsIC04LjU1MjUxMTU5NjY3OTY4N2UtMDUsIC04LjU5NDU0MjY5NDA5MTc5N2UtMDUsIC04LjYzMjM4ODMwNTY2NDA2MmUtMDUsIC04LjY2NTgwNTA1MzcxMDkzNmUtMDUsIC04LjY5NDU1MTg0OTM2NTIzNGUtMDUsIC04LjcxODQxNzM1ODM5ODQzN2UtMDUsIC04LjczNzI1MjgwNzYxNzE4NmUtMDUsIC04Ljc1MDk0ODMzMzc0MDIzM2UtMDUsIC04Ljc1OTQxNzcyNDYwOTM3NGUtMDUsIC04Ljc2MjYxOTc4MTQ5NDE0ZS0wNSwgLTguNzYwNTE5NDA5MTc5Njg3ZS0wNSwgLTguNzUzMDk3NTM0MTc5Njg3ZS0wNSwgLTguNzQwMzcyNDY3MDQxMDE1ZS0wNSwgLTguNzIyMzUyNjAwMDk3NjU1ZS0wNSwgLTguNjk5MDAwNTQ5MzE2NDA2ZS0wNSwgLTguNjcwMjc3NDA0Nzg1MTU2ZS0wNSwgLTguNjM2MTYxMDQxMjU5NzY1ZS0wNSwgLTguNTk2NTk3MjkwMDM5MDYyZS0wNSwgLTguNTUxNTgzODYyMzA0Njg3ZS0wNSwgLTguNTAxMTUxMjc1NjM0NzY1ZS0wNSwgLTguNDQ1MjkyNjYzNTc0MjE5ZS0wNSwgLTguMzg0MDUzMDM5NTUwNzgxZS0wNSwgLTguMzE3NTk5NDg3MzA0Njg4ZS0wNSwgLTguMjQ2MTQ0ODY2OTQzMzU5ZS0wNSwgLTguMTY5OTczNzU0ODgyODEzZS0wNSwgLTguMDg5NDc2Nzc2MTIzMDQ2ZS0wNSwgLTguMDA1MDE0ODAxMDI1MzkxZS0wNSwgLTcuOTE2OTYyNDMyODYxMzI4ZS0wNSwgLTcuODI1ODM1NDE4NzAxMTcyZS0wNSwgLTcuNzMyMTUyNTU3MzczMDQ3ZS0wNSwgLTcuNjM2Mzg4Mzk3MjE2Nzk3ZS0wNSwgLTcuNTM5MDA2MDQyNDgwNDY4ZS0wNSwgLTcuNDQwMzk5MTY5OTIxODc0ZS0wNSwgLTcuMzQwOTY0NTA4MDU2NjRlLTA1LCAtNy4yNDEzMjMwODk1OTk2MDllLTA1LCAtNy4xNDIyNjYwODI3NjM2NzJlLTA1LCAtNy4wNDQ2NTAyNjg1NTQ2ODdlLTA1LCAtNi45NDk0MjU1MDY1OTE3OTdlLTA1LCAtNi44NTc0OTEzMDI0OTAyMzRlLTA1LCAtNi43Njk4Nzk5MTMzMzAwNzhlLTA1LCAtNi42ODc4NjE2MzMzMDA3ODJlLTA1LCAtNi42MTI1MTE0NDQwOTE3OTdlLTA1LCAtNi41NDQ2ODY4ODk2NDg0MzdlLTA1LCAtNi40ODQ5MjI3OTA1MjczNDNlLTA1LCAtNi40MzMyNDEyNzE5NzI2NTdlLTA1LCAtNi4zODk4NjEyOTc2MDc0MjFlLTA1LCAtNi4zNTU3MDk4Mzg4NjcxODdlLTA1LCAtNi4zMzE5ODM5NDc3NTM5MDZlLTA1LCAtNi4zMjAyMzE2Mjg0MTc5NjhlLTA1LCAtNi4zMjI1ODMzODkyODIyMjZlLTA1LCAtNi4zNDA4Njk5MDM1NjQ0NTNlLTA1LCAtNi4zNzY5MDU4MjI3NTM5MDZlLTA1LCAtNi40MzI5NjY2MTM3Njk1MzFlLTA1LCAtNi41MTA1OTQxNzcyNDYwOTRlLTA1LCAtNi42MTAyOTEyOTAyODMyMDJlLTA1LCAtNi43MzE1NDUyNTc1NjgzNmUtMDUsIC02Ljg3MjQ2ODU2Njg5NDUzMmUtMDUsIC03LjAzMDg3NTM5NjcyODUxNWUtMDUsIC03LjIwNTY2NTU4ODM3ODkwNmUtMDUsIC03LjM5NjgzOTE0MTg0NTcwM2UtMDUsIC03LjYwNTE3MDQ0MDY3MzgyOGUtMDUsIC03LjgzMTIwNDIyMzYzMjgxM2UtMDUsIC04LjA3NDAxMzUxOTI4NzEwOWUtMDUsIC04LjMzMjAwMjI1ODMwMDc4ZS0wNSwgLTguNjAyODI4OTc5NDkyMTg4ZS0wNSwgLTguODgyMjA1OTYzMTM0NzY1ZS0wNSwgLTkuMTY0ODAxMDI1MzkwNjI1ZS0wNSwgLTkuNDQzNzE0MTQxODQ1NzAzZS0wNSwgLTkuNzEwMTU2MjQ5OTk5OTk5ZS0wNSwgLTkuOTU2NjU1ODgzNzg5MDYyZS0wNSwgLTAuMDAwMTAxNzg1NTE0ODMxNTQyOTYsIC0wLjAwMDEwMzczMjg5NDg5NzQ2MDkzLCAtMC4wMDAxMDU0MDk5MTk3Mzg3Njk1MywgLTAuMDAwMTA2ODMxMjUzMDUxNzU3OCwgLTAuMDAwMTA3OTg5Mzc5ODgyODEyNDksIC0wLjAwMDEwODg1OTIzNzY3MDg5ODQzLCAtMC4wMDAxMDk0MTA0OTk1NzI3NTM5LCAtMC4wMDAxMDk2MDc4OTQ4OTc0NjA5MywgLTAuMDAwMTA5NDI5MDU0MjYwMjUzOSwgLTAuMDAwMTA4ODYxOTIzMjE3NzczNDMsIC0wLjAwMDEwNzkwNDYzMjU2ODM1OTM4LCAtMC4wMDAxMDY1OTUyMzc3MzE5MzM1OSwgLTAuMDAwMTA1MDE5Mjg3MTA5Mzc0OTksIC0wLjAwMDEwMzMwMjYwNDY3NTI5Mjk2LCAtMC4wMDAxMDE2MDc1NzQ0NjI4OTA2MiwgLTAuMDAwMTAwMDc5MDYzNDE1NTI3MzMsIC05Ljg4MDc1MzMyNjQxNjAxNmUtMDUsIC05Ljc4NzM5NjI0MDIzNDM3NWUtMDUsIC05LjczNDQzNDUwOTI3NzM0M2UtMDUsIC05LjcyNjQyMDU5MzI2MTcxOWUtMDUsIC05Ljc3MTcxNzgzNDQ3MjY1NmUtMDUsIC05Ljg3ODk5NTUxMzkxNjAxNWUtMDUsIC0wLjAwMDEwMDUzMTUwMTc3MDAxOTUzLCAtMC4wMDAxMDMwNDg5MjczMDcxMjg5LCAtMC4wMDAxMDY0OTkwNjE1ODQ0NzI2NSwgLTAuMDAwMTEwOTM1NDMyNDM0MDgyMDMsIC0wLjAwMDExNjMwMTE1NTA5MDMzMjAzLCAtMC4wMDAxMjIzNDE5MTg5NDUzMTI1LCAtMC4wMDAxMjg1Mjg1NjQ0NTMxMjUsIC0wLjAwMDEzNDMwMjYxMjMwNDY4NzUsIC0wLjAwMDEzOTE4MTg4NDc2NTYyNSwgLTAuMDAwMTQyNjA4MDkzMjYxNzE4NzYsIC0wLjAwMDE0Mzk5ODQ1ODg2MjMwNDY4LCAtMC4wMDAxNDI5ODQ1MTIzMjkxMDE1NiwgLTAuMDAwMTM5NDc3NzY3OTQ0MzM1OTQsIC0wLjAwMDEzMzkzMzk3NTIxOTcyNjU3LCAtMC4wMDAxMjczNjEwMTUzMTk4MjQyLCAtMC4wMDAxMjA3NjI0NjY0MzA2NjQwNSwgLTAuMDAwMTE0OTA2NjM5MDk5MTIxMDksIC0wLjAwMDExMDQyODkwOTMwMTc1NzgxLCAtMC4wMDAxMDc4Njk0OTE1NzcxNDg0MywgLTAuMDAwMTA3NDEzNjk2Mjg5MDYyNSwgLTAuMDAwMTA4NjgwNTI2NzMzMzk4NDMsIC0wLjAwMDExMDMxMDgxMzkwMzgwODU5LCAtMC4wMDAxMDk5NzA0MzYwOTYxOTE0LCAtMC4wMDAxMDUwMDE4OTIwODk4NDM3NSwgLTkuMjg4MjgxMjVlLTA1LCAtNy4xMzc5MjQxOTQzMzU5MzdlLTA1LCAtMy44MzA5MTgxMjEzMzc4OTA2ZS0wNSwgOC4wNTEwODA3MDM3MzUzNWUtMDYsIDYuODU2NzUzNTQwMDM5MDYyZS0wNSwgMC4wMDAxNDI3Nzg5MTU0MDUyNzM0MywgMC4wMDAyMjg1Mzc5OTQzODQ3NjU2MiwgMC4wMDAzMjI0NTM4ODc5Mzk0NTMxNCwgMC4wMDA0MjAzNDU2NDIwODk4NDM3LCAwLjAwMDUxNzU5NjY3OTY4NzUsIDAuMDAwNjA4OTIwODM3NDAyMzQzNywgMC4wMDA2ODg1MDU0OTMxNjQwNjI1LCAwLjAwMDc1MDQ4NDc0MTIxMDkzNzUsIDAuMDAwNzkwMDIxMzAxMjY5NTMxMywgMC4wMDA4MDM3MzkzNzk4ODI4MTI0LCAwLjAwMDc5MDcxMzc0NTExNzE4NzQsIDAuMDAwNzUyOTgwNzEyODkwNjI1LCAwLjAwMDY5MTU5OTkxNDU1MDc4MTIsIDAuMDAwNjA3ODM1MDIxOTcyNjU2MywgMC4wMDA1MDMyMjg0NTQ1ODk4NDM3LCAwLjAwMDM3NzU2NDU0NDY3NzczNDMzLCAwLjAwMDIzNzkxNzYwMjUzOTA2MjUsIDkuNzIwMzIzOTQ0MDkxNzk2ZS0wNSwgLTMuMTY3NDczMDMwMDkwMzMyZS0wNSwgLTAuMDAwMTMzNzM2OTUzNzM1MzUxNTcsIC0wLjAwMDIwNDEzNDc2NTYyNSwgLTAuMDAwMjQ5MTM5ODkyNTc4MTI0OTYsIC0wLjAwMDI3NTAwMDEyMjA3MDMxMjUsIC0wLjAwMDI5MDI4NjM3Njk1MzEyNDk3LCAtMC4wMDAyOTgyNzA1Njg4NDc2NTYyLCAtMC4wMDAyOTQ3Njk3NDQ4NzMwNDY5LCAtMC4wMDAyNzk0NjA5OTg1MzUxNTYyNCwgLTAuMDAwMjUzNjE1NzIyNjU2MjUsIC0wLjAwMDIyMDE5MDMzODEzNDc2NTYyLCAtMC4wMDAxODU3NjAyODQ0MjM4MjgxMSwgLTAuMDAwMTU0MTQyMjU3NjkwNDI5NywgLTAuMDAwMTI2OTE3OTg0MDA4Nzg5MDUsIC0wLjAwMDEwNTk1OTYxNzYxNDc0NjEsIC05LjE2NDM4NDQ2MDQ0OTIxOGUtMDUsIC04LjMzOTAxMjkwODkzNTU0N2UtMDUsIC04LjA3MTkzMTQ1NzUxOTUzZS0wNSwgLTguMjMwNzY1NTMzNDQ3MjY1ZS0wNSwgLTguNjE4MzYyNDI2NzU3ODEzZS0wNSwgLTkuMTEzMDY5OTE1NzcxNDg0ZS0wNSwgLTkuNTk1OTc3NzgzMjAzMTI0ZS0wNSwgLTkuODk4NTU5NTcwMzEyNWUtMDUsIC05LjkzMjg0NDU0MzQ1NzAzMWUtMDUsIC05LjY3ODMyMzM2NDI1NzgxMmUtMDUsIC05LjEzNTc0MzcxMzM3ODkwNmUtMDUsIC04LjM3MzQ4MzI3NjM2NzE4N2UtMDUsIC03LjQ5MTczNTA3NjkwNDI5NmUtMDUsIC02LjU1NDQ0NzE3NDA3MjI2NWUtMDUsIC01LjY0MjcyNzY2MTEzMjgxMmUtMDUsIC00Ljg2NTUyMDQ3NzI5NDkyMTVlLTA1LCAtNC4yNzYyOTMxODIzNzMwNDdlLTA1LCAtMy44OTY1NTE1MTM2NzE4NzVlLTA1LCAtMy43MzI1NzQ4NDQzNjAzNTFlLTA1LCAtMy43NDg5OTY3MzQ2MTkxNGUtMDUsIC0zLjkwNDYxNjU0NjYzMDg1OTVlLTA1LCAtNC4xNjkzNzc4OTkxNjk5MjJlLTA1LCAtNC40OTcwOTU0ODk1MDE5NTI2ZS0wNSwgLTQuODMzMTAxNjU0MDUyNzM0ZS0wNSwgLTUuMTQ1MzU2MzY5MDE4NTU0ZS0wNSwgLTUuNDEwODEzNTIyMzM4ODY3ZS0wNSwgLTUuNjEyOTI5MTUzNDQyMzgyNGUtMDUsIC01Ljc1MDU0Nzc5MDUyNzM0M2UtMDUsIC01LjgxODE2NzQ5NTcyNzUzOWUtMDUsIC01LjgwOTI5MzM2NTQ3ODUxNTdlLTA1LCAtNS43MjY2Mzc2NDk1MzYxMzI2ZS0wNSwgLTUuNTc0NjU4MjAzMTI0OTk5NmUtMDUsIC01LjM1NzE5MjYxMTY5NDMzNmUtMDUsIC01LjA3OTI1MjYyNDUxMTcxOGUtMDUsIC00Ljc0NDQ2MTA1OTU3MDMxMjRlLTA1LCAtNC4zNTYxNDg1MjkwNTI3MzRlLTA1LCAtMy45MjIzODk5ODQxMzA4NTllLTA1LCAtMy40NTIzMjg0OTEyMTA5Mzc1ZS0wNSwgLTIuOTU0NDY0NzIxNjc5Njg3NGUtMDUsIC0yLjQzODI2MTIyMjgzOTM1NTNlLTA1LCAtMS45MTA0Nzc2MzgyNDQ2Mjg3ZS0wNSwgLTEuMzc3NzY2MTMyMzU0NzM2MmUtMDUsIC04LjQ4NDc3NjQ5Njg4NzIwNmUtMDYsIC0zLjI5MDAzOTUzOTMzNzE1OGUtMDYsIDEuNzUyNTc3MzA0ODQwMDg4ZS0wNiwgNi42MDUwMjA1MjMwNzEyODllLTA2LCAxLjEyNTczNzU3MTcxNjMwODZlLTA1LCAxLjU3MDYwODUyMDUwNzgxMjZlLTA1LCAxLjk5NDczODAwNjU5MTc5NjhlLTA1LCAyLjM5ODk4MzE5MjQ0Mzg0NzRlLTA1LCAyLjc4NTEzNzM2NzI0ODUzNWUtMDUsIDMuMTU1NDAyMzc0MjY3NTc4ZS0wNSwgMy41MTMzMjg1NTIyNDYwOTRlLTA1LCAzLjg2MjE4OTQ4MzY0MjU3OGUtMDUsIDQuMjA0NDgyMjY5Mjg3MTA5ZS0wNSwgNC41NDM0ODQ0OTcwNzAzMTJlLTA1LCA0Ljg4MjIyMzEyOTI3MjQ2MDVlLTA1LCA1LjIyMzk1MDU3Njc4MjIyNmUtMDUsIDUuNTcyODA3NjkzNDgxNDQ1ZS0wNSwgNS45MzIwOTE1MjIyMTY3OTY0ZS0wNSwgNi4zMDQzMjA5MDc1OTI3NzNlLTA1LCA2LjY5MTg5NjA1NzEyODkwNWUtMDUsIDcuMDk2NDUwMDQyNzI0NjA5ZS0wNSwgNy41MTkwMDkzOTk0MTQwNjNlLTA1LCA3Ljk2MDgzNTI2NjExMzI4MWUtMDUsIDguNDIyNjI0OTY5NDgyNDIxZS0wNSwgOC45MDQ1MDU5MjA0MTAxNTVlLTA1LCA5LjQwNzAxNDQ2NTMzMjAzMWUtMDUsIDkuOTMwMDk2NDM1NTQ2ODc1ZS0wNSwgMC4wMDAxMDQ3MzA4MzQ5NjA5Mzc0OSwgMC4wMDAxMTAzNTQ0MzExNTIzNDM3NSwgMC4wMDAxMTYxNjEzNzY5NTMxMjQ5OSwgMC4wMDAxMjIxMzQxOTM0MjA0MTAxNSwgMC4wMDAxMjgyNTM4Mjk5NTYwNTQ3LCAwLjAwMDEzNDQ5MzgzNTQ0OTIxODc1LCAwLjAwMDE0MDgxNzk5MzE2NDA2MjUsIDAuMDAwMTQ3MTk0MzgxNzEzODY3MTgsIDAuMDAwMTUzNTkxNTIyMjE2Nzk2ODYsIDAuMDAwMTU5OTc4NjM3Njk1MzEyNDgsIDAuMDAwMTY2MzM2MzQ5NDg3MzA0NjgsIDAuMDAwMTcyNjQ0NjA3NTQzOTQ1MywgMC4wMDAxNzg4ODAxODc5ODgyODEyNCwgMC4wMDAxODUwMjAwNTAwNDg4MjgxLCAwLjAwMDE5MTAzNzc2NTUwMjkyOTY3LCAwLjAwMDE5NjkxMzE0Njk3MjY1NjI0LCAwLjAwMDIwMjY0MDE2NzIzNjMyODEsIDAuMDAwMjA4MjE3Mjg1MTU2MjUsIDAuMDAwMjEzNjM3NTEyMjA3MDMxMjQsIDAuMDAwMjE4ODk5MjMwOTU3MDMxMjQsIDAuMDAwMjI0MDAxNTcxNjU1MjczNDIsIDAuMDAwMjI4OTUyMzkyNTc4MTI1LCAwLjAwMDIzMzc4MTE3MzcwNjA1NDY4LCAwLjAwMDIzODUwNzA4MDA3ODEyNDk4LCAwLjAwMDI0MzEzNTI1MzkwNjI0OTk4LCAwLjAwMDI0NzY2MTIwOTEwNjQ0NTMsIDAuMDAwMjUyMDU5NDAyNDY1ODIwMywgMC4wMDAyNTYyOTkxMDI3ODMyMDMxLCAwLjAwMDI2MDM1MjcyMjE2Nzk2ODc1LCAwLjAwMDI2NDE5MDY3MzgyODEyNSwgMC4wMDAyNjc3NzYwMDA5NzY1NjI1LCAwLjAwMDI3MTA2MzI5MzQ1NzAzMTIzLCAwLjAwMDI3Mzk5MTUxNjExMzI4MTI1LCAwLjAwMDI3NjQ5MDIwMzg1NzQyMTksIDAuMDAwMjc4NTAwNzAxOTA0Mjk2OSwgMC4wMDAyNzk5NjEzMzQyMjg1MTU2LCAwLjAwMDI4MDgwNTgxNjY1MDM5MDYsIDAuMDAwMjgwOTU0NDM3MjU1ODU5NCwgMC4wMDAyODAzMDM2ODA0MTk5MjE5LCAwLjAwMDI3ODc2MzcwMjM5MjU3ODEsIDAuMDAwMjc2MjY3NjY5Njc3NzM0MzQsIDAuMDAwMjcyNzc0NTM2MTMyODEyNSwgMC4wMDAyNjgyNzAzNTUyMjQ2MDkzNiwgMC4wMDAyNjI3NTMzMjY0MTYwMTU2LCAwLjAwMDI1NjIzMDM0NjY3OTY4NzUsIDAuMDAwMjQ4NzE3NjA1NTkwODIwMywgMC4wMDAyNDAyNDkxMTQ5OTAyMzQzNywgMC4wMDAyMzA4NzAxMzI0NDYyODkwNiwgMC4wMDAyMjA2MzY1OTY2Nzk2ODc0OCwgMC4wMDAyMDk2MTYyNzE5NzI2NTYyNCwgMC4wMDAxOTc4NzYyODE3MzgyODEyNCwgMC4wMDAxODU0OTI5OTYyMTU4MjAzLCAwLjAwMDE3MjU1NjcwMTY2MDE1NjI1LCAwLjAwMDE1OTE4NDc1MzQxNzk2ODczLCAwLjAwMDE0NTUxODk4MTkzMzU5MzczLCAwLjAwMDEzMTcwMjcyODI3MTQ4NDM2LCAwLjAwMDExNzg3NDYxMDkwMDg3ODksIDAuMDAwMTA0MTQ0ODI4Nzk2Mzg2NzIsIDkuMDYwMjk2NjMwODU5Mzc0ZS0wNSwgNy43MzMwODU2MzIzMjQyMThlLTA1LCA2LjQzOTQ2Njg1NzkxMDE1NWUtMDUsIDUuMTg1MzYyMjQzNjUyMzQ0ZS0wNSwgMy45NzU3OTg0MTYxMzc2OTVlLTA1LCAyLjgxNTEwNTA1Njc2MjY5NWUtMDUsIDEuNzA3Nzg5NDIxMDgxNTQzZS0wNSwgNi41ODM4NDQxODQ4NzU0ODhlLTA2LCAtMy4yOTU3MTcyMzkzNzk4ODNlLTA2LCAtMS4yNTM1ODY1NzgzNjkxNDA2ZS0wNSwgLTIuMTEyMzU1MjMyMjM4NzY5M2UtMDUsIC0yLjkwNzgwMDY3NDQzODQ3NjNlLTA1LCAtMy42NDM3NjM3MzI5MTAxNTZlLTA1LCAtNC4zMjU1NTc3MDg3NDAyMzQ1ZS0wNSwgLTQuOTYwMzU1Mzc3MTk3MjY1NGUtMDUsIC01LjU1MzI1MTY0Nzk0OTIxODZlLTA1LCAtNi4xMDc3Nzk2OTM2MDM1MTZlLTA1LCAtNi42MjcyMjAxNTM4MDg1OTNlLTA1LCAtNy4xMTMyNDUzOTE4NDU3MDNlLTA1LCAtNy41NjcxOTY2NTUyNzM0MzhlLTA1LCAtNy45OTA5MjYzNjEwODM5ODVlLTA1LCAtOC4zODU5NzEwNjkzMzU5MzdlLTA1LCAtOC43NTQ0NDU2NDgxOTMzNTllLTA1LCAtOS4wOTk4NDM1OTc0MTIxMDllLTA1LCAtOS40MjQ4Mzk3ODI3MTQ4NDNlLTA1LCAtOS43MzE2MjIzMTQ0NTMxMjRlLTA1LCAtMC4wMDAxMDAyMjQwMTQyODIyMjY1NiwgLTAuMDAwMTAyOTcxNDA1MDI5Mjk2ODcsIC0wLjAwMDEwNTU0Nzc3NTI2ODU1NDY5LCAtMC4wMDAxMDc5MzExMjE4MjYxNzE4NywgLTAuMDAwMTEwMDc4NDM3ODA1MTc1NzgsIC0wLjAwMDExMTk1ODg3NzU2MzQ3NjU2LCAtMC4wMDAxMTM1NTc2NDc3MDUwNzgxMSwgLTAuMDAwMTE0ODY0NDYzODA2MTUyMzQsIC0wLjAwMDExNTg4MjgyMDEyOTM5NDUzLCAtMC4wMDAxMTY2MjI1NTA5NjQzNTU0NiwgLTAuMDAwMTE3MDg4NDcwNDU4OTg0MzcsIC0wLjAwMDExNzI5MTEzNzY5NTMxMjUsIC0wLjAwMDExNzI0MzkxOTM3MjU1ODYsIC0wLjAwMDExNjk0OTA1MDkwMzMyMDMsIC0wLjAwMDExNjQxMjMzODI1NjgzNTk0LCAtMC4wMDAxMTU2NDE5OTA2NjE2MjEwOCwgLTAuMDAwMTE0NjQyMjI3MTcyODUxNTUsIC0wLjAwMDExMzQyODU4MTIzNzc5Mjk2LCAtMC4wMDAxMTIwMjM1MjkwNTI3MzQzNywgLTAuMDAwMTEwNDU0NTM2NDM3OTg4MjgsIC0wLjAwMDEwODc2MDkwMjQwNDc4NTE2LCAtMC4wMDAxMDY5Nzk0MzExNTIzNDM3NSwgLTAuMDAwMTA1MTM3Njk1MzEyNDk5OTksIC0wLjAwMDEwMzI2MDI5OTY4MjYxNzE4LCAtMC4wMDAxMDEzNjYzMDI0OTAyMzQzOCwgLTkuOTQ2OTU4OTIzMzM5ODQzZS0wNSwgLTkuNzU4NTIwNTA3ODEyNWUtMDUsIC05LjU3MjM4NzY5NTMxMjQ5OWUtMDUsIC05LjM4OTA3MDEyOTM5NDUzZS0wNSwgLTkuMjA5NDYzNTAwOTc2NTYzZS0wNSwgLTkuMDM0NTE1MzgwODU5Mzc0ZS0wNSwgLTguODY1MTAzOTEyMzUzNTE2ZS0wNSwgLTguNzAyMzM5MTcyMzYzMjhlLTA1LCAtOC41NDcwMDI0MTA4ODg2NzFlLTA1LCAtOC4zOTk0NzU4NjA1OTU3MDNlLTA1LCAtOC4yNjAwMjY1NTAyOTI5NjllLTA1LCAtOC4xMjg2MjI0MzY1MjM0MzdlLTA1LCAtOC4wMDUwNjUxNTUwMjkyOTZlLTA1LCAtNy44ODkzMDUxMTQ3NDYwOTNlLTA1LCAtNy43ODEyNzg5OTE2OTkyMTllLTA1LCAtNy42ODA4ODIyNjMxODM1OTNlLTA1LCAtNy41ODgxMjAyNjk3NzUzOWUtMDUsIC03LjUwMjk5ODM1MjA1MDc4MWUtMDUsIC03LjQyNTU3OTgzMzk4NDM3NWUtMDUsIC03LjM1NjExMDM4MjA4MDA3N2UtMDUsIC03LjI5NDc2MDEzMTgzNTkzN2UtMDUsIC03LjI0MTUzOTAwMTQ2NDg0M2UtMDUsIC03LjE5NjQwMjc0MDQ3ODUxNWUtMDUsIC03LjE1OTIxMDk2ODAxNzU3OGUtMDUsIC03LjEyOTc4MTM0MTU1MjczNGUtMDUsIC03LjEwNzk4MTg3MjU1ODU5M2UtMDUsIC03LjA5MzYyMTgyNjE3MTg3NGUtMDUsIC03LjA4NjQzMzQxMDY0NDUzMWUtMDUsIC03LjA4NjE3ODU4ODg2NzE4N2UtMDUsIC03LjA5MjYzMDAwNDg4MjgxM2UtMDUsIC03LjEwNTU3MzI3MjcwNTA3OGUtMDUsIC03LjEyNDgyOTEwMTU2MjVlLTA1LCAtNy4xNTAyMDQ0Njc3NzM0MzdlLTA1LCAtNy4xODE0NjIwOTcxNjc5NjllLTA1LCAtNy4yMTgzNjYyNDE0NTUwNzhlLTA1LCAtNy4yNjA2NzM1MjI5NDkyMTllLTA1LCAtNy4zMDgxMTYxNDk5MDIzNDRlLTA1LCAtNy4zNjA0MjQ4MDQ2ODc1ZS0wNSwgLTcuNDE3MzI0MDY2MTYyMTFlLTA1LCAtNy40Nzg1MTU2MjVlLTA1LCAtNy41NDM3MDI2OTc3NTM5MDZlLTA1LCAtNy42MTI1OTM4NDE1NTI3MzRlLTA1LCAtNy42ODQ4OTkxMzk0MDQyOTdlLTA1LCAtNy43NjAzNDU0NTg5ODQzNzVlLTA1LCAtNy44Mzg2ODEwMzAyNzM0MzdlLTA1LCAtNy45MTk2NDg3NDI2NzU3ODJlLTA1LCAtOC4wMDI5OTk4Nzc5Mjk2ODdlLTA1LCAtOC4wODg0OTg2ODc3NDQxNGUtMDUsIC04LjE3NTkwMTc5NDQzMzU5M2UtMDUsIC04LjI2NDk1OTcxNjc5Njg3NWUtMDUsIC04LjM1NTQxMjI5MjQ4MDQ2OWUtMDUsIC04LjQ0Njk2MzUwMDk3NjU2MmUtMDUsIC04LjUzOTI5OTAxMTIzMDQ2OGUtMDUsIC04LjYzMjEwNzU0Mzk0NTMxMmUtMDUsIC04LjcyNTA2OTQyNzQ5MDIzNWUtMDUsIC04LjgxNzg1NTgzNDk2MDkzN2UtMDUsIC04LjkxMDEzOTQ2NTMzMjAzZS0wNSwgLTkuMDAxNTgzMDk5MzY1MjM1ZS0wNSwgLTkuMDkxODU3MTQ3MjE2Nzk3ZS0wNSwgLTkuMTgwNjQ2NTE0ODkyNTc3ZS0wNSwgLTkuMjY3NjI3NzE2MDY0NDUyZS0wNSwgLTkuMzUyNDY1ODIwMzEyNWUtMDUsIC05LjQzNDgxODI2NzgyMjI2NmUtMDUsIC05LjUxNDMyNDE4ODIzMjQyMWUtMDUsIC05LjU5MDYyNjUyNTg3ODkwNWUtMDUsIC05LjY2MzM4NzI5ODU4Mzk4M2UtMDUsIC05LjczMjI2ODUyNDE2OTkyMWUtMDUsIC05Ljc5Njk0MjEzODY3MTg3NGUtMDUsIC05Ljg1NzExMjEyMTU4MjAzZS0wNSwgLTkuOTEyNDk0NjU5NDIzODI4ZS0wNSwgLTkuOTYyODQzMzIyNzUzOTA2ZS0wNSwgLTAuMDAwMTAwMDc5NTEzNTQ5ODA0NjgsIC0wLjAwMDEwMDQ3NjI4Nzg0MTc5Njg3LCAtMC4wMDAxMDA4MTY5MjUwNDg4MjgxMiwgLTAuMDAwMTAxMDk5NzY5NTkyMjg1MTUsIC0wLjAwMDEwMTMyMzIzNDU1ODEwNTQ2LCAtMC4wMDAxMDE0ODU3MjU0MDI4MzIwMiwgLTAuMDAwMTAxNTg1NzU0Mzk0NTMxMjQsIC0wLjAwMDEwMTYyMTc0OTg3NzkyOTY4LCAtMC4wMDAxMDE1OTIwMjU3NTY4MzU5MywgLTAuMDAwMTAxNDk1MTAxOTI4NzEwOTMsIC0wLjAwMDEwMTMyOTY1MDg3ODkwNjI1LCAtMC4wMDAxMDEwOTQ2NjU1MjczNDM3NCwgLTAuMDAwMTAwNzg5NTA1MDA0ODgyODEsIC0wLjAwMDEwMDQxMzgxODM1OTM3NDk5LCAtOS45OTY3NDk4Nzc5Mjk2ODhlLTA1LCAtOS45NDUwNzY3NTE3MDg5ODNlLTA1LCAtOS44ODY0MTA1MjI0NjA5MzdlLTA1LCAtOS44MjA4Mjc0ODQxMzA4NTllLTA1LCAtOS43NDg0MzEzOTY0ODQzNzVlLTA1LCAtOS42NjkzNDIwNDEwMTU2MjVlLTA1LCAtOS41ODM2OTU5ODM4ODY3MThlLTA1LCAtOS40OTE2NjI1OTc2NTYyNDllLTA1LCAtOS4zOTM0NDAyNDY1ODIwMzFlLTA1LCAtOS4yODkyNzQ1OTcxNjc5NjhlLTA1LCAtOS4xNzk0NjI0MzI4NjEzMjdlLTA1LCAtOS4wNjQzMTgwODQ3MTY3OTZlLTA1LCAtOC45NDQxODY0MDEzNjcxODdlLTA1LCAtOC44MTk0NDczMjY2NjAxNTZlLTA1LCAtOC42OTA1MjU4MTc4NzEwOTRlLTA1LCAtOC41NTc4NzA0ODMzOTg0MzhlLTA1LCAtOC40MjE5Mjc2NDI4MjIyNjVlLTA1LCAtOC4yODMxMzQ0NjA0NDkyMThlLTA1LCAtOC4xNDE5MjY1NzQ3MDcwM2UtMDUsIC03Ljk5ODc4NTQwMDM5MDYyNWUtMDUsIC03Ljg1NDI1NDE1MDM5MDYyNGUtMDUsIC03LjcwODkwNTAyOTI5Njg3NGUtMDUsIC03LjU2MzMwODcxNTgyMDMxM2UtMDUsIC03LjQxODA5MDgyMDMxMjVlLTA1LCAtNy4yNzM5NzM4NDY0MzU1NDdlLTA1LCAtNy4xMzE4MDU0MTk5MjE4NzVlLTA1LCAtNi45OTI2MzE1MzA3NjE3MThlLTA1LCAtNi44NTc1NjIyNTU4NTkzNzVlLTA1LCAtNi43Mjc2MzY3MTg3NWUtMDUsIC02LjYwMzk2NTc1OTI3NzM0M2UtMDUsIC02LjQ4NzY4MzEwNTQ2ODc1ZS0wNSwgLTYuMzc5OTAzMDMwMzk1NTA4ZS0wNSwgLTYuMjgxODgyNDc2ODA2NjRlLTA1LCAtNi4xOTQ3OTEwMzA4ODM3OWUtMDUsIC02LjExOTUzMzUzODgxODM1OWUtMDUsIC02LjA1Njk1NzYyNjM0Mjc3M2UtMDUsIC02LjAwNzkzNzYyMjA3MDMxMmUtMDUsIC01Ljk3MzMzMzc0MDIzNDM3NWUtMDUsIC01Ljk1NDIxMzcxNDU5OTYwOWUtMDUsIC01Ljk1MTY4ODc2NjQ3OTQ5MmUtMDUsIC01Ljk2NjUyMzM2MTIwNjA1NGUtMDUsIC01Ljk5OTM3MDU3NDk1MTE3MTVlLTA1LCAtNi4wNTA2OTQyNzQ5MDIzNDNlLTA1LCAtNi4xMjA3NzYzNjcxODc1ZS0wNSwgLTYuMjEwMTMzNzQzMjg2MTMyZS0wNSwgLTYuMzE4OTMyNzIzOTk5MDIzZS0wNSwgLTYuNDQ2ODI2OTM0ODE0NDUzZS0wNSwgLTYuNTkzNDEyNzgwNzYxNzE5ZS0wNSwgLTYuNzU3OTM1MzMzMjUxOTUzZS0wNSwgLTYuOTM5OTU4OTUzODU3NDIxZS0wNSwgLTcuMTQwMDYzNDc2NTYyNDk5ZS0wNSwgLTcuMzU4ODAyNzk1NDEwMTU2ZS0wNSwgLTcuNTk2MTA3NDgyOTEwMTU2ZS0wNSwgLTcuODUxNzgzNzUyNDQxNDA2ZS0wNSwgLTguMTI0ODgwOTgxNDQ1MzEyZS0wNSwgLTguNDEzNTk0MDU1MTc1NzgxZS0wNSwgLTguNzE2MzgyNTk4ODc2OTUzZS0wNSwgLTkuMDMwNjg0NjYxODY1MjM0ZS0wNSwgLTkuMzUyNjUwNDUxNjYwMTU2ZS0wNSwgLTkuNjc4MzA4ODY4NDA4MjAyZS0wNSwgLTAuMDAwMTAwMDI3ODMyMDMxMjQ5OTksIC0wLjAwMDEwMzIxNTIxNzU5MDMzMjAzLCAtMC4wMDAxMDYzMDU3NzA4NzQwMjM0MywgLTAuMDAwMTA5MjU3MjE3NDA3MjI2NTUsIC0wLjAwMDExMjAzNTY0NDUzMTI1LCAtMC4wMDAxMTQ1OTczODE1OTE3OTY4NywgLTAuMDAwMTE2ODg1NjUwNjM0NzY1NjIsIC0wLjAwMDExODg0NTEzODU0OTgwNDY4LCAtMC4wMDAxMjA0MDkwNDIzNTgzOTg0NCwgLTAuMDAwMTIxNTEzMzUxNDQwNDI5NjgsIC0wLjAwMDEyMjEyNTQzNDg3NTQ4ODI3LCAtMC4wMDAxMjIyMzU1MzQ2Njc5Njg3NSwgLTAuMDAwMTIxODUxNTU0ODcwNjA1NDYsIC0wLjAwMDEyMTAzMzgwNTg0NzE2Nzk2LCAtMC4wMDAxMTk4MDg3MDA1NjE1MjM0MywgLTAuMDAwMTE4MTg4MTYzNzU3MzI0MjIsIC0wLjAwMDExNjMzNzc4MzgxMzQ3NjU2LCAtMC4wMDAxMTQ0MTkyODEwMDU4NTkzNywgLTAuMDAwMTEyNjAwNTQwMTYxMTMyODEsIC0wLjAwMDExMTExMDY4NzI1NTg1OTM3LCAtMC4wMDAxMDk5NzY2MDA2NDY5NzI2NSwgLTAuMDAwMTA5MTQ0NzE0MzU1NDY4NzUsIC0wLjAwMDEwODgzMzI4MjQ3MDcwMzEzLCAtMC4wMDAxMDkzMTI3NzQ2NTgyMDMxMiwgLTAuMDAwMTEwNTIxMTE4MTY0MDYyNSwgLTAuMDAwMTEyNDAwMTU0MTEzNzY5NTIsIC0wLjAwMDExNDYxMTE3NTUzNzEwOTM4LCAtMC4wMDAxMTY0NjgzMDc0OTUxMTcxOSwgLTAuMDAwMTE3ODY3MzcwNjA1NDY4NzUsIC0wLjAwMDExODg1MDYyNDA4NDQ3MjY1LCAtMC4wMDAxMTg5NzkxNDEyMzUzNTE1NSwgLTAuMDAwMTE3ODIzMTgxMTUyMzQzNzUsIC0wLjAwMDExNTI5NjEyNzMxOTMzNTkzLCAtMC4wMDAxMTEyODQyODY0OTkwMjM0MywgLTAuMDAwMTA2MzkzNTQ3MDU4MTA1NDYsIC0wLjAwMDEwMjAwNjgwNTQxOTkyMTg4LCAtOS44NjQ2MTU2MzExMDM1MTVlLTA1LCAtOS42NTU2MTgyODYxMzI4MTJlLTA1LCAtOS42Mjc1NTA1MDY1OTE3OTZlLTA1LCAtOS43OTY2MDI2MzA2MTUyMzRlLTA1LCAtMC4wMDAxMDE1NTA5MDMzMjAzMTI1LCAtMC4wMDAxMDY4ODc3NTYzNDc2NTYyNCwgLTAuMDAwMTEyNjUwNDc0NTQ4MzM5ODMsIC0wLjAwMDExNjE5Mjk4NTUzNDY2Nzk3LCAtMC4wMDAxMTUyMjU1MTcyNzI5NDkyMSwgLTAuMDAwMTA3NTUxMjA4NDk2MDkzNzUsIC05LjEwMzA2NDcyNzc4MzIwM2UtMDUsIC02LjM4NDIxNzQ1MzAwMjkzZS0wNSwgLTIuMzg3NTE4NjkyMDE2NjAxNmUtMDUsIDMuMDUzODE1MjY5NDcwMjE1ZS0wNSwgOS45OTY4MDMyODM2OTE0MDZlLTA1LCAwLjAwMDE4MjEyOTE2NTY0OTQxNDA2LCAwLjAwMDI3MjI0MzE5NDU4MDA3ODEsIDAuMDAwMzY3NDc3NjAwMDk3NjU2MjUsIDAuMDAwNDY1OTg3OTc2MDc0MjE4NzUsIDAuMDAwNTY3MjEzMjU2ODM1OTM3NSwgMC4wMDA2NzMwNTkwODIwMzEyNSwgMC4wMDA3NzcxNTg5OTY1ODIwMzEyLCAwLjAwMDg2NjU5MjY1MTM2NzE4NzQsIDAuMDAwOTI5MzYyODU0MDAzOTA2MiwgMC4wMDA5NTE0MjQxOTQzMzU5Mzc1LCAwLjAwMDkzMDE1NDA1MjczNDM3NSwgMC4wMDA4NzUzNTg5NDc3NTM5MDYyLCAwLjAwMDc5NTk2NjU1MjczNDM3NDksIDAuMDAwNzAzNTk3NTM0MTc5Njg3NSwgMC4wMDA2MDQ1ODk4NDM3NSwgMC4wMDA0OTcxMDA5MjE2MzA4NTk0LCAwLjAwMDM4Mjg3MjAwOTI3NzM0MzczLCAwLjAwMDI2NDk3NjgwNjY0MDYyNSwgMC4wMDAxNDgyNjc4NTI3ODMyMDMxMywgNC4xMzEzOTY0ODQzNzQ5OTk2ZS0wNSwgLTUuMDE0NDY4MDAyMzE5MzM1NGUtMDUsIC0wLjAwMDEyMzUxMTk5MzQwODIwMzExLCAtMC4wMDAxNzcyNTAzNTA5NTIxNDg0MiwgLTAuMDAwMjEyMDcwNzM5NzQ2MDkzNzUsIC0wLjAwMDIyOTUxMjA2OTcwMjE0ODQzLCAtMC4wMDAyMzA4NTc1ODk3MjE2Nzk2NywgLTAuMDAwMjE4NzM5NzQ2MDkzNzQ5OTgsIC0wLjAwMDE5NjkxNTA2OTU4MDA3ODEyLCAtMC4wMDAxNjg4ODg1NDk4MDQ2ODc1LCAtMC4wMDAxMzc5ODA5MTEyNTQ4ODI4LCAtMC4wMDAxMDczNTEyMzQ0MzYwMzUxNiwgLTcuOTA5MTc4MTYxNjIxMDkzZS0wNSwgLTUuNTAxMzE4NzQwODQ0NzI2NGUtMDUsIC0zLjcyMDQ2NTg1MDgzMDA3OGUtMDUsIC0yLjY0MjY0MjAyMTE3OTE5OTJlLTA1LCAtMi4yMjQyNzA2Mjk4ODI4MTI0ZS0wNSwgLTIuMzk1NzA1MjIzMDgzNDk2ZS0wNSwgLTMuMDI5NDA1NTkzODcyMDdlLTA1LCAtMy45NjY1ODEzNDQ2MDQ0OTJlLTA1LCAtNS4wOTUxMTE4NDY5MjM4MjhlLTA1LCAtNi4yNjQxNjYyNTk3NjU2MjVlLTA1LCAtNy4yNTk0MzM3NDYzMzc4OWUtMDUsIC03Ljk1ODk5MzUzMDI3MzQzOGUtMDUsIC04LjMxODM5MjE4MTM5NjQ4M2UtMDUsIC04LjMyMTkxMzE0Njk3MjY1NmUtMDUsIC04LjAxODMwOTAyMDk5NjA5NGUtMDUsIC03LjQ3NjA5MTAwMzQxNzk2OGUtMDUsIC02Ljc0MjkxODM5NTk5NjA5M2UtMDUsIC01LjkwOTQ5NDAxODU1NDY4NzVlLTA1LCAtNS4xMTA5Mjc1ODE3ODcxMDk0ZS0wNSwgLTQuNDI4NTc1NTE1NzQ3MDdlLTA1LCAtMy45MDIzOTk0NDQ1ODAwNzhlLTA1LCAtMy41NDk3MDAxNjQ3OTQ5MjE1ZS0wNSwgLTMuMzQ0ODU3MDI1MTQ2NDg0ZS0wNSwgLTMuMjYwNDQzNDk2NzA0MTAxZS0wNSwgLTMuMjc5ODE3MTk5NzA3MDMxNGUtMDUsIC0zLjM2NDEzMTE2NDU1MDc4MWUtMDUsIC0zLjQ2MDA2NTQ2MDIwNTA3OGUtMDUsIC0zLjUzNjc0ODUwNDYzODY3MmUtMDUsIC0zLjU3ODYzOTk4NDEzMDg1OTRlLTA1LCAtMy41ODIwNzY2NDQ4OTc0NjA2ZS0wNSwgLTMuNTYxNDg2ODE2NDA2MjVlLTA1LCAtMy41MjY0ODMxNTQyOTY4NzQ2ZS0wNSwgLTMuNDc4NzIwMDkyNzczNDM3NWUtMDUsIC0zLjQyMzQ5MDkwNTc2MTcxODVlLTA1LCAtMy4zNjUzMDY0NzI3NzgzMmUtMDUsIC0zLjMwMzc0NDUwNjgzNTkzNzNlLTA1LCAtMy4yMzczNjgwMTE0NzQ2MDllLTA1LCAtMy4xNjIyMDE0OTk5Mzg5NjQ2ZS0wNSwgLTMuMDcwMDE0OTUzNjEzMjgxZS0wNSwgLTIuOTU0Nzc1NjE5NTA2ODM2ZS0wNSwgLTIuODE0NjkxNzM0MzEzOTY0N2UtMDUsIC0yLjY0OTg5NTQ3NzI5NDkyMmUtMDUsIC0yLjQ2MjkwNTEyMDg0OTYwOTNlLTA1LCAtMi4yNTYwOTM5Nzg4ODE4MzU4ZS0wNSwgLTIuMDI5MTU1NzMxMjAxMTcxOGUtMDUsIC0xLjc4MDgxMTMwOTgxNDQ1M2UtMDUsIC0xLjUwOTYwMjA2OTg1NDczNjJlLTA1LCAtMS4yMTQwMTMwMDQzMDI5Nzg1ZS0wNSwgLTguOTMyODk4NTIxNDIzMzRlLTA2LCAtNS40NzM1OTQ2NjU1MjczNDNlLTA2LCAtMS43NjM4NTgxOTkxMTk1Njc5ZS0wNiwgMi4xODUwMzQ1MTM0NzM1MTA1ZS0wNiwgNi4zNDc2OTY3ODExNTg0NDdlLTA2LCAxLjA2OTI5NjI2NDY0ODQzNzVlLTA1LCAxLjUxNzY3MTc3NTgxNzg3MWUtMDUsIDEuOTc0NjQ3MzMxMjM3NzkzZS0wNSwgMi40MzcxMDAwMjg5OTE2OTllLTA1LCAyLjkwMzgwMDU4Mjg4NTc0MjJlLTA1LCAzLjM3NDU4MDM4MzMwMDc4MWUtMDUsIDMuODUwMjg2MTAyMjk0OTIyZS0wNSwgNC4zMzE0ODUzNjY4MjEyODllLTA1LCA0LjgxODI0OTEzMDI0OTAyMzVlLTA1LCA1LjMxMTQzMjY0NzcwNTA3OGUtMDUsIDUuODEyNjk5NTA4NjY2OTkxNmUtMDUsIDYuMzIzMTA0ODU4Mzk4NDM3ZS0wNSwgNi44NDMyMDM3MzUzNTE1NjJlLTA1LCA3LjM3MzEzMDc5ODMzOTg0M2UtMDUsIDcuOTEyNTI5NzU0NjM4NjcxZS0wNSwgOC40NjE1OTQzOTA4NjkxNGUtMDUsIDkuMDIwOTI4MTkyMTM4NjcxZS0wNSwgOS41OTA5MjMzMDkzMjYxNzFlLTA1LCAwLjAwMDEwMTcxODUxMzQ4ODc2OTUyLCAwLjAwMDEwNzYzNTA3ODQzMDE3NTc3LCAwLjAwMDExMzY0ODg0OTQ4NzMwNDY4LCAwLjAwMDExOTc1MDE5MDczNDg2MzI3LCAwLjAwMDEyNTkyOTExNTI5NTQxMDE1LCAwLjAwMDEzMjE2NjUwMzkwNjI1LCAwLjAwMDEzODQ0NDAxNTUwMjkyOTcsIDAuMDAwMTQ0NzM5OTQ0NDU4MDA3OCwgMC4wMDAxNTEwMjM3NDI2NzU3ODEyNSwgMC4wMDAxNTcyNzcxOTExNjIxMDkzNSwgMC4wMDAxNjM0OTU1NTk2OTIzODI4MiwgMC4wMDAxNjk2NzQ0Njg5OTQxNDA2MiwgMC4wMDAxNzU4MTcxOTk3MDcwMzEyNSwgMC4wMDAxODE5MzcwMjY5Nzc1MzkwNiwgMC4wMDAxODgwNDMwNjAzMDI3MzQzNywgMC4wMDAxOTQxNTU0MjYwMjUzOTA2LCAwLjAwMDIwMDMwNTYwMzAyNzM0MzczLCAwLjAwMDIwNjUwNTc2NzgyMjI2NTYyLCAwLjAwMDIxMjc2MTEzODkxNjAxNTYsIDAuMDAwMjE5MDY4MTMwNDkzMTY0MDQsIDAuMDAwMjI1NDA4MTcyNjA3NDIxODcsIDAuMDAwMjMxNzcwMDUwMDQ4ODI4MSwgMC4wMDAyMzgxMzM0MjI4NTE1NjI0OSwgMC4wMDAyNDQ0NjA5ODMyNzYzNjcyLCAwLjAwMDI1MDcxMDc4NDkxMjEwOTM0LCAwLjAwMDI1NjgyNDAwNTEyNjk1MzEsIDAuMDAwMjYyNzI0MjQzMTY0MDYyNSwgMC4wMDAyNjgzMzgzNzg5MDYyNSwgMC4wMDAyNzM1ODQwNDU0MTAxNTYyLCAwLjAwMDI3ODM1NDUyMjcwNTA3ODEsIDAuMDAwMjgyNTUxNDUyNjM2NzE4NywgMC4wMDAyODYwNjgyMDY3ODcxMDkzNSwgMC4wMDAyODg3ODk3NjQ0MDQyOTY5LCAwLjAwMDI5MDY0MTA4Mjc2MzY3MTg1LCAwLjAwMDI5MTU1NTk2OTIzODI4MTI1LCAwLjAwMDI5MTQ3MjkzMDkwODIwMzEsIDAuMDAwMjkwMzQ3OTMwOTA4MjAzMSwgMC4wMDAyODgxMzA3MDY3ODcxMDkzNiwgMC4wMDAyODQ3OTM0MjY1MTM2NzE4NiwgMC4wMDAyODAzNDYwOTk4NTM1MTU2LCAwLjAwMDI3NDgxOTE1MjgzMjAzMTI1LCAwLjAwMDI2ODI2MzM2NjY5OTIxODc2LCAwLjAwMDI2MDc0Njk0ODI0MjE4NzUsIDAuMDAwMjUyMzM1NTg2NTQ3ODUxNTQsIDAuMDAwMjQzMTExNjMzMzAwNzgxMjQsIDAuMDAwMjMzMTkxODk0NTMxMjUsIDAuMDAwMjIyNjgxNzMyMTc3NzM0MzcsIDAuMDAwMjExNjg5MjA4OTg0Mzc0OTgsIDAuMDAwMjAwMzE5NDEyMjMxNDQ1MywgMC4wMDAxODg2MzI3MzYyMDYwNTQ3LCAwLjAwMDE3NjcwMjYwNjIwMTE3MTg4LCAwLjAwMDE2NDYxOTYyODkwNjI0OTk4LCAwLjAwMDE1MjQ3NjI0MjA2NTQyOTY4LCAwLjAwMDE0MDM4NjAzMjEwNDQ5MjE4LCAwLjAwMDEyODQzOTY1MTQ4OTI1NzgsIDAuMDAwMTE2Njg5NzEyNTI0NDE0MDYsIDAuMDAwMTA1MTc0MjU1MzcxMDkzNzQsIDkuMzkxOTkyMTg3NWUtMDUsIDguMjk0NjEwNTk1NzAzMTI1ZS0wNSwgNy4yMjc4NTQ5MTk0MzM1OTRlLTA1LCA2LjE5MjUxNzA4OTg0Mzc0OWUtMDUsIDUuMTg2NDE3Mzg4OTE2MDE1NWUtMDUsIDQuMjA5MjA4Njc5MTk5MjE5ZS0wNSwgMy4yNjEzMTQzOTIwODk4NDM0ZS0wNSwgMi4zNDQ5NTg2ODY4Mjg2MTNlLTA1LCAxLjQ2NjQ1Njc5NDczODc2OTVlLTA1LCA2LjI5MDkzMTcwMTY2MDE1NmUtMDYsIC0xLjY3MDAwOTM3NDYxODUzMDJlLTA2LCAtOS4yMzM5NTI1MjIyNzc4MzJlLTA2LCAtMS42NDQ4MDY0ODA0MDc3MTVlLTA1LCAtMi4zMzQyMzQ2MTkxNDA2MjVlLTA1LCAtMi45OTE5Njg5MTc4NDY2Nzk3ZS0wNSwgLTMuNjE4MzEwNTQ2ODc1ZS0wNSwgLTQuMjEzNTQ5MDQxNzQ4MDQ2NWUtMDUsIC00Ljc3Nzc2OTQ3MDIxNDg0MzVlLTA1LCAtNS4zMTE2ODQ3OTkxOTQzMzZlLTA1LCAtNS44MTQ1MTMzOTcyMTY3OTdlLTA1LCAtNi4yODM0MDk4ODE1OTE3OTZlLTA1LCAtNi43MTc2MTkzMjM3MzA0NjhlLTA1LCAtNy4xMTc4MjE1MDI2ODU1NDdlLTA1LCAtNy40ODY4NDAwNTczNzMwNDdlLTA1LCAtNy44MzA1OTQ2MzUwMDk3NjVlLTA1LCAtOC4xNTI0MDYzMTEwMzUxNTVlLTA1LCAtOC40NTMwNjI0Mzg5NjQ4NDNlLTA1LCAtOC43MzIwMjY2NzIzNjMyODJlLTA1LCAtOC45ODY0OTY3MzQ2MTkxNGUtMDUsIC05LjIxNDg4ODc2MzQyNzczNWUtMDUsIC05LjQxNzM1Njg3MjU1ODU5M2UtMDUsIC05LjU5MzU2MDc5MTAxNTYyNWUtMDUsIC05Ljc0Mjk2MTEyMDYwNTQ2OWUtMDUsIC05Ljg2NTY1NzA0MzQ1NzAzZS0wNSwgLTkuOTYxODk4ODAzNzEwOTM3ZS0wNSwgLTAuMDAwMTAwMzMzMDc2NDc3MDUwNzgsIC0wLjAwMDEwMDgzMTQyODUyNzgzMjAzLCAtMC4wMDAxMDExMzQ1NTIwMDE5NTMxMiwgLTAuMDAwMTAxMjUzNjE2MzMzMDA3ODEsIC0wLjAwMDEwMTE5MDM3NjI4MTczODI4LCAtMC4wMDAxMDA5MzI2NDAwNzU2ODM1OSwgLTAuMDAwMTAwNDgxOTE4MzM0OTYwOTMsIC05Ljk4NTI5MzU3OTEwMTU2MmUtMDUsIC05LjkwNjU2MDUxNjM1NzQyMWUtMDUsIC05LjgxNDkxNjIyOTI0ODA0NmUtMDUsIC05LjcxMjg3NTM2NjIxMDkzN2UtMDUsIC05LjYwMjI4MjcxNDg0Mzc1ZS0wNSwgLTkuNDg1NDIwMjI3MDUwNzgxZS0wNSwgLTkuMzY0ODAxNzg4MzMwMDc4ZS0wNSwgLTkuMjQyMzU5OTI0MzE2NDA2ZS0wNSwgLTkuMTE5NjU0MDgzMjUxOTUzZS0wNSwgLTguOTk3NDg4NDAzMzIwMzEyZS0wNSwgLTguODc1NzQ2OTE3NzI0NjA5ZS0wNSwgLTguNzU0NzI5NDYxNjY5OTIxZS0wNSwgLTguNjM1MDk1MjE0ODQzNzVlLTA1LCAtOC41MTc1NjA1NzczOTI1NzhlLTA1LCAtOC40MDMxMjY1MjU4Nzg5MDZlLTA1LCAtOC4yOTI0MzYyMTgyNjE3MThlLTA1LCAtOC4xODU3NDI5NTA0Mzk0NTNlLTA1LCAtOC4wODMyNjU2ODYwMzUxNTVlLTA1LCAtNy45ODUxMDc0MjE4NzQ5OTllLTA1LCAtNy44OTEyOTk0Mzg0NzY1NjJlLTA1LCAtNy44MDE5MDQyOTY4NzQ5OTllLTA1LCAtNy43MTY3ODE2MTYyMTA5MzdlLTA1LCAtNy42MzU1OTg3NTQ4ODI4MTJlLTA1LCAtNy41NTgxOTA5MTc5Njg3NWUtMDUsIC03LjQ4NDUwOTI3NzM0Mzc1ZS0wNSwgLTcuNDE0NjMyNDE1NzcxNDg0ZS0wNSwgLTcuMzQ4ODI4MTI1ZS0wNSwgLTcuMjg3MjQ3NDY3MDQxMDE2ZS0wNSwgLTcuMjI5OTEwMjc4MzIwMzEzZS0wNSwgLTcuMTc2ODcxNDkwNDc4NTE2ZS0wNSwgLTcuMTI4MTYzMTQ2OTcyNjU2ZS0wNSwgLTcuMDgzNzc0NTY2NjUwMzllLTA1LCAtNy4wNDM2ODg5NjQ4NDM3NWUtMDUsIC03LjAwNzgwNzE1OTQyMzgyOGUtMDUsIC02Ljk3NTk0NjA0NDkyMTg3NWUtMDUsIC02Ljk0Nzk2OTA1NTE3NTc4MWUtMDUsIC02LjkyMzc4MDA1OTgxNDQ1M2UtMDUsIC02LjkwMzI4OTAzMTk4MjQyMWUtMDUsIC02Ljg4NjQ0MjU2NTkxNzk2OGUtMDUsIC02Ljg3MzE4MjY3ODIyMjY1NmUtMDUsIC02Ljg2MzQ0NjgwNzg2MTMyOGUtMDUsIC02Ljg1NzE5NzU3MDgwMDc4MmUtMDUsIC02Ljg1NDQxNTEzMDYxNTIzNGUtMDUsIC02Ljg1NTA4NjUxNzMzMzk4NGUtMDUsIC02Ljg1OTIxNDc4MjcxNDg0NGUtMDUsIC02Ljg2NjgwMjIxNTU3NjE3MWUtMDUsIC02Ljg3Nzg1MzM5MzU1NDY4N2UtMDUsIC02Ljg5MjM4MTI4NjYyMTA5NGUtMDUsIC02LjkxMDM5NDI4NzEwOTM3NWUtMDUsIC02LjkzMTg4NzgxNzM4MjgxMmUtMDUsIC02Ljk1Njg1MjcyMjE2Nzk2OGUtMDUsIC02Ljk4NTI2MzA2MTUyMzQzN2UtMDUsIC03LjAxNzA3NDU4NDk2MDkzN2UtMDUsIC03LjA1MjI0MTUxNjExMzI4MWUtMDUsIC03LjA5MDcwNDM0NTcwMzEyNGUtMDUsIC03LjEzMjM3MzA0Njg3NWUtMDUsIC03LjE3NzE0MDA0NTE2NjAxNWUtMDUsIC03LjIyNDg4NDAzMzIwMzEyNGUtMDUsIC03LjI3NTQ2MTU3ODM2OTE0ZS0wNSwgLTcuMzI4NzIzMTQ0NTMxMjQ5ZS0wNSwgLTcuMzg0NTAwMTIyMDcwMzEzZS0wNSwgLTcuNDQyNTkwMzMyMDMxMjQ5ZS0wNSwgLTcuNTAyNzY2NDE4NDU3MDMxZS0wNSwgLTcuNTY0ODAxMDI1MzkwNjI1ZS0wNSwgLTcuNjI4NDY3NTU5ODE0NDUzZS0wNSwgLTcuNjkzNTUwMTA5ODYzMjgxZS0wNSwgLTcuNzU5ODQxMTU2MDA1ODU5ZS0wNSwgLTcuODI3MTE1NjMxMTAzNTE2ZS0wNSwgLTcuODk1MTQwMDc1NjgzNTkzZS0wNSwgLTcuOTYzNjc3MjE1NTc2MTcyZS0wNSwgLTguMDMyNDkzNTkxMzA4NTkzZS0wNSwgLTguMTAxMzU5NTU4MTA1NDY4ZS0wNSwgLTguMTcwMDMxNzM4MjgxMjVlLTA1LCAtOC4yMzgyNTY4MzU5Mzc1ZS0wNSwgLTguMzA1NzY2Mjk2Mzg2NzE4ZS0wNSwgLTguMzcyMjk5MTk0MzM1OTM3ZS0wNSwgLTguNDM3NTk2MTMwMzcxMDkzZS0wNSwgLTguNTAxNDEzNzI2ODA2NjRlLTA1LCAtOC41NjM1MTE2NTc3MTQ4NDRlLTA1LCAtOC42MjM2Mzk2Nzg5NTUwNzhlLTA1LCAtOC42ODE1NjczODI4MTI1ZS0wNSwgLTguNzM3MDc5NjIwMzYxMzI4ZS0wNSwgLTguNzg5OTY3MzQ2MTkxNDA2ZS0wNSwgLTguODQwMDQ1MTY2MDE1NjI1ZS0wNSwgLTguODg3MTM4MzY2Njk5MjE5ZS0wNSwgLTguOTMxMDYzODQyNzczNDM3ZS0wNSwgLTguOTcxNjU4MzI1MTk1MzEyZS0wNSwgLTkuMDA4Nzg1MjQ3ODAyNzM0ZS0wNSwgLTkuMDQyMzAzNDY2Nzk2ODc0ZS0wNSwgLTkuMDcyMDc3OTQxODk0NTNlLTA1LCAtOS4wOTc5ODY2MDI3ODMyMDNlLTA1LCAtOS4xMTk4ODkwNjg2MDM1MTZlLTA1LCAtOS4xMzc2NjQwMzE5ODI0MjFlLTA1LCAtOS4xNTEyMjQ1MTc4MjIyNjVlLTA1LCAtOS4xNjA0OTk1NzI3NTM5MDZlLTA1LCAtOS4xNjU0MzUwMjgwNzYxNzFlLTA1LCAtOS4xNjU5ODI4MTg2MDM1MTZlLTA1LCAtOS4xNjIwODAzODMzMDA3ODFlLTA1LCAtOS4xNTM2NjY2ODcwMTE3MThlLTA1LCAtOS4xNDA2OTgyNDIxODc1ZS0wNSwgLTkuMTIzMTQ2MDU3MTI4OTA2ZS0wNSwgLTkuMTAwOTgwMzc3MTk3MjY1ZS0wNSwgLTkuMDc0MTc0NDk5NTExNzE4ZS0wNSwgLTkuMDQyNjc4MDcwMDY4MzU5ZS0wNSwgLTkuMDA2NDYwNTcxMjg5MDYyZS0wNSwgLTguOTY1NTIyNzY2MTEzMjhlLTA1LCAtOC45MTk4NzgzODc0NTExNzFlLTA1LCAtOC44Njk1NTU2NjQwNjI1ZS0wNSwgLTguODE0NTg1MTEzNTI1MzllLTA1LCAtOC43NTQ5OTgwMTYzNTc0MjJlLTA1LCAtOC42OTA4NDYyNTI0NDE0MDZlLTA1LCAtOC42MjIyMzczOTYyNDAyMzNlLTA1LCAtOC41NDkyNzk3ODUxNTYyNWUtMDUsIC04LjQ3MjA1NTA1MzcxMDkzN2UtMDUsIC04LjM5MDY2NzcyNDYwOTM3NWUtMDUsIC04LjMwNTIxNzc0MjkxOTkyMWUtMDUsIC04LjIxNTc5MDU1Nzg2MTMyOGUtMDUsIC04LjEyMjUzMjY1MzgwODU5M2UtMDUsIC04LjAyNTU3NjAxOTI4NzEwOWUtMDUsIC03LjkyNTAwMzA1MTc1NzgxMmUtMDUsIC03LjgyMTAyMzU1OTU3MDMxM2UtMDUsIC03LjcxMzk2Nzg5NTUwNzgxMmUtMDUsIC03LjYwNDIxNTI0MDQ3ODUxNWUtMDUsIC03LjQ5MjI5ODg4OTE2MDE1N2UtMDUsIC03LjM3ODgzNzU4NTQ0OTIxOWUtMDUsIC03LjI2NDM1ODUyMDUwNzgxMmUtMDUsIC03LjE0OTQ4MTk2NDExMTMyN2UtMDUsIC03LjAzNDkzMDQxOTkyMTg3NWUtMDUsIC02LjkyMTMwMjc5NTQxMDE1NmUtMDUsIC02LjgwOTMxMTY3NjAyNTM5ZS0wNSwgLTYuNjk5NzcxMTE4MTY0MDYyZS0wNSwgLTYuNTkzMzg3NjAzNzU5NzY1ZS0wNSwgLTYuNDkxMTE0ODA3MTI4OTA2ZS0wNSwgLTYuMzk0MTkzMjY3ODIyMjY1ZS0wNSwgLTYuMzAzOTY5OTU1NDQ0MzM2ZS0wNSwgLTYuMjIyMDA1NDYyNjQ2NDgzZS0wNSwgLTYuMTQ5ODExNTUzOTU1MDc3ZS0wNSwgLTYuMDg4NDU1OTYzMTM0NzY1ZS0wNSwgLTYuMDM4OTc1NTI0OTAyMzQ0ZS0wNSwgLTYuMDAyNDI0MjQwMTEyMzA0NWUtMDUsIC01Ljk3OTM5ODcyNzQxNjk5MTZlLTA1LCAtNS45NzA1ODI1ODA1NjY0MDU3ZS0wNSwgLTUuOTc2MjE5NTU4NzE1ODJlLTA1LCAtNS45OTU4OTk5NjMzNzg5MDZlLTA1LCAtNi4wMzAwOTcxOTg0ODYzMjhlLTA1LCAtNi4wNzk3MTg3ODA1MTc1Nzc2ZS0wNSwgLTYuMTQ1NjkwMTU1MDI5Mjk3ZS0wNSwgLTYuMjI5MzMwNDQ0MzM1OTM4ZS0wNSwgLTYuMzMxMjQ5MjM3MDYwNTQ2ZS0wNSwgLTYuNDUwODE5Mzk2OTcyNjU3ZS0wNSwgLTYuNTg3Mzg0Nzk2MTQyNTc4ZS0wNSwgLTYuNzQwNTAyOTI5Njg3NWUtMDUsIC02LjkwOTEwNjQ0NTMxMjVlLTA1LCAtNy4wOTI3NTUxMjY5NTMxMjVlLTA1LCAtNy4yOTA3MzE4MTE1MjM0MzhlLTA1LCAtNy41MDExMjYwOTg2MzI4MTJlLTA1LCAtNy43MjMyNDY3NjUxMzY3MThlLTA1LCAtNy45NTY3OTc3OTA1MjczNDNlLTA1LCAtOC4yMDIzNTkwMDg3ODkwNjJlLTA1LCAtOC40NjExMDIyOTQ5MjE4NzRlLTA1LCAtOC43MzEzMDI2NDI4MjIyNjZlLTA1LCAtOS4wMDkxNTc1NjIyNTU4NTllLTA1LCAtOS4yODk1MzI0NzA3MDMxMjRlLTA1LCAtOS41NjczOTk1OTcxNjc5NjllLTA1LCAtOS44Mzk4MzMwNjg4NDc2NTZlLTA1LCAtMC4wMDAxMDEwNDQyNTgxMTc2NzU3OCwgLTAuMDAwMTAzNTY5OTQ2Mjg5MDYyNSwgLTAuMDAwMTA1OTEzNDE0MDAxNDY0ODQsIC0wLjAwMDEwODAwOTg4NzY5NTMxMjUsIC0wLjAwMDEwOTc5MjY3ODgzMzAwNzgxLCAtMC4wMDAxMTEyMjI4MzE3MjYwNzQyMiwgLTAuMDAwMTEyMjQ1OTk0NTY3ODcxMDksIC0wLjAwMDExMjc1OTk3OTI0ODA0Njg2LCAtMC4wMDAxMTI3NDE1ODQ3Nzc4MzIwMywgLTAuMDAwMTEyMjIyMDAwMTIyMDcwMywgLTAuMDAwMTExMzIzNDE3NjYzNTc0MjEsIC0wLjAwMDExMDMxOTY0MTExMzI4MTI1LCAtMC4wMDAxMDk0MTc0NTc1ODA1NjY0LCAtMC4wMDAxMDg3NTQ3MzAyMjQ2MDkzNywgLTAuMDAwMTA4NTUyNDk3ODYzNzY5NTMsIC0wLjAwMDEwODk3MjI3NDc4MDI3MzQzLCAtMC4wMDAxMDk5MzI4ODQyMTYzMDg1OSwgLTAuMDAwMTExMTc0MjI0ODUzNTE1NjMsIC0wLjAwMDExMjA5ODE0NDUzMTI1LCAtMC4wMDAxMTE4OTk1MDU2MTUyMzQzNywgLTAuMDAwMTEwMjA5MjY2NjYyNTk3NjYsIC0wLjAwMDEwNjg4NDU3NDg5MDEzNjcyLCAtMC4wMDAxMDE3MzE5NTY0ODE5MzM1OSwgLTkuNDgxNjEzMTU5MTc5Njg4ZS0wNSwgLTguNjQwNDU3MTUzMzIwMzEyZS0wNSwgLTcuNzEzMDI2NDI4MjIyNjU2ZS0wNSwgLTYuODM5ODIwODYxODE2NDA2ZS0wNSwgLTYuMTY1NzkyODQ2Njc5Njg4ZS0wNSwgLTUuNzU1NTkxMjAxNzgyMjI2NmUtMDUsIC01LjY0MjU2MDk1ODg2MjMwNDVlLTA1LCAtNS44NDQ1Mjc0MzUzMDI3MzQ0ZS0wNSwgLTYuMzU2NjY2OTQ2NDExMTMyZS0wNSwgLTcuMjAzMzgzNjM2NDc0NjA5ZS0wNSwgLTguMzY2MDYyOTI3MjQ2MDkzZS0wNSwgLTkuNzE3NDIwOTU5NDcyNjU2ZS0wNSwgLTAuMDAwMTExNDE0MjkxMzgxODM1OTQsIC0wLjAwMDEyNTc2MzA5OTY3MDQxMDE0LCAtMC4wMDAxMzk1NjcxNjkxODk0NTMxLCAtMC4wMDAxNTI0MDYzMTEwMzUxNTYyNCwgLTAuMDAwMTYzNTI4NTAzNDE3OTY4NzQsIC0wLjAwMDE3MDk5MjE0MTcyMzYzMjgsIC0wLjAwMDE3Mjg1Mzc1OTc2NTYyNSwgLTAuMDAwMTY3ODAyNTgxNzg3MTA5MzYsIC0wLjAwMDE1NDEwNDIwMjI3MDUwNzgsIC0wLjAwMDEyOTkyNjA4NjQyNTc4MTIzLCAtOS4zNzI5OTU3NTgwNTY2NGUtMDUsIC00LjM2Mzg0MDQ4NDYxOTE0MDZlLTA1LCAyLjEzNjQ2NTA3MjYzMTgzNTdlLTA1LCAwLjAwMDEwMDQ4MzA0NzQ4NTM1MTU1LCAwLjAwMDE5MjEyNDIzNzA2MDU0Njg3LCAwLjAwMDI5NDA1NDc3OTA1MjczNDM1LCAwLjAwMDQwMjgwNjUxODU1NDY4NzUsIDAuMDAwNTE0MzI4NjEzMjgxMjUsIDAuMDAwNjIzOTc3NTM5MDYyNSwgMC4wMDA3MjU4MTM4NDI3NzM0Mzc1LCAwLjAwMDgxMzk1NTk5MzY1MjM0MzcsIDAuMDAwODgzNDI1NTk4MTQ0NTMxMiwgMC4wMDA5Mjk4NDAwODc4OTA2MjQ5LCAwLjAwMDk0OTk1OTgzODg2NzE4NzQsIDAuMDAwOTQyMDIxMjQwMjM0Mzc1LCAwLjAwMDkwNTM5ODE5MzM1OTM3NDksIDAuMDAwODQxMTA3OTcxMTkxNDA2MiwgMC4wMDA3NTI0OTgwNDY4NzUsIDAuMDAwNjQ0NDM1MTgwNjY0MDYyNCwgMC4wMDA1MjI4NDkxODIxMjg5MDYyLCAwLjAwMDM5NDQ3Nzg0NDIzODI4MTI0LCAwLjAwMDI2NTg4MDM3MTA5Mzc1LCAwLjAwMDE0MzE3ODYzNDY0MzU1NDY5LCAzLjIxMTE4MTY0MDYyNDk5OTVlLTA1LCAtNi4yNzA4NzQwMjM0Mzc1ZS0wNSwgLTAuMDAwMTM4NDMzMzM0MzUwNTg1OTQsIC0wLjAwMDE5MzkxNjUwMzkwNjI0OTk4LCAtMC4wMDAyMjk4NTMyNzE0ODQzNzUsIC0wLjAwMDI0ODQwOTc1OTUyMTQ4NDQsIC0wLjAwMDI1MjE0ODA3MTI4OTA2MjUsIC0wLjAwMDI0Mzg2NDI1NzgxMjUsIC0wLjAwMDIyNjgzNzU4NTQ0OTIxODc1LCAtMC4wMDAyMDQzMTk1MzQzMDE3NTc4LCAtMC4wMDAxNzkyNjg2NzY3NTc4MTI1LCAtMC4wMDAxNTQxMDE1OTMwMTc1NzgxMywgLTAuMDAwMTMwMDYwOTEzMDg1OTM3NSwgLTAuMDAwMTA3NTE0ODYyMDYwNTQ2ODgsIC04LjY5ODQyOTEwNzY2NjAxNWUtMDUsIC02LjkxOTk0ODU3Nzg4MDg1OWUtMDUsIC01LjQ2NDA2Nzg0MDU3NjE3MTRlLTA1LCAtNC4zNjM1NzM0NTU4MTA1NDdlLTA1LCAtMy41OTc3MjY0NDA0Mjk2ODc2ZS0wNSwgLTMuMTA3MDQyMzEyNjIyMDdlLTA1LCAtMi44ODAxMDk3ODY5ODczMDQ1ZS0wNSwgLTIuOTMxMDQxMzM2MDU5NTdlLTA1LCAtMy4yMjM1ODQzNjU4NDQ3MjdlLTA1LCAtMy42NzI3NDI0NjIxNTgyMDNlLTA1LCAtNC4xNjc3MzQ1Mjc1ODc4OTFlLTA1LCAtNC41ODM3ODc1MzY2MjEwOTM2ZS0wNSwgLTQuODYzOTgwODY1NDc4NTE1NWUtMDUsIC01LjAxNTA3NjQ0NjUzMzIwMjZlLTA1LCAtNS4wMzE0MTk3NTQwMjgzMmUtMDUsIC00LjkwODE2ODAyOTc4NTE1NmUtMDUsIC00LjY2NTE5MTY1MDM5MDYyNDZlLTA1LCAtNC4zNDA4NDI0Mzc3NDQxNDFlLTA1LCAtNC4wMDY5NTY4NjM0MDMzMmUtMDUsIC0zLjc1NzUzNzQ2MDMyNzE0OGUtMDUsIC0zLjYzODE5MDQ2MDIwNTA3OGUtMDUsIC0zLjY0ODQ0MjQ1OTEwNjQ0NTRlLTA1LCAtMy43Nzg2ODgwNDkzMTY0MDY0ZS0wNSwgLTQuMDA1MTY2NjI1OTc2NTYyZS0wNSwgLTQuMzA0MTI3MTIwOTcxNjhlLTA1LCAtNC42NTcyNjQ3MDk0NzI2NTZlLTA1LCAtNS4wMjgyNzYwNjIwMTE3MTllLTA1LCAtNS4zNjc3Mzk0ODY2OTQzMzZlLTA1LCAtNS42NDIyODUxNTYyNDk5OTk1ZS0wNSwgLTUuODMzNTg0MjEzMjU2ODM1NGUtMDUsIC01LjkzNDYxNjQ3MDMzNjkxNGUtMDUsIC01Ljk1MTIxMDc4NDkxMjEwOWUtMDUsIC01Ljg4NzA1ODYzOTUyNjM2N2UtMDUsIC01Ljc0MTk2ODE1NDkwNzIyNjVlLTA1LCAtNS41MjA0OTUyMjM5OTkwMjNlLTA1LCAtNS4yMzA3MTI4OTA2MjVlLTA1LCAtNC44ODE1OTMzMjI3NTM5MDZlLTA1LCAtNC40ODMzNDEyMTcwNDEwMTZlLTA1LCAtNC4wNDQ2ODA3ODYxMzI4MTI1ZS0wNSwgLTMuNTcxNTA5OTMzNDcxNjc5NmUtMDUsIC0zLjA2OTAyNTAzOTY3Mjg1MWUtMDUsIC0yLjU0MzAyNzMwNTYwMzAyNzNlLTA1LCAtMi4wMDAzMTgzMzY0ODY4MTYyZS0wNSwgLTEuNDQ4OTY5OTM2MzcwODQ5NWUtMDUsIC04Ljk4NTExMjE5MDI0NjU4MmUtMDYsIC0zLjU3OTQ3MjU0MTgwOTA4MmUtMDYsIDEuNjU3MjA3ODQ2NjQxNTQwNWUtMDYsIDYuNjU3NTYzMjA5NTMzNjkxZS0wNiwgMS4xMzU3OTEzOTcwOTQ3MjY1ZS0wNSwgMS41NzE3MDk2MzI4NzM1MzUyZS0wNSwgMS45NzA3MzAyMDkzNTA1ODZlLTA1LCAyLjMzMjQyNzk3ODUxNTYyNDdlLTA1LCAyLjY2MDg5NzgyNzE0ODQzNzVlLTA1LCAyLjk2MTYxODgwNDkzMTY0MDZlLTA1LCAzLjI0MTA4NDY3MTAyMDUwOGUtMDUsIDMuNTA3MTg5NTU5OTM2NTIzNWUtMDUsIDMuNzY1NTk0NDgyNDIxODc0NWUtMDUsIDQuMDIxNTYwNjY4OTQ1MzEyNWUtMDUsIDQuMjgxMzY0MDU5NDQ4MjQyZS0wNSwgNC41NTAzNzAwMjU2MzQ3NjVlLTA1LCA0LjgzNDYzNTE2MjM1MzUxNTNlLTA1LCA1LjE0MTM1ODE4NDgxNDQ1M2UtMDUsIDUuNDc3MDI0MDc4MzY5MTQwNmUtMDUsIDUuODQ5MzUyMjY0NDA0Mjk2NGUtMDUsIDYuMjY3NTQ0NTU1NjY0MDYyZS0wNSwgNi43Mzc3MDY3NTY1OTE3OTZlLTA1LCA3LjI2NDE0MTg0NTcwMzEyNGUtMDUsIDcuODQ5NjUxMzM2NjY5OTIxZS0wNSwgOC40OTIwNTI0NTk3MTY3OTZlLTA1LCA5LjE4NzQ4MTY4OTQ1MzEyNWUtMDUsIDkuOTMwMzg0MDYzNzIwNzAzZS0wNSwgMC4wMDAxMDcxMTcyOTQzMTE1MjM0MywgMC4wMDAxMTUyMzY0OTU5NzE2Nzk2OCwgMC4wMDAxMjM1OTUxNTM4MDg1OTM3NCwgMC4wMDAxMzIxMjA4NjQ4NjgxNjQwNywgMC4wMDAxNDA3NTQ2MDgxNTQyOTY4NywgMC4wMDAxNDk0NDI5NjI2NDY0ODQzNywgMC4wMDAxNTgxMTYzMDI0OTAyMzQzNiwgMC4wMDAxNjY3MDczOTc0NjA5Mzc1LCAwLjAwMDE3NTE0NDM5MzkyMDg5ODQ0LCAwLjAwMDE4MzMzNTkzNzUsIDAuMDAwMTkxMjEyOTIxMTQyNTc4MSwgMC4wMDAxOTg3MTgzNTMyNzE0ODQzOCwgMC4wMDAyMDU3OTQ0MzM1OTM3NSwgMC4wMDAyMTI0MjI5NTgzNzQwMjM0MywgMC4wMDAyMTg2MDg5NjMwMTI2OTUzLCAwLjAwMDIyNDM3NjI4MTczODI4MTIzLCAwLjAwMDIyOTc4NjM3Njk1MzEyNSwgMC4wMDAyMzQ4OTk0NDQ1ODAwNzgxLCAwLjAwMDIzOTc1NTg0NDExNjIxMDkzLCAwLjAwMDI0NDM5OTQxNDA2MjUsIDAuMDAwMjQ4ODY4MTY0MDYyNSwgMC4wMDAyNTMxODIxNTk0MjM4MjgxLCAwLjAwMDI1NzM2NjYwNzY2NjAxNTYsIDAuMDAwMjYxNDM5MDI1ODc4OTA2MjUsIDAuMDAwMjY1NDAwNjk1ODAwNzgxMjUsIDAuMDAwMjY5MjU3OTM0NTcwMzEyNSwgMC4wMDAyNzMwMDQ3NjA3NDIxODc1LCAwLjAwMDI3NjYyOTA4OTM1NTQ2ODc0LCAwLjAwMDI4MDEyNzQxMDg4ODY3MTg1LCAwLjAwMDI4MzQ3NDM5NTc1MTk1MzEsIDAuMDAwMjg2NjE2NzYwMjUzOTA2MiwgMC4wMDAyODk0NzUyMTk3MjY1NjI1LCAwLjAwMDI5MTkzNTA1ODU5Mzc0OTk3LCAwLjAwMDI5Mzg3NzIyNzc4MzIwMzEsIDAuMDAwMjk1MjAzMjQ3MDcwMzEyNDYsIDAuMDAwMjk1ODEwNTQ2ODc1LCAwLjAwMDI5NTU5Mzk5NDE0MDYyNSwgMC4wMDAyOTQ0NjY5Nzk5ODA0Njg3NSwgMC4wMDAyOTIzNDQ5NDAxODU1NDY4NywgMC4wMDAyODkxNjE0Mzc5ODgyODEyNCwgMC4wMDAyODQ4ODYyMzA0Njg3NDk5NywgMC4wMDAyNzk1MDUyMTg1MDU4NTkzNCwgMC4wMDAyNzMwMTU2ODYwMzUxNTYyNCwgMC4wMDAyNjU0MjAzNDkxMjEwOTM3MywgMC4wMDAyNTY3MTM0Mzk5NDE0MDYyLCAwLjAwMDI0Njg5ODA0MDc3MTQ4NDM0LCAwLjAwMDIzNjAxMzY1NjYxNjIxMDkzLCAwLjAwMDIyNDE0MzMxMDU0Njg3NSwgMC4wMDAyMTE0MTE4MDQxOTkyMTg3NSwgMC4wMDAxOTc5NTU2Mjc0NDE0MDYyNCwgMC4wMDAxODM4OTkwNDc4NTE1NjI0OCwgMC4wMDAxNjkzODAwMDQ4ODI4MTI1LCAwLjAwMDE1NDU1MTk0MDkxNzk2ODczLCAwLjAwMDEzOTU3Mjg0NTQ1ODk4NDM3LCAwLjAwMDEyNDYxMjE1MjA5OTYwOTM4LCAwLjAwMDEwOTgxNjUzNTk0OTcwNzAzLCA5LjUyOTIzNzM2NTcyMjY1NmUtMDUsIDguMTEyNjYzMjY5MDQyOTY4ZS0wNSwgNi43NDAwMzA2NzAxNjYwMTVlLTA1LCA1LjQxOTgyMzQ1NTgxMDU0N2UtMDUsIDQuMTYyMDgyMjkwNjQ5NDE0ZS0wNSwgMi45NzcwNDYzOTQzNDgxNDQzZS0wNSwgMS44NzEzNDQ3NTcwODAwNzhlLTA1LCA4LjQ3MzExOTczNTcxNzc3NGUtMDYsIC05LjYyOTgzMTMxNDA4NjkxM2UtMDcsIC05LjYxNzU5NjYyNjI4MTczOGUtMDYsIC0xLjc1MDU3MzM0ODk5OTAyMzVlLTA1LCAtMi40NjYwODQwOTg4MTU5MThlLTA1LCAtMy4xMTM5MzY2MTQ5OTAyMzQ0ZS0wNSwgLTMuNzAyMjMwNDUzNDkxMjEwNWUtMDUsIC00LjI0MTE4NDk5NzU1ODU5NGUtMDUsIC00LjczODUyMDA1MDA0ODgyOGUtMDUsIC01LjE5ODQ2MTkxNDA2MjQ5OTVlLTA1LCAtNS42MjM5NDAyNzcwOTk2MDllLTA1LCAtNi4wMTc5MTQ1ODEyOTg4MjhlLTA1LCAtNi4zODQ0MjY4Nzk4ODI4MTJlLTA1LCAtNi43Mjk0MDU5NzUzNDE3OTZlLTA1LCAtNy4wNTkxNzA1MzIyMjY1NjJlLTA1LCAtNy4zNzc0Mjc2NzMzMzk4NDNlLTA1LCAtNy42ODU3NzgwNDU2NTQyOTdlLTA1LCAtNy45ODQzODQxNTUyNzM0MzdlLTA1LCAtOC4yNzMyMTE2Njk5MjE4NzVlLTA1LCAtOC41NTMwNTMyODM2OTE0MDVlLTA1LCAtOC44MjMzNTIwNTA3ODEyNDllLTA1LCAtOS4wODE3MDA4OTcyMTY3OTZlLTA1LCAtOS4zMjM1NDg4ODkxNjAxNTZlLTA1LCAtOS41NDMwODQ3MTY3OTY4NzVlLTA1LCAtOS43MzY4MzMxOTA5MTc5NjllLTA1LCAtOS45MDM5MTg0NTcwMzEyNWUtMDUsIC0wLjAwMDEwMDQ0NDI3NDkwMjM0Mzc0LCAtMC4wMDAxMDE1ODU4Njg4MzU0NDkyMSwgLTAuMDAwMTAyNDYxMzExMzQwMzMyMDIsIC0wLjAwMDEwMzA1OTk2NzA0MTAxNTYxLCAtMC4wMDAxMDMzNzUwMzgxNDY5NzI2NSwgLTAuMDAwMTAzNDE2MzgxODM1OTM3NDksIC0wLjAwMDEwMzE5NzYzMTgzNTkzNzUsIC0wLjAwMDEwMjczMzAzMjIyNjU2MjQ5LCAtMC4wMDAxMDIwMzYyMzE5OTQ2Mjg5MSwgLTAuMDAwMTAxMTE2NjkxNTg5MzU1NDYsIC05Ljk5OTI1NzY1OTkxMjEwOGUtMDUsIC05Ljg2OTM3NDA4NDQ3MjY1NmUtMDUsIC05LjcyNjAxMzE4MzU5Mzc1ZS0wNSwgLTkuNTczNTIzNzEyMTU4MjAzZS0wNSwgLTkuNDE1MTI2MDM3NTk3NjU2ZS0wNSwgLTkuMjUyOTM3MzE2ODk0NTMxZS0wNSwgLTkuMDg4NjU1MDkwMzMyMDMxZS0wNSwgLTguOTIzODQ3OTYxNDI1NzhlLTA1LCAtOC43NjAwNzUzNzg0MTc5NjllLTA1LCAtOC41OTg4NjE2OTQzMzU5MzdlLTA1LCAtOC40NDEyMDAyNTYzNDc2NTZlLTA1LCAtOC4yODczODQwMzMyMDMxMjVlLTA1LCAtOC4xMzc5MTU4MDIwMDE5NTJlLTA1LCAtNy45OTM1NDcwNTgxMDU0NjllLTA1LCAtNy44NTUwODI3MDI2MzY3MTllLTA1LCAtNy43MjM0MDA4Nzg5MDYyNWUtMDUsIC03LjU5ODk3OTE4NzAxMTcxOWUtMDUsIC03LjQ4MTgwMDg0MjI4NTE1NmUtMDUsIC03LjM3MTYyMzIyOTk4MDQ2OWUtMDUsIC03LjI2ODE1Nzk1ODk4NDM3NWUtMDUsIC03LjE3MTIxMTI0MjY3NTc4MWUtMDUsIC03LjA4MDY2NTU4ODM3ODkwN2UtMDUsIC02Ljk5NjM3NzU2MzQ3NjU2MmUtMDUsIC02LjkxODEzODEyMjU1ODU5M2UtMDUsIC02Ljg0NTc3MTc4OTU1MDc4MWUtMDUsIC02Ljc3OTE3Nzg1NjQ0NTMxMmUtMDUsIC02LjcxODQwMjA5OTYwOTM3NWUtMDUsIC02LjY2MzU1ODk1OTk2MDkzN2UtMDUsIC02LjYxNDU5NjU1NzYxNzE4N2UtMDUsIC02LjU3MTMyNjQ0NjUzMzIwM2UtMDUsIC02LjUzMzQ5MjI3OTA1MjczNGUtMDUsIC02LjUwMDgwMzM3NTI0NDE0ZS0wNSwgLTYuNDczMDA1Njc2MjY5NTNlLTA1LCAtNi40NDk4ODA5ODE0NDUzMTJlLTA1LCAtNi40MzExNjMwMjQ5MDIzNDRlLTA1LCAtNi40MTY1NTczMTIwMTE3MThlLTA1LCAtNi40MDU4MzM0MzUwNTg1OTNlLTA1LCAtNi4zOTg4MTc0NDM4NDc2NTZlLTA1LCAtNi4zOTUzNjc0MzE2NDA2MjVlLTA1LCAtNi4zOTUzNzI3NzIyMTY3OTdlLTA1LCAtNi4zOTg2OTY4OTk0MTQwNjJlLTA1LCAtNi40MDUxNzk1OTU5NDcyNjVlLTA1LCAtNi40MTQ2NjI5MzMzNDk2MDllLTA1LCAtNi40MjY5OTIwMzQ5MTIxMWUtMDUsIC02LjQ0MTk5MzcxMzM3ODkwNmUtMDUsIC02LjQ1OTQ4MTgxMTUyMzQzN2UtMDUsIC02LjQ3OTI2ODY0NjI0MDIzNGUtMDUsIC02LjUwMTE3NDE2MzgxODM2ZS0wNSwgLTYuNTI1MDM5NjcyODUxNTYzZS0wNSwgLTYuNTUwNzM0NzEwNjkzMzU5ZS0wNSwgLTYuNTc4MTQ3MTI1MjQ0MTRlLTA1LCAtNi42MDcxNzMxNTY3MzgyODJlLTA1LCAtNi42Mzc3MjM1NDEyNTk3NjVlLTA1LCAtNi42Njk3MjczMjU0Mzk0NTJlLTA1LCAtNi43MDMxMzExMDM1MTU2MjVlLTA1LCAtNi43Mzc4ODYwNDczNjMyODFlLTA1LCAtNi43NzM5NTAxOTUzMTI1ZS0wNSwgLTYuODExMjczMTkzMzU5Mzc1ZS0wNSwgLTYuODQ5Nzk0NzY5Mjg3MTFlLTA1LCAtNi44ODk0Njk5MDk2Njc5NjhlLTA1LCAtNi45MzAyNjgwOTY5MjM4MjhlLTA1LCAtNi45NzIxNjk0OTQ2Mjg5MDZlLTA1LCAtNy4wMTUxNDk2ODg3MjA3MDNlLTA1LCAtNy4wNTkxNzUxMDk4NjMyODFlLTA1LCAtNy4xMDQxOTkyMTg3NDk5OTllLTA1LCAtNy4xNTAxNjQ3OTQ5MjE4NzVlLTA1LCAtNy4xOTcwMTMwOTIwNDEwMTVlLTA1LCAtNy4yNDQ2NzQ2ODI2MTcxODdlLTA1LCAtNy4yOTMwNDM1MTgwNjY0MDZlLTA1LCAtNy4zNDE5ODkxMzU3NDIxODdlLTA1LCAtNy4zOTEzNjU4MTQyMDg5ODRlLTA1LCAtNy40NDEwMjc4MzIwMzEyNWUtMDUsIC03LjQ5MDgzMjUxOTUzMTI1ZS0wNSwgLTcuNTQwNjUzOTkxNjk5MjE4ZS0wNSwgLTcuNTkwMzcxNzA0MTAxNTYyZS0wNSwgLTcuNjM5ODcyNzQxNjk5MjE4ZS0wNSwgLTcuNjg5MDYyNWUtMDUsIC03LjczNzg2NTQ0Nzk5ODA0N2UtMDUsIC03Ljc4NjIxNTk3MjkwMDM5ZS0wNSwgLTcuODM0MDU0NTY1NDI5Njg4ZS0wNSwgLTcuODgxMzIxNzE2MzA4NTkzZS0wNSwgLTcuOTI3OTUxMDQ5ODA0Njg3ZS0wNSwgLTcuOTczODcwODQ5NjA5Mzc0ZS0wNSwgLTguMDE5MDEwOTI1MjkyOTY5ZS0wNSwgLTguMDYzMzAxMDg2NDI1NzgyZS0wNSwgLTguMTA2NjcyNjY4NDU3MDNlLTA1LCAtOC4xNDkwNTg1MzI3MTQ4NDRlLTA1LCAtOC4xOTAzOTMwNjY0MDYyNDllLTA1LCAtOC4yMzA2MDk4OTM3OTg4MjhlLTA1LCAtOC4yNjk2NTI1NTczNzMwNDZlLTA1LCAtOC4zMDc0Njc2NTEzNjcxODhlLTA1LCAtOC4zNDQwMDMyOTU4OTg0MzdlLTA1LCAtOC4zNzkyMDM3OTYzODY3MThlLTA1LCAtOC40MTMwMTY1MTAwMDk3NjVlLTA1LCAtOC40NDUzOTU2NjA0MDAzOTFlLTA1LCAtOC40NzYzMDYxNTIzNDM3NWUtMDUsIC04LjUwNTcyODE0OTQxNDA2MWUtMDUsIC04LjUzMzY1OTM2Mjc5Mjk2OWUtMDUsIC04LjU2MDExNTgxNDIwODk4NWUtMDUsIC04LjU4NTEzNDEyNDc1NTg1OWUtMDUsIC04LjYwODc2NzcwMDE5NTMxMmUtMDUsIC04LjYzMTA4NjczMDk1NzAzZS0wNSwgLTguNjUyMTc1OTAzMzIwMzEyZS0wNSwgLTguNjcyMTEzODAwMDQ4ODI3ZS0wNSwgLTguNjkwOTc4MjQwOTY2Nzk3ZS0wNSwgLTguNzA4ODMzMzEyOTg4MjgxZS0wNSwgLTguNzI1NzMwODk1OTk2MDk0ZS0wNSwgLTguNzQxNzAzNzk2Mzg2NzE4ZS0wNSwgLTguNzU2Nzc0MTM5NDA0Mjk3ZS0wNSwgLTguNzcwOTU3OTQ2Nzc3MzQzZS0wNSwgLTguNzg0MjU3NTA3MzI0MjE5ZS0wNSwgLTguNzk2NjcxMjk1MTY2MDE2ZS0wNSwgLTguODA4MTk5MzEwMzAyNzM0ZS0wNSwgLTguODE4ODQ3NjU2MjVlLTA1LCAtOC44Mjg2MTkzODQ3NjU2MjRlLTA1LCAtOC44Mzc1Mjc0NjU4MjAzMTJlLTA1LCAtOC44NDU1NzY0NzcwNTA3OGUtMDUsIC04Ljg1Mjc2NDg5MjU3ODEyNWUtMDUsIC04Ljg1OTA3ODk3OTQ5MjE4OGUtMDUsIC04Ljg2NDUwMTE5MDE4NTU0N2UtMDUsIC04Ljg2OTAwNDA1ODgzNzg5ZS0wNSwgLTguODcyNTU3MDY3ODcxMDkzZS0wNSwgLTguODc1MTI1MTIyMDcwMzEzZS0wNSwgLTguODc2NjcwODM3NDAyMzQzZS0wNSwgLTguODc3MTU5ODgxNTkxNzk2ZS0wNSwgLTguODc2NTUzMzQ0NzI2NTYyZS0wNSwgLTguODc0ODE0NjA1NzEyODllLTA1LCAtOC44NzE5MDA5Mzk5NDE0MDZlLTA1LCAtOC44Njc3NTM2MDEwNzQyMThlLTA1LCAtOC44NjIyOTcwNTgxMDU0NjllLTA1LCAtOC44NTU0MzM2NTQ3ODUxNTZlLTA1LCAtOC44NDcwMzk3OTQ5MjE4NzRlLTA1LCAtOC44MzY5NzM1NzE3NzczNDNlLTA1LCAtOC44MjUwODQ2ODYyNzkyOTZlLTA1LCAtOC44MTEyMTM2ODQwODIwM2UtMDUsIC04Ljc5NTE5NjUzMzIwMzEyNGUtMDUsIC04Ljc3Njg4ODI3NTE0NjQ4NGUtMDUsIC04Ljc1NjE1MTU4MDgxMDU0N2UtMDUsIC04LjczMjg3OTYzODY3MTg3NWUtMDUsIC04LjcwNjk5NjE1NDc4NTE1NmUtMDUsIC04LjY3ODQzNzgwNTE3NTc4MWUtMDUsIC04LjY0NzE1MjcwOTk2MDkzN2UtMDUsIC04LjYxMzA5NjYxODY1MjM0NGUtMDUsIC04LjU3NjI0MDUzOTU1MDc4MWUtMDUsIC04LjUzNjU1MjQyOTE5OTIxOGUtMDUsIC04LjQ5NDAwNjM0NzY1NjI0OWUtMDUsIC04LjQ0ODU2NTY3MzgyODEyNGUtMDUsIC04LjQwMDE4MDA1MzcxMDkzNmUtMDUsIC04LjM0ODgxMjg2NjIxMDkzN2UtMDUsIC04LjI5NDQ1MzQzMDE3NTc4MWUtMDUsIC04LjIzNzEwNjMyMzI0MjE4OGUtMDUsIC04LjE3NjgwMjgyNTkyNzczNGUtMDUsIC04LjExMzU3NzI3MDUwNzgxMmUtMDUsIC04LjA0NzQ3OTI0ODA0Njg3NGUtMDUsIC03Ljk3ODU2MjkyNzI0NjA5M2UtMDUsIC03LjkwNjg4NzA1NDQ0MzM1OWUtMDUsIC03LjgzMjUxNDE5MDY3MzgyOGUtMDUsIC03Ljc1NTUwNjEzNDAzMzIwMmUtMDUsIC03LjY3NTkyMTYzMDg1OTM3NWUtMDUsIC03LjU5MzgyMjQ3OTI0ODA0NmUtMDUsIC03LjUwOTI5NDEyODQxNzk2OWUtMDUsIC03LjQyMjQ0NzIwNDU4OTg0NGUtMDUsIC03LjMzMzQzMjAwNjgzNTkzOGUtMDUsIC03LjI0MjQ0ODQyNTI5Mjk2OWUtMDUsIC03LjE0OTcyNTM0MTc5Njg3NWUtMDUsIC03LjA1NTUxMDcxMTY2OTkyMWUtMDUsIC02Ljk2MDA4OTExMTMyODEyNWUtMDUsIC02Ljg2Mzc3NDEwODg4NjcxOGUtMDUsIC02Ljc2Njg4NTM3NTk3NjU2MmUtMDUsIC02LjY2OTc0MTgyMTI4OTA2MmUtMDUsIC02LjU3MjY0NzA5NDcyNjU2M2UtMDUsIC02LjQ3NTg4NzI5ODU4Mzk4NWUtMDUsIC02LjM3OTc2Mzc5Mzk0NTMxMmUtMDUsIC02LjI4NDYxOTkwMzU2NDQ1M2UtMDUsIC02LjE5MDc5NjY2MTM3Njk1MmUtMDUsIC02LjA5ODYxMzczOTAxMzY3MmUtMDUsIC02LjAwODQ1Mjk4NzY3MDg5OGUtMDUsIC01LjkyMDc3MTc4OTU1MDc4MWUtMDUsIC01LjgzNjE0MTIwNDgzMzk4NDRlLTA1LCAtNS43NTUyOTQ3OTk4MDQ2ODdlLTA1LCAtNS42NzkwMDU4MTM1OTg2MzI0ZS0wNSwgLTUuNjA4MDI3NjQ4OTI1NzgxZS0wNSwgLTUuNTQzMTgxNjEwMTA3NDIxNmUtMDUsIC01LjQ4NTM1Mzg1MTMxODM1OWUtMDUsIC01LjQzNTQxNjc5MzgyMzI0MmUtMDUsIC01LjM5NDI2MjY5NTMxMjQ5OTVlLTA1LCAtNS4zNjI2NDcyNDczMTQ0NTNlLTA1LCAtNS4zNDEwNzc4MDQ1NjU0M2UtMDUsIC01LjMzMDA4MTU1ODIyNzUzOWUtMDUsIC01LjMzMDIxODEyNDM4OTY0ODRlLTA1LCAtNS4zNDIwOTQ4MDI4NTY0NDVlLTA1LCAtNS4zNjY0OTI0NjIxNTgyMDNlLTA1LCAtNS40MDQwOTA4ODEzNDc2NTZlLTA1LCAtNS40NTUzNTkyNjgxODg0NzZlLTA1LCAtNS41MjA3MjAyOTExMzc2OTVlLTA1LCAtNS42MDA0ODM3MDM2MTMyODFlLTA1LCAtNS42OTQ4MDMyMzc5MTUwMzllLTA1LCAtNS44MDM4MzQ1MzM2OTE0MDZlLTA1LCAtNS45MjczMDI5MzI3MzkyNThlLTA1LCAtNi4wNjQzMjIyODA4ODM3ODllLTA1LCAtNi4yMTQxNzkyMjk3MzYzMjhlLTA1LCAtNi4zNzYyNDMyMDk4Mzg4NjZlLTA1LCAtNi41NTA0MjcyNDYwOTM3NWUtMDUsIC02LjczNzc2NzAyODgwODU5M2UtMDUsIC02LjkzOTA1NzkyMjM2MzI4MWUtMDUsIC03LjE1NDYxMzQ5NDg3MzA0NmUtMDUsIC03LjM4NDYxOTE0MDYyNDk5OWUtMDUsIC03LjYyODYxMDk5MjQzMTY0ZS0wNSwgLTcuODg1Njc0Mjg1ODg4NjcxZS0wNSwgLTguMTU0Nzc0NDc1MDk3NjU2ZS0wNSwgLTguNDMzNTcwODYxODE2NDA2ZS0wNSwgLTguNzE4MDQ5NjIxNTgyMDMxZS0wNSwgLTkuMDA0MDEwMDA5NzY1NjI1ZS0wNSwgLTkuMjg2NzI3OTA1MjczNDM3ZS0wNSwgLTkuNTYxODY5MDQ5MDcyMjY2ZS0wNSwgLTkuODI2NDU2NDUxNDE2MDE2ZS0wNSwgLTAuMDAwMTAwNzY1NDgwMDQxNTAzOSwgLTAuMDAwMTAzMDc1ODc0MzI4NjEzMjgsIC0wLjAwMDEwNTEzOTcxNzEwMjA1MDc4LCAtMC4wMDAxMDY4NzczMTkzMzU5Mzc1LCAtMC4wMDAxMDgyMTU4MzU1NzEyODkwNiwgLTAuMDAwMTA5MDk1NDA1NTc4NjEzMjgsIC0wLjAwMDEwOTQ2MzE3MjkxMjU5NzY2LCAtMC4wMDAxMDkyODg3ODc4NDE3OTY4NywgLTAuMDAwMTA4NTYwODIxNTMzMjAzMTIsIC0wLjAwMDEwNzI4MDIyMDAzMTczODI4LCAtMC4wMDAxMDU0ODA0NjExMjA2MDU0NiwgLTAuMDAwMTAzMjMxNDk4NzE4MjYxNzIsIC0wLjAwMDEwMDYyMzQ0MzYwMzUxNTYyLCAtOS43NzgwODk5MDQ3ODUxNTZlLTA1LCAtOS40ODQwNDA4MzI1MTk1M2UtMDUsIC05LjE5MzM4MTUwMDI0NDE0ZS0wNSwgLTguOTIxNjMyMzg1MjUzOTA2ZS0wNSwgLTguNjgyNTU0NjI2NDY0ODQzZS0wNSwgLTguNDk0NjM5NTg3NDAyMzQzZS0wNSwgLTguMzg1OTQ1MTI5Mzk0NTMxZS0wNSwgLTguMzc1NzExMDU5NTcwMzEyZS0wNSwgLTguNDcyNjk0Mzk2OTcyNjU3ZS0wNSwgLTguNjcwOTk2MDkzNzVlLTA1LCAtOC45Mzc4MTI4MDUxNzU3OGUtMDUsIC05LjIzNDg2Nzg1ODg4NjcxOGUtMDUsIC05LjUzMTExNDk1OTcxNjc5N2UtMDUsIC05Ljc4MDUwMjMxOTMzNTkzN2UtMDUsIC05LjkyMzM1NTg2NTQ3ODUxNmUtMDUsIC05LjkxOTEwNTUyOTc4NTE1NmUtMDUsIC05Ljc0MTM3NzI1ODMwMDc4ZS0wNSwgLTkuNDEwOTAzOTMwNjY0MDYxZS0wNSwgLTkuMDI2NDM4MTQwODY5MTRlLTA1LCAtOC42ODg3NjgwMDUzNzEwOTNlLTA1LCAtOC40ODY2NTIzNzQyNjc1NzdlLTA1LCAtOC41MTQzMTczMjE3NzczNDRlLTA1LCAtOC44MzU3NTIxMDU3MTI4OWUtMDUsIC05LjQ3ODA0NzE4MDE3NTc4ZS0wNSwgLTAuMDAwMTA0MzI1NDM5NDUzMTI1LCAtMC4wMDAxMTU4MDUyNjczMzM5ODQzNywgLTAuMDAwMTI2NjMzMTc4NzEwOTM3NSwgLTAuMDAwMTMzODgxNzc0OTAyMzQzNzQsIC0wLjAwMDEzNDMwNjczMjE3NzczNDM3LCAtMC4wMDAxMjQ1MTY4OTE0Nzk0OTIyLCAtMC4wMDAxMDE3MTUxMDMxNDk0MTQwNiwgLTYuMzMyODEyMTE4NTMwMjczZS0wNSwgLTcuMzg2MjEzMzAyNjEyMzA1ZS0wNiwgNi42NDYwNDE4NzAxMTcxODhlLTA1LCAwLjAwMDE1Njc0OTA1Mzk1NTA3ODEyLCAwLjAwMDI2MDc4NzM1MzUxNTYyNSwgMC4wMDAzNzQ1MTA0Njc1MjkyOTY4NCwgMC4wMDA0OTI4MTg0MjA0MTAxNTYyLCAwLjAwMDYxMDE1Nzk1ODk4NDM3NDksIDAuMDAwNzE5OTc0MTIxMDkzNzUsIDAuMDAwODE1NjY3NDE5NDMzNTkzNywgMC4wMDA4OTE0NzEzMTM0NzY1NjI0LCAwLjAwMDk0MjQyMzcwNjA1NDY4NzQsIDAuMDAwOTY1MDYyNjIyMDcwMzEyNSwgMC4wMDA5NTc2MTAyOTA1MjczNDM3LCAwLjAwMDkxOTUwNTQzMjEyODkwNjIsIDAuMDAwODUzMzcwOTcxNjc5Njg3NCwgMC4wMDA3NjQwMzU1ODM0OTYwOTM3LCAwLjAwMDY1NTQyMjQ4NTM1MTU2MjQsIDAuMDAwNTMzNjAxMTk2Mjg5MDYyNSwgMC4wMDA0MDI2Nzc4NTY0NDUzMTI1LCAwLjAwMDI2NTk5NzI1MzQxNzk2ODc2LCAwLjAwMDEzNDAxNTYwOTc0MTIxMDk0LCAxLjUyMTAyMzU1OTU3MDMxMjVlLTA1LCAtOC4xOTE0MzUyNDE2OTkyMThlLTA1LCAtMC4wMDAxNDkyMTIyODAyNzM0Mzc0OCwgLTAuMDAwMTkwNDY0NjE0ODY4MTY0MDYsIC0wLjAwMDIxMDUyMDUzODMzMDA3ODEyLCAtMC4wMDAyMTQwNzI0NDg3MzA0Njg3NCwgLTAuMDAwMjA4MjI3MjQ5MTQ1NTA3OCwgLTAuMDAwMTkzNTU3OTgzMzk4NDM3NSwgLTAuMDAwMTcxMTI2NTg2OTE0MDYyNSwgLTAuMDAwMTQ0NjAzOTQyODcxMDkzNzQsIC0wLjAwMDExNjA1MjU1MTI2OTUzMTI1LCAtOC45NDA0OTM3NzQ0MTQwNjNlLTA1LCAtNi43ODU5MDQ2OTM2MDM1MTVlLTA1LCAtNS4yMjE4NTYzMDc5ODMzOThlLTA1LCAtNC4zMjMwNzM1Nzc4ODA4NTllLTA1LCAtNC4wNDkwOTc4MjQwOTY2Nzk1ZS0wNSwgLTQuMjY2OTg2NDY1NDU0MTAxNWUtMDUsIC00LjgyNjY1NDgxNTY3MzgyOGUtMDUsIC01LjU0Mjc1ODk0MTY1MDM5ZS0wNSwgLTYuMjQ4NzQxMTQ5OTAyMzQ0ZS0wNSwgLTYuODExODQ2OTIzODI4MTI1ZS0wNSwgLTcuMTQyOTI3NTUxMjY5NTMxZS0wNSwgLTcuMTgyNzUxNDY0ODQzNzVlLTA1LCAtNi45MDUzMTUzOTkxNjk5MjFlLTA1LCAtNi4zMzMzMzAxNTQ0MTg5NDVlLTA1LCAtNS41MzM3MzU2NTY3MzgyODFlLTA1LCAtNC41OTkyMDY5MjQ0Mzg0NzY1ZS0wNSwgLTMuNjMwOTQ0ODI0MjE4NzQ5NWUtMDUsIC0yLjczMTQwNjAyMTExODE2MzhlLTA1LCAtMS45NjQ3OTY2Mzg0ODg3Njk1ZS0wNSwgLTEuMzY5ODkzOTMyMzQyNTI5M2UtMDUsIC05LjY4OTgwMjE2OTc5OTgwNWUtMDYsIC03LjUyNjU2NjAyODU5NDk3ZS0wNiwgLTYuOTc1NzY5OTk2NjQzMDY2ZS0wNiwgLTcuNzIxMTMzMjMyMTE2Njk5ZS0wNiwgLTkuMzAxMzczNDgxNzUwNDg4ZS0wNiwgLTEuMTIxNTY1MjQ2NTgyMDMxMWUtMDUsIC0xLjMxNDAzMTAyODc0NzU1ODVlLTA1LCAtMS40ODUzNzk5ODE5OTQ2Mjg4ZS0wNSwgLTEuNjIzNjUwMzYwMTA3NDIxOGUtMDUsIC0xLjczMDgyOTgxMTA5NjE5MTJlLTA1LCAtMS44MDYyMDY1MTI0NTExNzE4ZS0wNSwgLTEuODQ5MzUyMjY0NDA0Mjk2N2UtMDUsIC0xLjg2NDE3NjU1OTQ0ODI0MmUtMDUsIC0xLjg1MzQyNTk3OTYxNDI1OGUtMDUsIC0xLjgyMDA3OTA0MDUyNzM0MzdlLTA1LCAtMS43NjcwNjE2MTQ5OTAyMzRlLTA1LCAtMS42OTQwOTk0MjYyNjk1MzFlLTA1LCAtMS42MDA0OTU5MTA2NDQ1MzFlLTA1LCAtMS40ODc4OTkxMTI3MDE0MTU5ZS0wNSwgLTEuMzU3NDU2ODc0ODQ3NDEyMWUtMDUsIC0xLjIxMTYxNzQ2OTc4NzU5NzZlLTA1LCAtMS4wNTI3ODMyMDMxMjVlLTA1LCAtOC43OTY0NjAxNTE2NzIzNjJlLTA2LCAtNi45MTc2OTA3NTM5MzY3NjdlLTA2LCAtNC44ODU1MTE4NzUxNTI1ODhlLTA2LCAtMi42Nzc0NzM3ODM0OTMwNDJlLTA2LCAtMi44NzkxNTI4OTQwMjAwODA0ZS0wNywgMi4yOTE4MzM2MzkxNDQ4OTcyZS0wNiwgNS4wNzY4Nzc1OTM5OTQxNDA1ZS0wNiwgOC4wNjQ4MDQwNzcxNDg0MzdlLTA2LCAxLjEyNTQyODU4MTIzNzc5M2UtMDUsIDEuNDY1MTcxNDMyNDk1MTE3MmUtMDUsIDEuODI1MTUwNDg5ODA3MTI4N2UtMDUsIDIuMjA1MTIzOTAxMzY3MTg3NGUtMDUsIDIuNjA1NjQ0NjA3NTQzOTQ1ZS0wNSwgMy4wMjU1NDE4Nzc3NDY1ODJlLTA1LCAzLjQ2MzUwNzg0MzAxNzU3OGUtMDUsIDMuOTE3ODYxMTc1NTM3MTA5NWUtMDUsIDQuMzg0NjY0NTM1NTIyNDYxZS0wNSwgNC44NjExNjU2MTg4OTY0ODQ1ZS0wNSwgNS4zNDU4ODc3NTYzNDc2NTZlLTA1LCA1LjgzNjk4NDI1MjkyOTY4NzVlLTA1LCA2LjMzMzU5Mzc1ZS0wNSwgNi44MzU0NjI5NTE2NjAxNTZlLTA1LCA3LjM0MjE2NjEzNzY5NTMxMmUtMDUsIDcuODU0NTA2NjgzMzQ5NjFlLTA1LCA4LjM3NDQ0NDU4MDA3ODEyNWUtMDUsIDguOTAyOTcyNDEyMTA5Mzc1ZS0wNSwgOS40NDA2NTkzMzIyNzUzOWUtMDUsIDkuOTg3OTE4ODUzNzU5NzY1ZS0wNSwgMC4wMDAxMDU0NDM0MTI3ODA3NjE3MiwgMC4wMDAxMTEwOTg2Nzg1ODg4NjcxOSwgMC4wMDAxMTY4NDY5MDg1NjkzMzU5NCwgMC4wMDAxMjI2ODQwOTcyOTAwMzkwNiwgMC4wMDAxMjg2MDM5MTIzNTM1MTU2MywgMC4wMDAxMzQ1OTkyNDMxNjQwNjI0OCwgMC4wMDAxNDA2NTg5MjAyODgwODU5NCwgMC4wMDAxNDY3NzI1MjE5NzI2NTYyNCwgMC4wMDAxNTI5MzI4OTE4NDU3MDMxMywgMC4wMDAxNTkxMjM1OTYxOTE0MDYyNSwgMC4wMDAxNjUzMjE3NDY4MjYxNzE4OCwgMC4wMDAxNzE1MDMzMjY0MTYwMTU2MiwgMC4wMDAxNzc2MzkzNzM3NzkyOTY4NywgMC4wMDAxODM3MTE0NTYyOTg4MjgxMywgMC4wMDAxODk3MTU1OTE0MzA2NjQwNCwgMC4wMDAxOTU2NTA2MDQyNDgwNDY4NywgMC4wMDAyMDE1MTc1MDE4MzEwNTQ2NywgMC4wMDAyMDczMzAzNTI3ODMyMDMxLCAwLjAwMDIxMzExMTA4Mzk4NDM3NSwgMC4wMDAyMTg4OTAxODI0OTUxMTcxOCwgMC4wMDAyMjQ3MTIzMjYwNDk4MDQ2OCwgMC4wMDAyMzA2MDMyNzE0ODQzNzQ5OCwgMC4wMDAyMzY1NjY4MTgyMzczMDQ2NiwgMC4wMDAyNDI2MDEzNzkzOTQ1MzEyMywgMC4wMDAyNDg2OTE5NDAzMDc2MTcyLCAwLjAwMDI1NDgyNDIxODc1LCAwLjAwMDI2MDk4ODM0MjI4NTE1NjI1LCAwLjAwMDI2NzE1NjY3NzI0NjA5MzczLCAwLjAwMDI3MzI4NDA1NzYxNzE4NzUsIDAuMDAwMjc5MzE4MTE1MjM0Mzc0OTYsIDAuMDAwMjg1MTk0NzAyMTQ4NDM3NSwgMC4wMDAyOTA4NDA3Mjg3NTk3NjU2LCAwLjAwMDI5NjE4MjQ2NDU5OTYwOTM2LCAwLjAwMDMwMTExOTg0MjUyOTI5Njg1LCAwLjAwMDMwNTUyODg2OTYyODkwNjIsIDAuMDAwMzA5Mjg4MjA4MDA3ODEyNSwgMC4wMDAzMTIyNzQ5MDIzNDM3NSwgMC4wMDAzMTQzOTI5NzQ4NTM1MTU2LCAwLjAwMDMxNTU4MzE5MDkxNzk2ODc1LCAwLjAwMDMxNTc5MzIxMjg5MDYyNDk3LCAwLjAwMDMxNDk3NzM1NTk1NzAzMTI0LCAwLjAwMDMxMzEwMTIyNjgwNjY0MDYsIDAuMDAwMzEwMTM4Mzk3MjE2Nzk2ODQsIDAuMDAwMzA2MDg5NDE2NTAzOTA2MjQsIDAuMDAwMzAwOTg1NDQzMTE1MjM0MzcsIDAuMDAwMjk0ODU3MjM4NzY5NTMxMjYsIDAuMDAwMjg3NzMxNzUwNDg4MjgxMiwgMC4wMDAyNzk2NTEzMDYxNTIzNDM3LCAwLjAwMDI3MDY3MTY5MTg5NDUzMTI1LCAwLjAwMDI2MDg4MDUyMzY4MTY0MDYsIDAuMDAwMjUwNDAwMzc1MzY2MjEwOTUsIDAuMDAwMjM5MzQwNDA4MzI1MTk1MywgMC4wMDAyMjc3ODgxMDExOTYyODkwNCwgMC4wMDAyMTU4MjAzNDMwMTc1NzgxLCAwLjAwMDIwMzQ5NTM0NjA2OTMzNTk0LCAwLjAwMDE5MDg3NTM1MDk1MjE0ODQ0LCAwLjAwMDE3ODA0MDIyMjE2Nzk2ODc1LCAwLjAwMDE2NTA2MzI2MjkzOTQ1MzEzLCAwLjAwMDE1MjAwNTI2NDI4MjIyNjU2LCAwLjAwMDEzODkxODc2MjIwNzAzMTI0LCAwLjAwMDEyNTg0ODUxODM3MTU4MjAzLCAwLjAwMDExMjg1NDQxNTg5MzU1NDY4LCAwLjAwMDEwMDAyNDA1NTQ4MDk1NzAzLCA4Ljc0NDEwMTcxNTA4Nzg5MWUtMDUsIDcuNTE2Mjk0MDk3OTAwMzllLTA1LCA2LjMyMjYxNzM0MDA4Nzg5MWUtMDUsIDUuMTY0Mjk2MzQwOTQyMzgyZS0wNSwgNC4wNDQyNzI2MTM1MjUzOTA1ZS0wNSwgMi45NjkyODQ0MzkwODY5MTRlLTA1LCAxLjk0NTU0NDQzMzU5Mzc1ZS0wNSwgOS43ODM2NDI3Njg4NTk4NjJlLTA2LCA3LjE4OTA5NTAyMDI5NDE4OWUtMDcsIC03LjcyNDcyMTkwODU2OTMzNWUtMDYsIC0xLjU1MzU0NzM4MjM1NDczNjNlLTA1LCAtMi4yNjkwNTc0NjQ1OTk2MDkyZS0wNSwgLTIuOTE3ODg4MDY5MTUyODMxOGUtMDUsIC0zLjUwMTI0NjY0MzA2NjQwNmUtMDUsIC00LjAyMjM2ODI0MDM1NjQ0NWUtMDUsIC00LjQ4NzkwOTY5ODQ4NjMyOGUtMDUsIC00LjkwNTYxNDQ3MTQzNTU0N2UtMDUsIC01LjI4MDIzMzc2NDY0ODQzNzRlLTA1LCAtNS42MTU1MjEyNDAyMzQzNzVlLTA1LCAtNS45MTQ2NzgxOTIxMzg2NzE1ZS0wNSwgLTYuMTgxODE2ODY0MDEzNjcxZS0wNSwgLTYuNDI0MjA1NzgwMDI5Mjk3ZS0wNSwgLTYuNjQ4Mzg3OTA4OTM1NTQ2ZS0wNSwgLTYuODU4ODI4NzM1MzUxNTYyZS0wNSwgLTcuMDU4OTQ5Mjc5Nzg1MTU2ZS0wNSwgLTcuMjUwODM2MTgxNjQwNjI0ZS0wNSwgLTcuNDM2MzU1NTkwODIwMzEyZS0wNSwgLTcuNjE4MzEyMDcyNzUzOTA2ZS0wNSwgLTcuNzk4NDcxMDY5MzM1OTM4ZS0wNSwgLTcuOTc1NzQ5MjA2NTQyOTY4ZS0wNSwgLTguMTQ3OTY2NzY2MzU3NDIyZS0wNSwgLTguMzExMTk3NjYyMzUzNTE1ZS0wNSwgLTguNDYwNDYyMTg4NzIwNzAzZS0wNSwgLTguNTkzMzA1OTY5MjM4MjgxZS0wNSwgLTguNzA4MTM4Mjc1MTQ2NDg0ZS0wNSwgLTguODAzMzMwMjMwNzEyODllLTA1LCAtOC44Nzc1OTA5NDIzODI4MTJlLTA1LCAtOC45Mjg3MDk0MTE2MjEwOTNlLTA1LCAtOC45NTQ5OTk1NDIyMzYzMjhlLTA1LCAtOC45NTY1NjgxNDU3NTE5NTJlLTA1LCAtOC45MzQ0MjIzMDIyNDYwOTRlLTA1LCAtOC44ODk1ODUxMTM1MjUzOWUtMDUsIC04LjgyMzEzMDc5ODMzOTg0M2UtMDUsIC04LjczNTc0ODI5MTAxNTYyNWUtMDUsIC04LjYyODM5NjYwNjQ0NTMxM2UtMDUsIC04LjUwMzY4ODA0OTMxNjQwNmUtMDUsIC04LjM2NDYzNjIzMDQ2ODc0OWUtMDUsIC04LjIxNDU1OTkzNjUyMzQzN2UtMDUsIC04LjA1NzIzODc2OTUzMTI1ZS0wNSwgLTcuODk1MzA0ODcwNjA1NDY4ZS0wNSwgLTcuNzMwODIwNDY1MDg3ODllLTA1LCAtNy41NjU5MTc5Njg3NWUtMDUsIC03LjQwMjI0NjA5Mzc0OTk5OWUtMDUsIC03LjI0MTIxOTMyOTgzMzk4NGUtMDUsIC03LjA4NDA0Mzg4NDI3NzM0M2UtMDUsIC02LjkzMTE2MjI2MTk2Mjg5MWUtMDUsIC02Ljc4MjUwMTk4MzY0MjU3OGUtMDUsIC02LjYzODMxMTAwNDYzODY3MmUtMDUsIC02LjQ5ODkyMTIwMzYxMzI4ZS0wNSwgLTYuMzY0Njg5NjM2MjMwNDY5ZS0wNSwgLTYuMjM2MDcxMDE0NDA0Mjk3ZS0wNSwgLTYuMTEzMDYxNTIzNDM3NWUtMDUsIC01Ljk5NTQ5MDI2NDg5MjU3OGUtMDUsIC01Ljg4MzI2MTg3MTMzNzg5MDZlLTA1LCAtNS43NzYxOTAxODU1NDY4NzVlLTA1LCAtNS42NzQxOTUwOTg4NzY5NTNlLTA1LCAtNS41NzcyOTY0NDc3NTM5MDZlLTA1LCAtNS40ODU0MjgyMzc5MTUwMzllLTA1LCAtNS4zOTg1NjcxOTk3MDcwMzFlLTA1LCAtNS4zMTY4Mzg4MzY2Njk5MjE2ZS0wNSwgLTUuMjQwMzQ4MDUyOTc4NTE1ZS0wNSwgLTUuMTY5MjQ4MTk5NDYyODllLTA1LCAtNS4xMDM3NzY1NTAyOTI5NjllLTA1LCAtNS4wNDM5ODg4MDAwNDg4Mjc2ZS0wNSwgLTQuOTg5ODI1NDM5NDUzMTI1ZS0wNSwgLTQuOTQxMjA1NTk2OTIzODI4ZS0wNSwgLTQuODk3OTQxNTg5MzU1NDY5ZS0wNSwgLTQuODU5ODE1NTk3NTM0MTc5ZS0wNSwgLTQuODI2NjMyMzA4OTU5OTYwNWUtMDUsIC00Ljc5ODE0MzM4Njg0MDgyZS0wNSwgLTQuNzc0MDU4OTE0MTg0NTdlLTA1LCAtNC43NTQxNTE5MTY1MDM5MDZlLTA1LCAtNC43MzgyMjI1MDM2NjIxMDk0ZS0wNSwgLTQuNzI2MDg4MzMzMTI5ODgyNWUtMDUsIC00LjcxNzYyODA5NzUzNDE3OWUtMDUsIC00LjcxMjczMTkzMzU5Mzc1ZS0wNSwgLTQuNzExMjkxNTAzOTA2MjVlLTA1LCAtNC43MTMyMzE2NTg5MzU1NDdlLTA1LCAtNC43MTg0ODYwMjI5NDkyMTg2ZS0wNSwgLTQuNzI2OTgzMjYxMTA4Mzk4NWUtMDUsIC00LjczODY1ODkwNTAyOTI5N2UtMDUsIC00Ljc1MzQ1MDc3NTE0NjQ4NGUtMDUsIC00Ljc3MTI4NDQ4NDg2MzI4MWUtMDUsIC00Ljc5MjA5Mjg5NTUwNzgxMjZlLTA1LCAtNC44MTU3OTcwNDI4NDY2NzllLTA1LCAtNC44NDIzMDE1NTk0NDgyNDJlLTA1LCAtNC44NzE1MTE4NDA4MjAzMTJlLTA1LCAtNC45MDMzMzI5MDEwMDA5NzY0ZS0wNSwgLTQuOTM3NjYyNTA2MTAzNTE1NGUtMDUsIC00Ljk3NDQwMDcxMTA1OTU3ZS0wNSwgLTUuMDEzNDM5MTc4NDY2Nzk2NmUtMDUsIC01LjA1NDY1MzkzMDY2NDA2MjZlLTA1LCAtNS4wOTc5MzM5NTk5NjA5MzczZS0wNSwgLTUuMTQzMTgxNjEwMTA3NDIxNGUtMDUsIC01LjE5MDMwNzYxNzE4NzQ5OTVlLTA1LCAtNS4yMzkyNDMzMTY2NTAzOWUtMDUsIC01LjI4OTkzNTMwMjczNDM3NWUtMDUsIC01LjM0MjMzNzAzNjEzMjgxMmUtMDUsIC01LjM5NjQxOTUyNTE0NjQ4NDVlLTA1LCAtNS40NTIxNzUxNDAzODA4NTllLTA1LCAtNS41MDk2MDIzNTU5NTcwMzFlLTA1LCAtNS41Njg3MDQ5ODY1NzIyNjVlLTA1LCAtNS42Mjk0ODk4OTg2ODE2NDA2ZS0wNSwgLTUuNjkxOTQ0MTIyMzE0NDUzZS0wNSwgLTUuNzU2MDM0NDY5NjA0NDkyZS0wNSwgLTUuODIxNzE3ODM0NDcyNjU2ZS0wNSwgLTUuODg4OTI3NDU5NzE2Nzk2NmUtMDUsIC01Ljk1NzU4MDk0Nzg3NTk3NjRlLTA1LCAtNi4wMjc1Nzk0OTgyOTEwMTVlLTA1LCAtNi4wOTg4MDQ4NTUzNDY2Nzk1ZS0wNSwgLTYuMTcxMTI1NzkzNDU3MDMxZS0wNSwgLTYuMjQ0NDA2ODkwODY5MTRlLTA1LCAtNi4zMTg1MTE1ODE0MjA4OThlLTA1LCAtNi4zOTMzMDIxNTQ1NDEwMTVlLTA1LCAtNi40Njg2NDE2NjI1OTc2NTVlLTA1LCAtNi41NDQzOTE2MzIwODAwNzhlLTA1LCAtNi42MjA0MTMyMDgwMDc4MTJlLTA1LCAtNi42OTY1NzIxMTMwMzcxMWUtMDUsIC02Ljc3MjczNTU5NTcwMzEyNWUtMDUsIC02Ljg0ODc3NDcxOTIzODI4ZS0wNSwgLTYuOTI0NTYzNTk4NjMyODEzZS0wNSwgLTYuOTk5OTc2MzQ4ODc2OTUzZS0wNSwgLTcuMDc0ODkxNjYyNTk3NjU2ZS0wNSwgLTcuMTQ5MTkxMjg0MTc5Njg3ZS0wNSwgLTcuMjIyNzU1NDMyMTI4OTA2ZS0wNSwgLTcuMjk1NDY3Mzc2NzA4OTg0ZS0wNSwgLTcuMzY3MjAwNDY5OTcwNzAyZS0wNSwgLTcuNDM3ODI1MDEyMjA3MDMxZS0wNSwgLTcuNTA3MTk5MDk2Njc5Njg4ZS0wNSwgLTcuNTc1MTcyNDI0MzE2NDA2ZS0wNSwgLTcuNjQxNTg2MzAzNzEwOTM3ZS0wNSwgLTcuNzA2Mjc0NDE0MDYyNWUtMDUsIC03Ljc2OTA2MzU2ODExNTIzNGUtMDUsIC03LjgyOTc4MTM0MTU1MjczNGUtMDUsIC03Ljg4ODI1NjA3Mjk5ODA0N2UtMDUsIC03Ljk0NDMyNTI1NjM0NzY1NWUtMDUsIC03Ljk5Nzg0MDg4MTM0NzY1NmUtMDUsIC04LjA0ODY3MjQ4NTM1MTU2MmUtMDUsIC04LjA5NjcwODY3OTE5OTIxOWUtMDUsIC04LjE0MTg1MzMzMjUxOTUzMWUtMDUsIC04LjE4NDAzMTY3NzI0NjA5NGUtMDUsIC04LjIyMzE5MDMwNzYxNzE4N2UtMDUsIC04LjI1OTI5NTY1NDI5Njg3NWUtMDUsIC04LjI5MjMzMDE2OTY3NzczM2UtMDUsIC04LjMyMjI5MjMyNzg4MDg1OWUtMDUsIC04LjM0OTE5MzU3Mjk5ODA0N2UtMDUsIC04LjM3MzA1OTA4MjAzMTI1ZS0wNSwgLTguMzkzOTI2MjM5MDEzNjcxZS0wNSwgLTguNDExODQyMzQ2MTkxNDA2ZS0wNSwgLTguNDI2ODY5MjAxNjYwMTU2ZS0wNSwgLTguNDM5MDcxNjU1MjczNDM3ZS0wNSwgLTguNDQ4NTI2MDAwOTc2NTYyZS0wNSwgLTguNDU1MzA2MjQzODk2NDgzZS0wNSwgLTguNDU5NDk1NTQ0NDMzNTk0ZS0wNSwgLTguNDYxMTc3MDYyOTg4MjhlLTA1LCAtOC40NjA0MzYyNDg3NzkyOTZlLTA1LCAtOC40NTczNjMxMjg2NjIxMDllLTA1LCAtOC40NTIwNTA3ODEyNWUtMDUsIC04LjQ0NDYwMDY3NzQ5MDIzNWUtMDUsIC04LjQzNTEyMTkxNzcyNDYwOWUtMDUsIC04LjQyMzc0NTcyNzUzOTA2MmUtMDUsIC04LjQxMDYxNjMwMjQ5MDIzNWUtMDUsIC04LjM5NTg5ODQzNzVlLTA1LCAtOC4zNzk3NzQ0NzUwOTc2NTZlLTA1LCAtOC4zNjI0NDA0OTA3MjI2NTZlLTA1LCAtOC4zNDQxMTA4NzAzNjEzMjhlLTA1LCAtOC4zMjUwMDkxNTUyNzM0MzZlLTA1LCAtOC4zMDUzNjk1Njc4NzEwOTNlLTA1LCAtOC4yODU0MjAyMjcwNTA3ODFlLTA1LCAtOC4yNjUzODc3MjU4MzAwNzdlLTA1LCAtOC4yNDU0ODY0NTAxOTUzMTJlLTA1LCAtOC4yMjU5MjYyMDg0OTYwOTRlLTA1LCAtOC4yMDY5MDYxMjc5Mjk2ODdlLTA1LCAtOC4xODg2MDg1NTEwMjUzOWUtMDUsIC04LjE3MTIwNTEzOTE2MDE1NWUtMDUsIC04LjE1NDg0MjM3NjcwODk4NWUtMDUsIC04LjEzOTY1NTMwMzk1NTA3OGUtMDUsIC04LjEyNTc2OTgwNTkwODIwM2UtMDUsIC04LjExMzI5ODc5NzYwNzQyMWUtMDUsIC04LjEwMjM0MDY5ODI0MjE4N2UtMDUsIC04LjA5Mjk3NzkwNTI3MzQzOGUtMDUsIC04LjA4NTI3NzU1NzM3MzA0NmUtMDUsIC04LjA3OTI4OTI0NTYwNTQ2OWUtMDUsIC04LjA3NTA2MDI3MjIxNjc5NmUtMDUsIC04LjA3MjYzMTA3Mjk5ODA0N2UtMDUsIC04LjA3MjAzNjc0MzE2NDA2M2UtMDUsIC04LjA3MzMwMzIyMjY1NjI1ZS0wNSwgLTguMDc2NDQ5NTg0OTYwOTM3ZS0wNSwgLTguMDgxNDg4MDM3MTA5Mzc1ZS0wNSwgLTguMDg4NDMzMDc0OTUxMTcyZS0wNSwgLTguMDk3Mjk4NDMxMzk2NDg1ZS0wNSwgLTguMTA4MDg3MTU4MjAzMTI0ZS0wNSwgLTguMTIwNzc0MDc4MzY5MTRlLTA1LCAtOC4xMzUzMDEyMDg0OTYwOTRlLTA1LCAtOC4xNTE1Nzg1MjE3Mjg1MTVlLTA1LCAtOC4xNjk0OTE1NzcxNDg0MzdlLTA1LCAtOC4xODg4OTMxMjc0NDE0MDZlLTA1LCAtOC4yMDk2MDA4MzAwNzgxMjRlLTA1LCAtOC4yMzEzOTE5MDY3MzgyODFlLTA1LCAtOC4yNTQwMTMwNjE1MjM0MzdlLTA1LCAtOC4yNzcxODk2MzYyMzA0NjhlLTA1LCAtOC4zMDA2NTAwMjQ0MTQwNjJlLTA1LCAtOC4zMjQxMjEwOTM3NWUtMDUsIC04LjM0NzMxNzUwNDg4MjgxM2UtMDUsIC04LjM2OTk0NjI4OTA2MjVlLTA1LCAtOC4zOTE3MTgyOTIyMzYzMjhlLTA1LCAtOC40MTIzNDEzMDg1OTM3NWUtMDUsIC04LjQzMTU1MjEyNDAyMzQzN2UtMDUsIC04LjQ0OTA5MDU3NjE3MTg3NWUtMDUsIC04LjQ2NDY3NzQyOTE5OTIxOGUtMDUsIC04LjQ3ODAyNDI5MTk5MjE4N2UtMDUsIC04LjQ4ODg0NjU4ODEzNDc2NWUtMDUsIC04LjQ5Njg3MTk0ODI0MjE4N2UtMDUsIC04LjUwMTg1MDEyODE3MzgyOGUtMDUsIC04LjUwMzU0NjE0MjU3ODEyNWUtMDUsIC04LjUwMTcyMjcxNzI4NTE1NmUtMDUsIC04LjQ5NjEyNzMxOTMzNTkzOGUtMDUsIC04LjQ4NjUyNjQ4OTI1NzgxMmUtMDUsIC04LjQ3MjcxMTk0NDU4MDA3N2UtMDUsIC04LjQ1NDQ4Mzc5NTE2NjAxNWUtMDUsIC04LjQzMTY1MTMwNjE1MjM0NGUtMDUsIC04LjQwNDAwNDY2OTE4OTQ1M2UtMDUsIC04LjM3MTMwODg5ODkyNTc4ZS0wNSwgLTguMzMzMzM1ODc2NDY0ODQ0ZS0wNSwgLTguMjg5ODk4NjgxNjQwNjI1ZS0wNSwgLTguMjQwODYyMjc0MTY5OTIyZS0wNSwgLTguMTg2MTMxMjg2NjIxMDkzZS0wNSwgLTguMTI1NjQzMTU3OTU4OTg0ZS0wNSwgLTguMDU5MzcyNzExMTgxNjRlLTA1LCAtNy45ODczNTgwOTMyNjE3MThlLTA1LCAtNy45MDk3MDg0MDQ1NDEwMTVlLTA1LCAtNy44MjY2MDc1MTM0Mjc3MzRlLTA1LCAtNy43MzgyNjY3NTQxNTAzOWUtMDUsIC03LjY0NDg3ODM4NzQ1MTE3MWUtMDUsIC03LjU0NjY0NDU5MjI4NTE1NWUtMDUsIC03LjQ0MzgxMTc5ODA5NTcwM2UtMDUsIC03LjMzNjYzNjM1MjUzOTA2MmUtMDUsIC03LjIyNTM3NjEyOTE1MDM5ZS0wNSwgLTcuMTEwMjg4MjM4NTI1MzllLTA1LCAtNi45OTE1NzcxNDg0Mzc1ZS0wNSwgLTYuODY5NDc0NzkyNDgwNDY4ZS0wNSwgLTYuNzQ0MzIzNzMwNDY4NzVlLTA1LCAtNi42MTY1Mjc1NTczNzMwNDZlLTA1LCAtNi40ODY1MDEzMTIyNTU4NTllLTA1LCAtNi4zNTQ3MDg0ODA4MzQ5NjFlLTA1LCAtNi4yMjE2NTc1NjIyNTU4NTllLTA1LCAtNi4wODc5MTczMjc4ODA4NTllLTA1LCAtNS45NTQyMjIxMDY5MzM1OTNlLTA1LCAtNS44MjEzNDU5MDE0ODkyNTc2ZS0wNSwgLTUuNjg5OTUzNjEzMjgxMjQ5NGUtMDUsIC01LjU2MDYyMjQwNjAwNTg1OWUtMDUsIC01LjQzMzg5NTExMTA4Mzk4NGUtMDUsIC01LjMxMDM0Njk4NDg2MzI4MWUtMDUsIC01LjE5MDY2MDQ3NjY4NDU3ZS0wNSwgLTUuMDc1NjA4ODI1NjgzNTkzNWUtMDUsIC00Ljk2NTkxMjYyODE3MzgyOGUtMDUsIC00Ljg2MjI0NDQxNTI4MzIwM2UtMDUsIC00Ljc2NTM1MzM5MzU1NDY4N2UtMDUsIC00LjY3NjIzNTE5ODk3NDYwOWUtMDUsIC00LjU5NjE0NzE1NTc2MTcxOGUtMDUsIC00LjUyNjIxNTM2MjU0ODgyOGUtMDUsIC00LjQ2NzI3ODI4OTc5NDkyMmUtMDUsIC00LjQxOTcyNjk0Mzk2OTcyNmUtMDUsIC00LjM4MzU1MzY5NTY3ODcxMWUtMDUsIC00LjM1OTA2Njc3MjQ2MDkzN2UtMDUsIC00LjM0NzA2MjY4MzEwNTQ2OWUtMDUsIC00LjM0ODQ4MjEzMTk1ODAwNzRlLTA1LCAtNC4zNjQyMjUzODc1NzMyNDJlLTA1LCAtNC4zOTUzMjE2NTUyNzM0Mzc0ZS0wNSwgLTQuNDQzMTI1MTUyNTg3ODllLTA1LCAtNC41MDk2NjY0NDI4NzEwOTNlLTA1LCAtNC41OTc4NDQzMTQ1NzUxOTVlLTA1LCAtNC43MTAzMzAyMDAxOTUzMTJlLTA1LCAtNC44NDg1NTc2NjI5NjM4NjdlLTA1LCAtNS4wMTI0Nzg2Mzc2OTUzMTJlLTA1LCAtNS4yMDEwMjQyNDYyMTU4MmUtMDUsIC01LjQxMzE1MDQwNTg4Mzc4OWUtMDUsIC01LjY0ODA4MjczMzE1NDI5NmUtMDUsIC01LjkwNTU1NzI1MDk3NjU2MjVlLTA1LCAtNi4xODUwODIyNDQ4NzMwNDdlLTA1LCAtNi40ODQ2NjQxNTQwNTI3MzRlLTA1LCAtNi44MDE3MDI4ODA4NTkzNzRlLTA1LCAtNy4xMzM4NjIzMDQ2ODc1ZS0wNSwgLTcuNDc4NzMyMjk5ODA0Njg4ZS0wNSwgLTcuODMyOTU5NzQ3MzE0NDUzZS0wNSwgLTguMTkxMTAxODM3MTU4MjAzZS0wNSwgLTguNTQ0NDQxMjIzMTQ0NTMxZS0wNSwgLTguODgxNjY4ODUzNzU5NzY1ZS0wNSwgLTkuMTkyMTI5NTE2NjAxNTYxZS0wNSwgLTkuNDY3Njc0MjU1MzcxMDkzZS0wNSwgLTkuNzAyNzYxODQwODIwMzEyZS0wNSwgLTkuODkzNDc5OTE5NDMzNTk0ZS0wNSwgLTAuMDAwMTAwMzU5NDIwNzc2MzY3MTgsIC0wLjAwMDEwMTI2NDMyODAwMjkyOTY4LCAtMC4wMDAxMDE2MTg1NzYwNDk4MDQ2OSwgLTAuMDAwMTAxNDA5MTg3MzE2ODk0NTMsIC0wLjAwMDEwMDY1MDE3NzAwMTk1MzEzLCAtOS45MzU3NjA0OTgwNDY4NzVlLTA1LCAtOS43NTM2MjAxNDc3MDUwNzhlLTA1LCAtOS41MjAxOTU3NzAyNjM2NzJlLTA1LCAtOS4yNDAyNzMyODQ5MTIxMDhlLTA1LCAtOC45MjMyMTQ3MjE2Nzk2ODdlLTA1LCAtOC41ODUwMzM0MTY3NDgwNDdlLTA1LCAtOC4yNDU0MjU0MTUwMzkwNjNlLTA1LCAtNy45MjIwNDI4NDY2Nzk2ODhlLTA1LCAtNy42MzExOTIwMTY2MDE1NjJlLTA1LCAtNy4zODg2MTk5OTUxMTcxODhlLTA1LCAtNy4yMDg1NTcxMjg5MDYyNWUtMDUsIC03LjEwNjI1MjI4ODgxODM1OWUtMDUsIC03LjA5NjE1MjQ5NjMzNzg5ZS0wNSwgLTcuMTg2Nzk1ODA2ODg0NzY1ZS0wNSwgLTcuMzg3MDUyOTE3NDgwNDY4ZS0wNSwgLTcuNzA4MzgyNDE1NzcxNDg1ZS0wNSwgLTguMTU0MjM2NjAyNzgzMjAzZS0wNSwgLTguNzIyMTE0NTYyOTg4MjgxZS0wNSwgLTkuMzk1NjkyNDQzODQ3NjU1ZS0wNSwgLTAuMDAwMTAxMzM2MDIxNDIzMzM5ODMsIC0wLjAwMDEwODg4MTM2MjkxNTAzOTA2LCAtMC4wMDAxMTYxMTAzNjY4MjEyODkwNSwgLTAuMDAwMTIyMzc2MDk4NjMyODEyNSwgLTAuMDAwMTI2OTY1NDM4ODQyNzczNDQsIC0wLjAwMDEyOTM1MDczODUyNTM5MDYsIC0wLjAwMDEyOTEzODYxMDgzOTg0Mzc0LCAtMC4wMDAxMjYzOTM5ODE5MzM1OTM3NCwgLTAuMDAwMTIxODI3MDg3NDAyMzQzNzQsIC0wLjAwMDExNjE0MjA1OTMyNjE3MTg2LCAtMC4wMDAxMTAwNjAzNjM3Njk1MzEyNSwgLTAuMDAwMTA0NDgxMzMwODcxNTgyMDIsIC0wLjAwMDEwMDE2MDc1MTM0Mjc3MzQzLCAtOS43NjM4Nzc4Njg2NTIzNDNlLTA1LCAtOS43MTMwMjY0MjgyMjI2NTZlLTA1LCAtOS43ODM1MDc1Mzc4NDE3OTZlLTA1LCAtOS43NzgyMDEyOTM5NDUzMTJlLTA1LCAtOS40NzcwNzgyNDcwNzAzMTJlLTA1LCAtOC42MjIwMTQ2MTc5MTk5MjFlLTA1LCAtNi45MjgwOTc1MzQxNzk2ODdlLTA1LCAtNC4xMzkxNzY1NTk0NDgyNDJlLTA1LCA4Ljg0Mjg0OTczMTQ0NTMxM2UtMDgsIDUuNzIxNjY4NjI0ODc3OTI5NWUtMDUsIDAuMDAwMTMwNTUwMjc3NzA5OTYwOTMsIDAuMDAwMjE5MDE4OTM2MTU3MjI2NTUsIDAuMDAwMzIwMzIyMjM1MTA3NDIxODcsIDAuMDAwNDMwNzk2NjkxODk0NTMxMjUsIDAuMDAwNTQ1NjE5ODczMDQ2ODc0OSwgMC4wMDA2NTkyNzcwOTk2MDkzNzUsIDAuMDAwNzY1MTY1ODMyNTE5NTMxMiwgMC4wMDA4NTY0NTk2NTU3NjE3MTg4LCAwLjAwMDkyNjgyNDIxODc0OTk5OTksIDAuMDAwOTcwOTY1MTQ4OTI1NzgxMiwgMC4wMDA5ODUwOTI4OTU1MDc4MTIzLCAwLjAwMDk2ODAyODM4MTM0NzY1NjIsIDAuMDAwOTIxNjM4NTQ5ODA0Njg3NSwgMC4wMDA4NDg3ODcxMDkzNzUsIDAuMDAwNzUyODMxMTc2NzU3ODEyNSwgMC4wMDA2MzQ5MTQzNjc2NzU3ODEyLCAwLjAwMDQ5NTA0OTI4NTg4ODY3MTksIDAuMDAwMzM3OTY1MzAxNTEzNjcxODUsIDAuMDAwMTc0Mzg2ODI1NTYxNTIzNDIsIDIuMjI5Njg0ODI5NzExOTE0ZS0wNSwgLTkuOTU2OTU0OTU2MDU0Njg3ZS0wNSwgLTAuMDAwMTgxODIwNzA5MjI4NTE1NjEsIC0wLjAwMDIyNjI5NDkyMTg3NSwgLTAuMDAwMjQ0NzU5ODU3MTc3NzM0NCwgLTAuMDAwMjUwNTE1MTUxOTc3NTM5MDQsIC0wLjAwMDI1MDMwNDUwNDM5NDUzMTI2LCAtMC4wMDAyNDQzNzQ2MzM3ODkwNjI0NywgLTAuMDAwMjI5NTkyMjA4ODYyMzA0NjgsIC0wLjAwMDIwNDc0MjY0NTI2MzY3MTg3LCAtMC4wMDAxNzI0MTAxNTYyNDk5OTk5OCwgLTAuMDAwMTM3NDU2ODQ4MTQ0NTMxMjQsIC0wLjAwMDEwNDkyMTcyMjQxMjEwOTM3LCAtNy43NjY4NjAxOTg5NzQ2MDllLTA1LCAtNS43MzAwNzI0MDI5NTQxMDFlLTA1LCAtNC40NjQ2NTE0ODkyNTc4MTI0ZS0wNSwgLTMuODk5MzE2NDA2MjVlLTA1LCAtMy45MjUxMDE0NzA5NDcyNjU0ZS0wNSwgLTQuNDA2Mjg4MTQ2OTcyNjU2ZS0wNSwgLTUuMTU3MTY1MTQ1ODc0MDIzZS0wNSwgLTYuMDQ4MTM2MTM4OTE2MDE1ZS0wNSwgLTYuOTY3NzQxMzk0MDQyOTY4ZS0wNSwgLTcuNzQyNzI5MTg3MDExNzE5ZS0wNSwgLTguMjI0MDQwMjIyMTY3OTY4ZS0wNSwgLTguMzQ0ODI4Nzk2Mzg2NzE4ZS0wNSwgLTguMDkzOTEzMjY5MDQyOTY4ZS0wNSwgLTcuNTI0MDExMjMwNDY4NzVlLTA1LCAtNi43MjE1ODgxMzQ3NjU2MjVlLTA1LCAtNS43NTIzMzM4MzE3ODcxMDllLTA1LCAtNC42ODcxMTgxNDg4MDM3MTFlLTA1LCAtMy42MzQzMDQwNDY2MzA4NTk1ZS0wNSwgLTIuNzAxMDMzMDIwMDE5NTMxMmUtMDUsIC0xLjk1MzA3NzEyNTU0OTMxNjRlLTA1LCAtMS40MTcxOTU1MTA4NjQyNTc4ZS0wNSwgLTEuMDgyMDUxNTYzMjYyOTM5NWUtMDUsIC05LjE1OTA3NzY0NDM0ODE0NWUtMDYsIC04LjkxODMxODc0ODQ3NDEyMWUtMDYsIC05LjgyNzI2OTU1NDEzODE4M2UtMDYsIC0xLjE0Nzk1NTcwMzczNTM1MTRlLTA1LCAtMS4zNDExMzU1OTcyMjkwMDM4ZS0wNSwgLTEuNTMzMTU4Nzc5MTQ0Mjg3ZS0wNSwgLTEuNzExNTI5NTQxMDE1NjI0OGUtMDUsIC0xLjg3NDA3MTUwMjY4NTU0NjdlLTA1LCAtMi4wMjU5ODExNDAxMzY3MTg4ZS0wNSwgLTIuMTY2NjU4NDAxNDg5MjU3N2UtMDUsIC0yLjI4ODc3Mjk2NDQ3NzUzODhlLTA1LCAtMi4zODc1NTg5MzcwNzI3NTRlLTA1LCAtMi40NjExMTMzNTc1NDM5NDUyZS0wNSwgLTIuNTA0MDA1ODEzNTk4NjMyOGUtMDUsIC0yLjUwOTE2MTk0OTE1NzcxNDdlLTA1LCAtMi40NzA3MDEyMTc2NTEzNjcyZS0wNSwgLTIuMzgyNzg1MDM0MTc5Njg3NWUtMDUsIC0yLjI0NDk1MjIwMTg0MzI2MTVlLTA1LCAtMi4wNjE2ODcyNzg3NDc1NTg3ZS0wNSwgLTEuODM3MDc1NjE0OTI5MTk5M2UtMDUsIC0xLjU3NTM0NDQ2NzE2MzA4NmUtMDUsIC0xLjI3OTUwNjg3NDA4NDQ3MjZlLTA1LCAtOS41MDczMjk5NDA3OTU4OTllLTA2LCAtNS45MTAwNDY1Nzc0NTM2MTNlLTA2LCAtMi4wMzE3MzAxNzUwMTgzMTA2ZS0wNiwgMi4xMDExMTQ1MTE0ODk4NjgzZS0wNiwgNi40NTQ1NjEyMzM1MjA1MDdlLTA2LCAxLjA5ODUzMjEwNDQ5MjE4NzRlLTA1LCAxLjU2NTE0MDUzMzQ0NzI2NTRlLTA1LCAyLjAzOTMxNzEzMTA0MjQ4MDJlLTA1LCAyLjUxMzgwNzY3ODIyMjY1NmUtMDUsIDIuOTgzODQ1NTIwMDE5NTMxZS0wNSwgMy40NDY1NTQ5NDY4OTk0MTRlLTA1LCAzLjkwMDg5NDE2NTAzOTA2MmUtMDUsIDQuMzQ4MTUyOTIzNTgzOTg0NGUtMDUsIDQuNzg5NjgyMzg4MzA1NjYzN2UtMDUsIDUuMjI2Njc1NDE1MDM5MDYyNWUtMDUsIDUuNjYxMDA1NzgzMDgxMDU0ZS0wNSwgNi4wOTQ3NzQyNDYyMTU4MmUtMDUsIDYuNTI5ODMyNDU4NDk2MDkzZS0wNSwgNi45NjgwODc3Njg1NTQ2ODhlLTA1LCA3LjQxMTAzODIwODAwNzgxM2UtMDUsIDcuODU5Nzk4NDMxMzk2NDg0ZS0wNSwgOC4zMTYyOTI1NzIwMjE0ODRlLTA1LCA4Ljc4Mjg5MTg0NTcwMzEyNGUtMDUsIDkuMjYyNjA2MDQ4NTgzOTg0ZS0wNSwgOS43NTkxMjkzMzM0OTYwOTNlLTA1LCAwLjAwMDEwMjc1MDYzMzIzOTc0NjA4LCAwLjAwMDEwODExOTM1NDI0ODA0Njg3LCAwLjAwMDExMzcwNzAzODg3OTM5NDUyLCAwLjAwMDExOTUxNDcxNzEwMjA1MDc4LCAwLjAwMDEyNTUzOTM5ODE5MzM1OTM3LCAwLjAwMDEzMTc3NTkzOTk0MTQwNjI1LCAwLjAwMDEzODIxMDMyNzE0ODQzNzQ4LCAwLjAwMDE0NDgyMTEwNTk1NzAzMTI0LCAwLjAwMDE1MTU4ODc3NTYzNDc2NTYyLCAwLjAwMDE1ODQ5NDgxMjAxMTcxODczLCAwLjAwMDE2NTUyMTQzODU5ODYzMjgsIDAuMDAwMTcyNjUyNTExNTk2Njc5NjgsIDAuMDAwMTc5ODY3MjAyNzU4Nzg5MDcsIDAuMDAwMTg3MTQwNTE4MTg4NDc2NTYsIDAuMDAwMTk0NDQ2NjQwMDE0NjQ4NDMsIDAuMDAwMjAxNzU4MjI0NDg3MzA0NjgsIDAuMDAwMjA5MDQ3MTk1NDM0NTcwMywgMC4wMDAyMTYyODQ0MjM4MjgxMjQ5OCwgMC4wMDAyMjM0MzgxODY2NDU1MDc4LCAwLjAwMDIzMDQ3NDc5MjQ4MDQ2ODc0LCAwLjAwMDIzNzM2MTE2MDI3ODMyMDMsIDAuMDAwMjQ0MDY0NDgzNjQyNTc4MSwgMC4wMDAyNTA1NTIzOTg2ODE2NDA2LCAwLjAwMDI1Njc5Mjk2ODc0OTk5OTk3LCAwLjAwMDI2Mjc1MjU2MzQ3NjU2MjUsIDAuMDAwMjY4Mzk2OTcyNjU2MjUsIDAuMDAwMjczNjk0NzYzMTgzNTkzNzQsIDAuMDAwMjc4NjE3MjQ4NTM1MTU2MjYsIDAuMDAwMjgzMTM1MDcwODAwNzgxMjYsIDAuMDAwMjg3MjE4OTk0MTQwNjI0OTYsIDAuMDAwMjkwODM3MjE5MjM4MjgxMjQsIDAuMDAwMjkzOTU1OTMyNjE3MTg3NSwgMC4wMDAyOTY1NDc5MTI1OTc2NTYyLCAwLjAwMDI5ODU5MzEzOTY0ODQzNzUsIDAuMDAwMzAwMDc1MDEyMjA3MDMxMjUsIDAuMDAwMzAwOTc5OTQ5OTUxMTcxODYsIDAuMDAwMzAxMjk3ODgyMDgwMDc4MSwgMC4wMDAzMDEwMjQ0NDQ1ODAwNzgxLCAwLjAwMDMwMDE2NjA0NjE0MjU3ODEzLCAwLjAwMDI5ODc0MTAyNzgzMjAzMTIsIDAuMDAwMjk2NzY4MzcxNTgyMDMxMjUsIDAuMDAwMjk0MjYwNjgxMTUyMzQzNzUsIDAuMDAwMjkxMjIxOTg0ODYzMjgxMjQsIDAuMDAwMjg3NjQ5NjU4MjAzMTI1LCAwLjAwMDI4MzU0NjI5NTE2NjAxNTYsIDAuMDAwMjc4OTE3NTQxNTAzOTA2MiwgMC4wMDAyNzM3NzI0NjA5Mzc1LCAwLjAwMDI2ODEyMTE4NTMwMjczNDQsIDAuMDAwMjYxOTYyNzM4MDM3MTA5MzcsIDAuMDAwMjU1Mjk0NDY0MTExMzI4MTMsIDAuMDAwMjQ4MTIxNzgwMzk1NTA3OCwgMC4wMDAyNDA0NTc0ODkwMTM2NzE4NiwgMC4wMDAyMzIzMTQ0MDczNDg2MzI4LCAwLjAwMDIyMzY5NzExMzAzNzEwOTM3LCAwLjAwMDIxNDU5Mjg2NDk5MDIzNDM1LCAwLjAwMDIwNDk3MDg1NTcxMjg5MDYsIDAuMDAwMTk0ODEyNzQ0MTQwNjI0OTgsIDAuMDAwMTg0MTI0NTExNzE4NzUsIDAuMDAwMTcyOTM0ODE0NDUzMTI1LCAwLjAwMDE2MTI4OTgyNTQzOTQ1MzEyLCAwLjAwMDE0OTIzNTI3NTI2ODU1NDY3LCAwLjAwMDEzNjgyNDY2MTI1NDg4MjgyLCAwLjAwMDEyNDEyMjMzNzM0MTMwODYsIDAuMDAwMTExMjA5NDQ5NzY4MDY2NCwgOS44MTkwNjQzMzEwNTQ2ODhlLTA1LCA4LjUxNjQ5Mzk4ODAzNzExZS0wNSwgNy4yMjEzMTU3NjUzODA4NmUtMDUsIDUuOTQwMjQyMzg1ODY0MjU3ZS0wNSwgNC42Nzk5Mzk2NTE0ODkyNThlLTA1LCAzLjQ0ODQwMTI2MDM3NTk3NmUtMDUsIDIuMjU1OTU4NzQ3ODYzNzY5M2UtMDUsIDEuMTE0Nzc1MzcxNTUxNTEzNmUtMDUsIDMuNDc4MTk4MDUxNDUyNjM2NGUtMDcsIC05Ljc3MTI0OTc3MTExODE2NGUtMDYsIC0xLjkxNjUyOTI3Mzk4NjgxNjRlLTA1LCAtMi43ODA5MDQwMDY5NTgwMDc3ZS0wNSwgLTMuNTY3OTUxOTY1MzMyMDMxZS0wNSwgLTQuMjc3MjE3MTAyMDUwNzgxZS0wNSwgLTQuOTEwNzU0Nzc2MDAwOTc2NGUtMDUsIC01LjQ3MzgxNDM5MjA4OTg0MzZlLTA1LCAtNS45NzQ0NTE0NDY1MzMyMDI2ZS0wNSwgLTYuNDE5NDA0NjAyMDUwNzgxZS0wNSwgLTYuODEzMjEzMzQ4Mzg4NjcyZS0wNSwgLTcuMTU5MTExNzg1ODg4NjcxZS0wNSwgLTcuNDYwMzgzNjA1OTU3MDNlLTA1LCAtNy43MjE3NjQzNzM3NzkyOTZlLTA1LCAtNy45NTAxMTEzODkxNjAxNTZlLTA1LCAtOC4xNTMzODQzOTk0MTQwNjFlLTA1LCAtOC4zMzc1MTUyNTg3ODkwNjNlLTA1LCAtOC41MDY4MDQ2NTY5ODI0MjJlLTA1LCAtOC42NjQ1MzMyMzM2NDI1NzhlLTA1LCAtOC44MTMyODQzMDE3NTc4MTJlLTA1LCAtOC45NTU5MDUxNTEzNjcxODdlLTA1LCAtOS4wOTM2ODUxNTAxNDY0ODRlLTA1LCAtOS4yMjU2ODg5MzQzMjYxNzJlLTA1LCAtOS4zNDg0Njg3ODA1MTc1NzdlLTA1LCAtOS40NTcwMTUyMjgyNzE0ODRlLTA1LCAtOS41NDgwNjkwMDAyNDQxNGUtMDUsIC05LjYyMDQxMDE1NjI0OTk5OWUtMDUsIC05LjY3Mzk1NTUzNTg4ODY3MWUtMDUsIC05LjcwODkyMjU3NjkwNDI5N2UtMDUsIC05LjcyNDk5NTQyMjM2MzI4MWUtMDUsIC05LjcyMTEzNDk0ODczMDQ2OGUtMDUsIC05LjY5NjUwNDIxMTQyNTc4ZS0wNSwgLTkuNjUxNzM1Njg3MjU1ODU5ZS0wNSwgLTkuNTg3NzgzODEzNDc2NTYxZS0wNSwgLTkuNTA1NTgzMTkwOTE3OTY4ZS0wNSwgLTkuNDA2MDM5NDI4NzEwOTM3ZS0wNSwgLTkuMjg5NzE3MTAyMDUwNzhlLTA1LCAtOS4xNTgwOTE3MzU4Mzk4NDNlLTA1LCAtOS4wMTM4NzI1MjgwNzYxNzFlLTA1LCAtOC44NjA4NjY1NDY2MzA4NmUtMDUsIC04LjcwMzI5MzYwOTYxOTE0ZS0wNSwgLTguNTQ0MzUzNDg1MTA3NDIxZS0wNSwgLTguMzg2MjI1ODkxMTEzMjgxZS0wNSwgLTguMjMwNTU0OTYyMTU4MjAzZS0wNSwgLTguMDc4NzIzMTQ0NTMxMjVlLTA1LCAtNy45MzIwMTQ0NjUzMzIwMzFlLTA1LCAtNy43OTE1NzMzMzM3NDAyMzNlLTA1LCAtNy42NTc5NTUxNjk2Nzc3MzVlLTA1LCAtNy41MzEwMTUwMTQ2NDg0MzdlLTA1LCAtNy40MTA3NDk4MTY4OTQ1M2UtMDUsIC03LjI5NzM3ODU0MDAzOTA2MmUtMDUsIC03LjE5MTIyMTYxODY1MjM0M2UtMDUsIC03LjA5MjczMDcxMjg5MDYyNGUtMDUsIC03LjAwMTk5MzU2MDc5MTAxNWUtMDUsIC02LjkxODY3MTQxNzIzNjMyOGUtMDUsIC02Ljg0MjIwOTYyNTI0NDE0ZS0wNSwgLTYuNzcyMDE2MTQzNzk4ODI4ZS0wNSwgLTYuNzA3NjI4NjMxNTkxNzk2ZS0wNSwgLTYuNjQ4Njg5MjcwMDE5NTMxZS0wNSwgLTYuNTk0ODM3OTUxNjYwMTU2ZS0wNSwgLTYuNTQ1NjgxNzYyNjk1MzEzZS0wNSwgLTYuNTAwODkxMTEzMjgxMjQ5ZS0wNSwgLTYuNDYwMjQ2Mjc2ODU1NDY4ZS0wNSwgLTYuNDIzNjk4NDI1MjkyOTY5ZS0wNSwgLTYuMzkxMzA3MDY3ODcxMDk0ZS0wNSwgLTYuMzYyOTg0NDY2NTUyNzM0ZS0wNSwgLTYuMzM4NTE1NDcyNDEyMTA5ZS0wNSwgLTYuMzE3NjI3NzE2MDY0NDUzZS0wNSwgLTYuMjk5OTk5MjM3MDYwNTQ2ZS0wNSwgLTYuMjg1MzMwOTYzMTM0NzY1ZS0wNSwgLTYuMjczMzQ4MjM2MDgzOTg0ZS0wNSwgLTYuMjYzNzIzNzU0ODgyODEyZS0wNSwgLTYuMjU2MTEwMDAwNjEwMzUxZS0wNSwgLTYuMjUwMjMzNDU5NDcyNjU2ZS0wNSwgLTYuMjQ1ODk1Mzg1NzQyMTg3ZS0wNSwgLTYuMjQyOTY4NzVlLTA1LCAtNi4yNDEzOTQ4MDU5MDgyMDNlLTA1LCAtNi4yNDExMzkyMjExOTE0MDdlLTA1LCAtNi4yNDIxODgyNjI5Mzk0NTNlLTA1LCAtNi4yNDQ1NzUxMTkwMTg1NTRlLTA1LCAtNi4yNDgzNjUwMjA3NTE5NTNlLTA1LCAtNi4yNTM2Mzc2OTUzMTI1ZS0wNSwgLTYuMjYwNDg0MzEzOTY0ODQzZS0wNSwgLTYuMjY4OTkzMzc3Njg1NTQ2ZS0wNSwgLTYuMjc5MjU4MzQ2NTU3NjE2ZS0wNSwgLTYuMjkxMzgzMzYxODE2NDA1ZS0wNSwgLTYuMzA1NDg1OTE2MTM3Njk1ZS0wNSwgLTYuMzIxNjg2OTM1NDI0ODA0ZS0wNSwgLTYuMzQwMTAzMTQ5NDE0MDYzZS0wNSwgLTYuMzYwODQxNzUxMDk4NjMyZS0wNSwgLTYuMzg0MDAxOTIyNjA3NDIyZS0wNSwgLTYuNDA5Njc3MTI0MDIzNDM3ZS0wNSwgLTYuNDM3OTQyNTA0ODgyODEzZS0wNSwgLTYuNDY4ODQ2MTMwMzcxMDkzZS0wNSwgLTYuNTAyNDAyNDk2MzM3ODllLTA1LCAtNi41Mzg1OTI1MjkyOTY4NzVlLTA1LCAtNi41NzczNzgwODIyNzUzOWUtMDUsIC02LjYxODcyMTAwODMwMDc4MmUtMDUsIC02LjY2MjU3NjI5Mzk0NTMxMmUtMDUsIC02LjcwODg5MzU4NTIwNTA3OGUtMDUsIC02Ljc1NzYxMDMyMTA0NDkyMWUtMDUsIC02LjgwODY1NzA3Mzk3NDYwOGUtMDUsIC02Ljg2MTk2MjEyNzY4NTU0N2UtMDUsIC02LjkxNzQ0OTE4ODIzMjQyMmUtMDUsIC02Ljk3NTAyOTc1NDYzODY3MWUtMDUsIC03LjAzNDU3NDEyNzE5NzI2NmUtMDUsIC03LjA5NTkwOTExODY1MjM0M2UtMDUsIC03LjE1ODgyNDkyMDY1NDI5N2UtMDUsIC03LjIyMzA3NzM5MjU3ODEyNGUtMDUsIC03LjI4ODM5ODc0MjY3NTc4ZS0wNSwgLTcuMzU0NDk1MjM5MjU3ODEyZS0wNSwgLTcuNDIxMDU0MDc3MTQ4NDM4ZS0wNSwgLTcuNDg3NzQ0OTAzNTY0NDUzZS0wNSwgLTcuNTU0MjM1MDc2OTA0Mjk2ZS0wNSwgLTcuNjIwMTk1MDA3MzI0MjE5ZS0wNSwgLTcuNjg1MzAzNDk3MzE0NDUzZS0wNSwgLTcuNzQ5MjQzMTY0MDYyNWUtMDUsIC03LjgxMTcwMDQzOTQ1MzEyNWUtMDUsIC03Ljg3MjM2Nzg1ODg4NjcxOGUtMDUsIC03LjkzMDk0NTU4NzE1ODIwM2UtMDUsIC03Ljk4NzE1Mjg2MjU0ODgyOGUtMDUsIC04LjA0MDcyODc1OTc2NTYyNWUtMDUsIC04LjA5MTQzNjAwNDYzODY3MWUtMDUsIC04LjEzOTA3MDEyOTM5NDUzMWUtMDUsIC04LjE4MzQ1NDEzMjA4MDA3OGUtMDUsIC04LjIyNDQ1MDY4MzU5Mzc1ZS0wNSwgLTguMjYxOTU4MzEyOTg4MjhlLTA1LCAtOC4yOTU5MTM2OTYyODkwNjJlLTA1LCAtOC4zMjYyODA5NzUzNDE3OTdlLTA1LCAtOC4zNTMwNTQ4MDk1NzAzMTJlLTA1LCAtOC4zNzYyNDgxNjg5NDUzMTJlLTA1LCAtOC4zOTU4ODg1MTkyODcxMWUtMDUsIC04LjQxMjAyNjIxNDU5OTYwOWUtMDUsIC04LjQyNDcyNzYzMDYxNTIzNGUtMDUsIC04LjQzNDA4MDUwNTM3MTA5M2UtMDUsIC04LjQ0MDE5MTY1MDM5MDYyNWUtMDUsIC04LjQ0MzE5MzA1NDE5OTIxOGUtMDUsIC04LjQ0MzI0MzQwODIwMzEyNWUtMDUsIC04LjQ0MDUzNzI2MTk2Mjg5MWUtMDUsIC04LjQzNTMwMTIwODQ5NjA5M2UtMDUsIC04LjQyNzc5MjM1ODM5ODQzOGUtMDUsIC04LjQxODI4OTE4NDU3MDMxMmUtMDUsIC04LjQwNzA4ODQ3MDQ1ODk4M2UtMDUsIC04LjM5NDQ5MTU3NzE0ODQzN2UtMDUsIC04LjM4MDgxMTMwOTgxNDQ1M2UtMDUsIC04LjM2NjM2MTIzNjU3MjI2NWUtMDUsIC04LjM1MTQ1NDkyNTUzNzEwOGUtMDUsIC04LjMzNjM5NTI2MzY3MTg3NGUtMDUsIC04LjMyMTQ3MjkzMDkwODIwM2UtMDUsIC04LjMwNjk2NzkyNjAyNTM5ZS0wNSwgLTguMjkzMTQ1NzUxOTUzMTI1ZS0wNSwgLTguMjgwMjY3MzMzOTg0Mzc1ZS0wNSwgLTguMjY4NTY4NDIwNDEwMTU2ZS0wNSwgLTguMjU4MjU5NTgyNTE5NTMxZS0wNSwgLTguMjQ5NTEzMjQ0NjI4OTA2ZS0wNSwgLTguMjQyNDU1MjkxNzQ4MDQ2ZS0wNSwgLTguMjM3MTcwNDEwMTU2MjVlLTA1LCAtOC4yMzM3MDY2NjUwMzkwNjJlLTA1LCAtOC4yMzIwNjQwNTYzOTY0ODRlLTA1LCAtOC4yMzIxOTk4NTk2MTkxNGUtMDUsIC04LjIzNDAzMzIwMzEyNWUtMDUsIC04LjIzNzQzNjY3NjAyNTM5ZS0wNSwgLTguMjQyMjc0NDc1MDk3NjU2ZS0wNSwgLTguMjQ4Mzk3ODI3MTQ4NDM3ZS0wNSwgLTguMjU1NjQxMTc0MzE2NDA2ZS0wNSwgLTguMjYzODIyOTM3MDExNzE4ZS0wNSwgLTguMjcyNzQxNjk5MjE4NzQ5ZS0wNSwgLTguMjgyMTcyMzkzNzk4ODI4ZS0wNSwgLTguMjkxODc0Njk0ODI0MjE5ZS0wNSwgLTguMzAxNjA3NTEzNDI3NzM1ZS0wNSwgLTguMzExMDkzMTM5NjQ4NDM3ZS0wNSwgLTguMzIwMDA0MjcyNDYwOTM4ZS0wNSwgLTguMzI3OTkwNzIyNjU2MjVlLTA1LCAtOC4zMzQ2NjQ5MTY5OTIxODhlLTA1LCAtOC4zMzk2MzYyMzA0Njg3NWUtMDUsIC04LjM0MjUxODYxNTcyMjY1NmUtMDUsIC04LjM0MjkxMjI5MjQ4MDQ2OGUtMDUsIC04LjM0MDQwNzU2MjI1NTg1OWUtMDUsIC04LjMzNDU5MDE0ODkyNTc4ZS0wNSwgLTguMzI1MDY4NjY0NTUwNzhlLTA1LCAtOC4zMTE0NzQ2MDkzNzQ5OTllLTA1LCAtOC4yOTM0NzAwMDEyMjA3MDNlLTA1LCAtOC4yNzA3MjE0MzU1NDY4NzVlLTA1LCAtOC4yNDI4ODc4Nzg0MTc5NjhlLTA1LCAtOC4yMDk2NTQyMzU4Mzk4NDNlLTA1LCAtOC4xNzA3MzIxMTY2OTkyMThlLTA1LCAtOC4xMjU4OTExMTMyODEyNWUtMDUsIC04LjA3NDk3NjM0ODg3Njk1M2UtMDUsIC04LjAxNzg2OTU2Nzg3MTA5M2UtMDUsIC03Ljk1NDUwMjg2ODY1MjM0NGUtMDUsIC03Ljg4NDg2Nzg1ODg4NjcxOWUtMDUsIC03LjgwOTAyNzA5OTYwOTM3NWUtMDUsIC03LjcyNzA5ODA4MzQ5NjA5NGUtMDUsIC03LjYzOTI3OTE3NDgwNDY4N2UtMDUsIC03LjU0NTc3MTc4OTU1MDc4ZS0wNSwgLTcuNDQ2NzU1MjE4NTA1ODU5ZS0wNSwgLTcuMzQyNDQyMzIxNzc3MzQzZS0wNSwgLTcuMjMzMDczNDI1MjkyOTY4ZS0wNSwgLTcuMTE4ODg2NTY2MTYyMTA5ZS0wNSwgLTcuMDAwMTQ4MDEwMjUzOTA2ZS0wNSwgLTYuODc3MTA2NDc1ODMwMDc4ZS0wNSwgLTYuNzQ5OTUyNjk3NzUzOTA3ZS0wNSwgLTYuNjE4OTU5ODA4MzQ5NjA4ZS0wNSwgLTYuNDg0NTI4MzUwODMwMDc3ZS0wNSwgLTYuMzQ3MTA0NjQ0Nzc1MzllLTA1LCAtNi4yMDcyMDU1ODE2NjUwMzllLTA1LCAtNi4wNjU0MTEzNzY5NTMxMjVlLTA1LCAtNS45MjIzMzU4MTU0Mjk2ODc1ZS0wNSwgLTUuNzc4NzM0OTcwMDkyNzczNWUtMDUsIC01LjYzNTU1Mjk3ODUxNTYyNWUtMDUsIC01LjQ5MzcyNzg3NDc1NTg1OWUtMDUsIC01LjM1NDA5NTA3NzUxNDY0ODVlLTA1LCAtNS4yMTc0MjQ3NzQxNjk5MjJlLTA1LCAtNS4wODQ0MTY5NjE2Njk5MjE2ZS0wNSwgLTQuOTU1ODM5MTU3MTA0NDkyZS0wNSwgLTQuODMyNTg2Mjg4NDUyMTQ4ZS0wNSwgLTQuNzE1NTEwOTQwNTUxNzU3NmUtMDUsIC00LjYwNTM4OTQwNDI5Njg3NWUtMDUsIC00LjUwMjk4MDQyMjk3MzYzMjZlLTA1LCAtNC40MDkwNzE3MzE1NjczODI1ZS0wNSwgLTQuMzI0Njk0ODI0MjE4NzVlLTA1LCAtNC4yNTExMjk5MTMzMzAwNzhlLTA1LCAtNC4xODkzODQ0NjA0NDkyMTllLTA1LCAtNC4xNDAxNTUwMjkyOTY4NzVlLTA1LCAtNC4xMDM4MDI0OTAyMzQzNzQ2ZS0wNSwgLTQuMDgwMjMwMzMxNDIwODk4ZS0wNSwgLTQuMDY5Njk5ODU5NjE5MTQwNWUtMDUsIC00LjA3MzAyMjA3OTQ2Nzc3M2UtMDUsIC00LjA5MTAyNDM5ODgwMzcxMWUtMDUsIC00LjEyNDU4OTE1NzEwNDQ5MmUtMDUsIC00LjE3NDkxMDM1NDYxNDI1NzdlLTA1LCAtNC4yNDM0MzAzMjgzNjkxNGUtMDUsIC00LjMzMjI2Nzc2MTIzMDQ2OGUtMDUsIC00LjQ0NDUyOTM0MjY1MTM2N2UtMDUsIC00LjU4MjcxNjM2OTYyODkwNmUtMDUsIC00Ljc0ODAyODk0NTkyMjg1MWUtMDUsIC00Ljk0MDU3MDgzMTI5ODgyOGUtMDUsIC01LjE1OTExNzg4OTQwNDI5NjZlLTA1LCAtNS40MDI2MTQyMTIwMzYxMzI0ZS0wNSwgLTUuNjcwNDk4NjU3MjI2NTYyNWUtMDUsIC01Ljk2MjAzNDk4ODQwMzMyZS0wNSwgLTYuMjc2MTc0MTYzODE4MzZlLTA1LCAtNi42MTA3MzMwMzIyMjY1NjJlLTA1LCAtNi45NjI2Nzc3NjQ4OTI1NzhlLTA1LCAtNy4zMjg5NDEzNDUyMTQ4NDRlLTA1LCAtNy43MDY1MDQ4MjE3NzczNDRlLTA1LCAtOC4wOTA1NjM5NjQ4NDM3NWUtMDUsIC04LjQ3MzkzMTg4NDc2NTYyNWUtMDUsIC04Ljg0NzE0NTA4MDU2NjQwNWUtMDUsIC05LjE5ODAyNzgwMTUxMzY3MmUtMDUsIC05LjUxNTYxNTA4MTc4NzEwOWUtMDUsIC05Ljc5MTg4MDAzNTQwMDM5ZS0wNSwgLTAuMDAwMTAwMjA1Nzg3NjU4NjkxNCwgLTAuMDAwMTAxOTc0ODY4Nzc0NDE0MDYsIC0wLjAwMDEwMzE4Njk2NTk0MjM4MjgxLCAtMC4wMDAxMDM4MDM4MzMwMDc4MTI0OSwgLTAuMDAwMTAzODAxNzI3Mjk0OTIxODcsIC0wLjAwMDEwMzE4MDYzMzU0NDkyMTg3LCAtMC4wMDAxMDE5NTk1OTQ3MjY1NjI0OSwgLTAuMDAwMTAwMTYyNTk3NjU2MjQ5OTksIC05Ljc4MTg0NTg1NTcxMjg5ZS0wNSwgLTkuNDk2MjE4ODcyMDcwMzEyZS0wNSwgLTkuMTY3NDE3MTQ0Nzc1MzllLTA1LCAtOC44MDkxNjU5NTQ1ODk4NDRlLTA1LCAtOC40Mzk1NTc2NDc3MDUwNzhlLTA1LCAtOC4wNzk3MzQ4MDIyNDYwOTRlLTA1LCAtNy43NDg0MzQ0NDgyNDIxODdlLTA1LCAtNy40NjI0MTMwMjQ5MDIzNDRlLTA1LCAtNy4yMzc4NTQwMDM5MDYyNDllLTA1LCAtNy4wOTAxNjY0NzMzODg2NzFlLTA1LCAtNy4wMzUyMjg3MjkyNDgwNDZlLTA1LCAtNy4wODU3OTEwMTU2MjVlLTA1LCAtNy4yNDg1MTMwMzEwMDU4NmUtMDUsIC03LjUyOTkwNzIyNjU2MjVlLTA1LCAtNy45MzkwMTc0ODY1NzIyNjVlLTA1LCAtOC40NzczNzEyMTU4MjAzMTJlLTA1LCAtOS4xMzY4NjA2NTY3MzgyODFlLTA1LCAtOS44OTIyODY2ODIxMjg5MDZlLTA1LCAtMC4wMDAxMDY5MTcxMTQyNTc4MTI1LCAtMC4wMDAxMTQ3Nzk3MzkzNzk4ODI4LCAtMC4wMDAxMjE5ODQxNjEzNzY5NTMxMiwgLTAuMDAwMTI3ODc5MDg5MzU1NDY4NzYsIC0wLjAwMDEzMTc1MjQ1NjY2NTAzOTA0LCAtMC4wMDAxMzMwNDA4MDIwMDE5NTMxMiwgLTAuMDAwMTMxMzgyNjQ0NjUzMzIwMzIsIC0wLjAwMDEyNjk3NDc2MTk2Mjg5MDYyLCAtMC4wMDAxMjA2NTU2Mzk2NDg0Mzc0OSwgLTAuMDAwMTEzMzEyMTY0MzA2NjQwNjIsIC0wLjAwMDEwNTY5NzM4NzY5NTMxMjUsIC05Ljg1NzA1NzE4OTk0MTQwNmUtMDUsIC05LjI2MTM1MTAxMzE4MzU5M2UtMDUsIC04LjgzMDI3MjY3NDU2MDU0NmUtMDUsIC04LjU3MjYyMTE1NDc4NTE1NWUtMDUsIC04LjM3ODk4NTU5NTcwMzEyNGUtMDUsIC04LjAxODU3NTI4Njg2NTIzNGUtMDUsIC03LjIzNDk5NTI2OTc3NTM5ZS0wNSwgLTUuNzgxNDU0MDg2MzAzNzExZS0wNSwgLTMuMzk4NDU0NjY2MTM3Njk1ZS0wNSwgMS43OTIyMjQ4ODQwMzMyMDNlLTA2LCA1LjE2OTIyNzYwMDA5NzY1NmUtMDUsIDAuMDAwMTE3NTMyMzE4MTE1MjM0MzgsIDAuMDAwMTk4MzY3NjE0NzQ2MDkzNzMsIDAuMDAwMjg5ODQ2Mzc0NTExNzE4NzUsIDAuMDAwMzg5MDg4MDEyNjk1MzEyNDcsIDAuMDAwNDkzNjkyNjg3OTg4MjgxMywgMC4wMDA2MDE4NzM5NjI0MDIzNDM3LCAwLjAwMDcxNDQ4NzE4MjYxNzE4NzUsIDAuMDAwODI0ODgyMjYzMTgzNTkzNywgMC4wMDA5MTk1MzgzOTExMTMyODEyLCAwLjAwMDk4NTc2MTEwODM5ODQzNzUsIDAuMDAxMDA5NjU2ODYwMzUxNTYyNCwgMC4wMDA5ODc1MzUwMzQxNzk2ODc0LCAwLjAwMDkyOTA3OTM0NTcwMzEyNSwgMC4wMDA4NDUzMzAyNjEyMzA0Njg3LCAwLjAwMDc0Njk0Mzg0NzY1NjI1LCAwLjAwMDYzODc1MDMwNTE3NTc4MTIsIDAuMDAwNTE3MDE0ODMxNTQyOTY4NywgMC4wMDAzNzc5NTU2ODg0NzY1NjI0NiwgMC4wMDAyMjY1OTY1ODgxMzQ3NjU2LCA3LjYyODExMTI2NzA4OTg0M2UtMDUsIC01LjY4NzYxMTM4OTE2MDE1NmUtMDUsIC0wLjAwMDE1NjgwNjg4NDc2NTYyNSwgLTAuMDAwMjE5NzAzMjc3NTg3ODkwNjMsIC0wLjAwMDI1MzcwOTk2MDkzNzUsIC0wLjAwMDI2NzIzODA5ODE0NDUzMTIzLCAtMC4wMDAyNjk3OTYxNzMwOTU3MDMxLCAtMC4wMDAyNjUwNDIwODM3NDAyMzQzNywgLTAuMDAwMjUwMDY3NDg5NjI0MDIzNDMsIC0wLjAwMDIyNTIxOTUyODE5ODI0MjE3LCAtMC4wMDAxOTIxMTAyNDQ3NTA5NzY1NCwgLTAuMDAwMTU0MTgzMTgxNzYyNjk1MywgLTAuMDAwMTE3MjM3NDAzODY5NjI4OSwgLTguNDYzMDAyNzc3MDk5NjFlLTA1LCAtNS44NDk5MjUyMzE5MzM1OTM0ZS0wNSwgLTQuMDUwNDkxNzE0NDc3NTM5ZS0wNSwgLTMuMDM1ODQyNTE0MDM4MDg1NmUtMDUsIC0yLjcyNDM0NzY4Njc2NzU3OGUtMDUsIC0zLjAwODM3MDIwODc0MDIzNGUtMDUsIC0zLjcwNDIxOTA1NTE3NTc4MWUtMDUsIC00LjY2MTM1NDA2NDk0MTQwNmUtMDUsIC01Ljc0OTY3MzQ2MTkxNDA2MjRlLTA1LCAtNi43NzY2NTc4Njc0MzE2NGUtMDUsIC03LjU1NTQxMzgxODM1OTM3NWUtMDUsIC03Ljk4MDQ0ODkxMzU3NDIxOWUtMDUsIC04LjAwOTI5MzM2NTQ3ODUxNWUtMDUsIC03LjY2NTI5NzY5ODk3NDYwOWUtMDUsIC03LjAyNjQ1NDE2MjU5NzY1NmUtMDUsIC02LjE2NTIyODI3MTQ4NDM3NWUtMDUsIC01LjE1NDMyODE1NTUxNzU3OGUtMDUsIC00LjEwOTM4ODczMjkxMDE1NmUtMDUsIC0zLjE1NjIwMzQ2MDY5MzM1OWUtMDUsIC0yLjM3MzMzNDUwMzE3MzgyOGUtMDUsIC0xLjc5OTM1OTUxMjMyOTEwMTVlLTA1LCAtMS40MzY5MTI1MzY2MjEwOTM3ZS0wNSwgLTEuMjU2MTQ3MDAzMTczODI4ZS0wNSwgLTEuMjI3OTgxMDkwNTQ1NjU0M2UtMDUsIC0xLjMyNDQ2NTA4NDA3NTkyNzZlLTA1LCAtMS40OTc0MjM5MzQ5MzY1MjM0ZS0wNSwgLTEuNjkyMjk2OTgxODExNTIzNWUtMDUsIC0xLjg3NjU5OTMxMTgyODYxMzJlLTA1LCAtMi4wMzM4NDExMzMxMTc2NzZlLTA1LCAtMi4xNjAzOTU2MjIyNTM0MTc4ZS0wNSwgLTIuMjYzMDQxMTE0ODA3MTI5ZS0wNSwgLTIuMzQwNzQyMTExMjA2MDU0NGUtMDUsIC0yLjM4OTEyNTQ0MjUwNDg4MjhlLTA1LCAtMi40MDk4NjkxOTQwMzA3NjE1ZS0wNSwgLTIuNDA1NTEwMzMwMjAwMTk1ZS0wNSwgLTIuMzc1ODQ0OTU1NDQ0MzM2ZS0wNSwgLTIuMzE3Nzk5NzU4OTExMTMyNmUtMDUsIC0yLjIyMzc0NDc3Mzg2NDc0NmUtMDUsIC0yLjA4Njk4NjU0MTc0ODA0N2UtMDUsIC0xLjkwNzYyMTAwMjE5NzI2NTRlLTA1LCAtMS42ODg4NDMxNTQ5MDcyMjY2ZS0wNSwgLTEuNDM1MzI4ODY1MDUxMjY5NWUtMDUsIC0xLjE1MTUyNDgyOTg2NDUwMTllLTA1LCAtOC4zODQ0Nzg1NjkwMzA3NjFlLTA2LCAtNC45NjcxMTkyMTY5MTg5NDVlLTA2LCAtMS4yODE3MjM3Mzc3MTY2NzQ4ZS0wNiwgMi42NTAwMjE1NTMwMzk1NTA3ZS0wNiwgNi43OTcwNTE5MDY1ODU2OTNlLTA2LCAxLjExMzY2MTQ3OTk0OTk1MWUtMDUsIDEuNTY1OTgwOTExMjU0ODgzZS0wNSwgMi4wMzQ1NjA3NzU3NTY4MzU4ZS0wNSwgMi41MTYwMjEzNDcwNDU4OTg0ZS0wNSwgMy4wMDU1OTA4MjAzMTI1ZS0wNSwgMy40OTcwMzgyNjkwNDI5Njg1ZS0wNSwgMy45ODY1NDQwMzY4NjUyMzRlLTA1LCA0LjQ3MzE5MTA3MDU1NjY0ZS0wNSwgNC45NTY3MzE0MTQ3OTQ5MjJlLTA1LCA1LjQzNzk3MjI1OTUyMTQ4NGUtMDUsIDUuOTE3ODEzNDkxODIxMjg5ZS0wNSwgNi4zOTYyODI5NTg5ODQzNzRlLTA1LCA2Ljg3NDM5NzI3NzgzMjAzMWUtMDUsIDcuMzU0MjE0NDc3NTM5MDYyZS0wNSwgNy44MzcyNjczMDM0NjY3OTdlLTA1LCA4LjMyNTA5Mzg0MTU1MjczNGUtMDUsIDguODE4OTAyNTg3ODkwNjI0ZS0wNSwgOS4zMTkxNTU4ODM3ODkwNjJlLTA1LCA5LjgyNzMwNzEyODkwNjI1ZS0wNSwgMC4wMDAxMDM0NTU1NjY0MDYyNDk5OSwgMC4wMDAxMDg3NjIxNjEyNTQ4ODI4LCAwLjAwMDExNDIyMjI5NzY2ODQ1NzAzLCAwLjAwMDExOTg1NTQ1MzQ5MTIxMDkzLCAwLjAwMDEyNTY2OTkyOTUwNDM5NDUzLCAwLjAwMDEzMTY3NTIwMTQxNjAxNTYsIDAuMDAwMTM3ODczMDAxMDk4NjMyOCwgMC4wMDAxNDQyNTU0NjI2NDY0ODQzNiwgMC4wMDAxNTA4MTE5ODEyMDExNzE4NywgMC4wMDAxNTc1MjI3NTA4NTQ0OTIyLCAwLjAwMDE2NDM1NzQ4MjkxMDE1NjI0LCAwLjAwMDE3MTI5MDAwODU0NDkyMTg3LCAwLjAwMDE3ODI5MTk5MjE4NzQ5OTk4LCAwLjAwMDE4NTMyNDE4ODIzMjQyMTg3LCAwLjAwMDE5MjM1MTU3Nzc1ODc4OTA2LCAwLjAwMDE5OTMzNjA5MDA4Nzg5MDYyLCAwLjAwMDIwNjIzNzg4NDUyMTQ4NDM2LCAwLjAwMDIxMzAzMDU0ODA5NTcwMzEsIDAuMDAwMjE5Njg3Mjg2Mzc2OTUzMTIsIDAuMDAwMjI2MTc3NjQyODIyMjY1NjIsIDAuMDAwMjMyNDcyMDc2NDE2MDE1NiwgMC4wMDAyMzg1Mzg3ODc4NDE3OTY4NywgMC4wMDAyNDQzNTMzMDIwMDE5NTMxLCAwLjAwMDI0OTkxMDU4MzQ5NjA5MzcsIDAuMDAwMjU1MjEyODkwNjI1LCAwLjAwMDI2MDI1NTA5NjQzNTU0Njg3LCAwLjAwMDI2NTAzODQyMTYzMDg1OTM0LCAwLjAwMDI2OTU2MDQ1NTMyMjI2NTY0LCAwLjAwMDI3MzgyMjU3MDgwMDc4MTIsIDAuMDAwMjc3ODU1ODM0OTYwOTM3NSwgMC4wMDAyODE2ODYzNDAzMzIwMzEyMywgMC4wMDAyODUzMjg5NDg5NzQ2MDkzNSwgMC4wMDAyODg3OTQ5MjE4NzUsIDAuMDAwMjkyMDcyNjMxODM1OTM3NSwgMC4wMDAyOTUxNDI5NzQ4NTM1MTU2LCAwLjAwMDI5Nzk5OTk2OTQ4MjQyMTksIDAuMDAwMzAwNjM4MjE0MTExMzI4MSwgMC4wMDAzMDMwMzUwMzQxNzk2ODc1LCAwLjAwMDMwNTE1NDY2MzA4NTkzNzUsIDAuMDAwMzA2OTMwNDgwOTU3MDMxMiwgMC4wMDAzMDgyNzY2NzIzNjMyODEyLCAwLjAwMDMwOTEzNjA0NzM2MzI4MTIsIDAuMDAwMzA5NDUwNDA4OTM1NTQ2ODQsIDAuMDAwMzA5MTU5OTczMTQ0NTMxMjUsIDAuMDAwMzA4MjA1NTA1MzcxMDkzNzUsIDAuMDAwMzA2NDg4OTgzMTU0Mjk2ODUsIDAuMDAwMzAzOTE0MDMxOTgyNDIxOSwgMC4wMDAzMDA0MTE3NDMxNjQwNjI1LCAwLjAwMDI5NTkyMjExOTE0MDYyNSwgMC4wMDAyOTA0MDA3ODczNTM1MTU2LCAwLjAwMDI4MzgyMTQ0MTY1MDM5MDYsIDAuMDAwMjc2MTQ1MTQxNjAxNTYyNSwgMC4wMDAyNjczMzMyODI0NzA3MDMxLCAwLjAwMDI1NzM5ODc3MzE5MzM1OTM3LCAwLjAwMDI0NjM4MTAxMTk2Mjg5MDY0LCAwLjAwMDIzNDM1Nzg3OTYzODY3MTg2LCAwLjAwMDIyMTQ0NzE3NDA3MjI2NTYsIDAuMDAwMjA3NzM3MDkxMDY0NDUzMTIsIDAuMDAwMTkzMzE5MjQ0Mzg0NzY1NiwgMC4wMDAxNzgzMDY0ODgwMzcxMDkzOCwgMC4wMDAxNjI4MTUzMzgxMzQ3NjU2MiwgMC4wMDAxNDY5OTc3MjY0NDA0Mjk2OCwgMC4wMDAxMzEwMjA3NTE5NTMxMjQ5OSwgMC4wMDAxMTUwMjc5ODQ2MTkxNDA2MiwgOS45MTYwMTI1NzMyNDIxODhlLTA1LCA4LjM1NzM0OTM5NTc1MTk1MmUtMDUsIDYuODQwNjcyMzAyMjQ2MDk0ZS0wNSwgNS4zODA3NDc5ODU4Mzk4NDM0ZS0wNSwgMy45OTMxNTMzODEzNDc2NTY0ZS0wNSwgMi42ODcxOTEyMDAyNTYzNDc2ZS0wNSwgMS40NjkzNDAzMjQ0MDE4NTU0ZS0wNSwgMy40MzQ3OTI1MTg2MTU3MjI1ZS0wNiwgLTYuOTA5NTE2MzM0NTMzNjkxZS0wNiwgLTEuNjMzMDU3NTk0Mjk5MzE2NWUtMDUsIC0yLjQ4MjI2MTI3NjI0NTExN2UtMDUsIC0zLjI0MTE1NDQ3OTk4MDQ2OWUtMDUsIC0zLjkxMzIzODkwNjg2MDM1MWUtMDUsIC00LjUwMzYyNDM0Mzg3MjA3ZS0wNSwgLTUuMDE5OTM1NjA3OTEwMTU2ZS0wNSwgLTUuNDY5MDA0ODIxNzc3MzQzNmUtMDUsIC01Ljg1ODEwNjIzMTY4OTQ1M2UtMDUsIC02LjE5ODE4NjExMTQ1MDE5NGUtMDUsIC02LjQ5OTAzMTgyOTgzMzk4NWUtMDUsIC02Ljc3MDQyOTk5MjY3NTc4MWUtMDUsIC03LjAyMzQ2MzQzOTk0MTQwNmUtMDUsIC03LjI2NDg1MzY2ODIxMjg5ZS0wNSwgLTcuNDk5NTAxMDM3NTk3NjU2ZS0wNSwgLTcuNzMxNzIxNDk2NTgyMDMxZS0wNSwgLTcuOTYyODkyOTEzODE4MzU5ZS0wNSwgLTguMTk0MjUyNzc3MDk5NjA5ZS0wNSwgLTguNDI3MzE3ODEwMDU4NTk0ZS0wNSwgLTguNjYxNTQ2MzI1NjgzNTk0ZS0wNSwgLTguODk1NzI1MjUwMjQ0MTRlLTA1LCAtOS4xMjkxMDc2NjYwMTU2MjRlLTA1LCAtOS4zNTkyNzUwNTQ5MzE2NGUtMDUsIC05LjU4MzcxOTYzNTAwOTc2NWUtMDUsIC05Ljc5OTc0MzY1MjM0Mzc0OWUtMDUsIC0wLjAwMDEwMDAxOTc5MDY0OTQxNDA2LCAtMC4wMDAxMDE4NjAzNTE1NjI1LCAtMC4wMDAxMDM0ODU0ODEyNjIyMDcwMiwgLTAuMDAwMTA0ODU2NjI4NDE3OTY4NzQsIC0wLjAwMDEwNTk1NTY2NTU4ODM3ODksIC0wLjAwMDEwNjc3NDk3ODYzNzY5NTMxLCAtMC4wMDAxMDczMDY1Nzk1ODk4NDM3NSwgLTAuMDAwMTA3NTU3NTYzNzgxNzM4MjgsIC0wLjAwMDEwNzU0NTI2NTE5Nzc1MzksIC0wLjAwMDEwNzI4MzU2OTMzNTkzNzUsIC0wLjAwMDEwNjc5MzAzNzQxNDU1MDc4LCAtMC4wMDAxMDYwOTgyMjA4MjUxOTUzMSwgLTAuMDAwMTA1MjE1NzA1ODcxNTgyMDMsIC0wLjAwMDEwNDE2ODk2ODIwMDY4MzU5LCAtMC4wMDAxMDI5ODUzNDM5MzMxMDU0NywgLTAuMDAwMTAxNjkxODE4MjM3MzA0NjgsIC0wLjAwMDEwMDMyNDQ5MzQwODIwMzEzLCAtOS44OTE0MjkxMzgxODM1OTNlLTA1LCAtOS43NDgzNjEyMDYwNTQ2ODdlLTA1LCAtOS42MDU0MTUzNDQyMzgyODFlLTA1LCAtOS40NjQyNDU2MDU0Njg3NWUtMDUsIC05LjMyNjA1MTMzMDU2NjQwNmUtMDUsIC05LjE5MTk5MDY2MTYyMTA5NGUtMDUsIC05LjA2MjY2ODYwOTYxOTE0ZS0wNSwgLTguOTM3OTYzODY3MTg3NWUtMDUsIC04LjgxNzk0MjgxMDA1ODU5M2UtMDUsIC04LjcwMjY5NDcwMjE0ODQzN2UtMDUsIC04LjU5MjE2NTM3NDc1NTg1OWUtMDUsIC04LjQ4NjU5Mjg2NDk5MDIzNWUtMDUsIC04LjM4NjAxOTg5NzQ2MDkzN2UtMDUsIC04LjI5MDIyNTIxOTcyNjU2MmUtMDUsIC04LjE5OTAxODg1OTg2MzI4MWUtMDUsIC04LjExMjEzMDczNzMwNDY4N2UtMDUsIC04LjAyOTMzMzQ5NjA5Mzc1ZS0wNSwgLTcuOTUwNTczNzMwNDY4NzVlLTA1LCAtNy44NzU4Mjc3ODkzMDY2NDFlLTA1LCAtNy44MDUwMjE2Njc0ODA0NjllLTA1LCAtNy43MzgxNTAwMjQ0MTQwNjJlLTA1LCAtNy42NzUyNDEwODg4NjcxODdlLTA1LCAtNy42MTYzODEwNzI5OTgwNDZlLTA1LCAtNy41NjE3ODEzMTEwMzUxNTZlLTA1LCAtNy41MTE1NDU1NjI3NDQxNGUtMDUsIC03LjQ2NTY1MjQ2NTgyMDMxMmUtMDUsIC03LjQyNDA0NDc5OTgwNDY4N2UtMDUsIC03LjM4NjYyMjYxOTYyODkwNmUtMDUsIC03LjM1MzI4MjE2NTUyNzM0M2UtMDUsIC03LjMyMzk0NjM4MDYxNTIzNWUtMDUsIC03LjI5ODUwNDYzODY3MTg3NWUtMDUsIC03LjI3Njc5NTk1OTQ3MjY1NmUtMDUsIC03LjI1ODcwMTMyNDQ2Mjg5ZS0wNSwgLTcuMjQ0MTQ5NzgwMjczNDM3ZS0wNSwgLTcuMjMzMDkzMjYxNzE4NzQ5ZS0wNSwgLTcuMjI1NTIzMzc2NDY0ODQzZS0wNSwgLTcuMjIxNDI0ODY1NzIyNjU2ZS0wNSwgLTcuMjIwNzcxNzg5NTUwNzhlLTA1LCAtNy4yMjM1NDczNjMyODEyNWUtMDUsIC03LjIyOTc2NTMxOTgyNDIxOWUtMDUsIC03LjIzOTQ0OTMxMDMwMjczNGUtMDUsIC03LjI1MjYyNzU2MzQ3NjU2M2UtMDUsIC03LjI2OTMzNzQ2MzM3ODkwNmUtMDUsIC03LjI4OTYwNDE4NzAxMTcxOGUtMDUsIC03LjMxMzQ0Mzc1NjEwMzUxNmUtMDUsIC03LjM0MDg3OTgyMTc3NzM0NGUtMDUsIC03LjM3MTkyODQwNTc2MTcxOGUtMDUsIC03LjQwNjU4NDE2NzQ4MDQ2OGUtMDUsIC03LjQ0NDgyNDIxODc1ZS0wNSwgLTcuNDg2NTk3NDQyNjI2OTUzZS0wNSwgLTcuNTMxODIyMjA0NTg5ODQzZS0wNSwgLTcuNTgwNDE2ODcwMTE3MTg3ZS0wNSwgLTcuNjMyMjg0NTQ1ODk4NDM4ZS0wNSwgLTcuNjg3MzA4NTAyMTk3MjY1ZS0wNSwgLTcuNzQ1MzY1OTA1NzYxNzE5ZS0wNSwgLTcuODA2MzE0MDg2OTE0MDYzZS0wNSwgLTcuODcwMDAxOTgzNjQyNTc3ZS0wNSwgLTcuOTM2Mjc2MjQ1MTE3MTg4ZS0wNSwgLTguMDA0OTc4OTQyODcxMDk0ZS0wNSwgLTguMDc1OTMzODM3ODkwNjI1ZS0wNSwgLTguMTQ4OTYxNjM5NDA0Mjk2ZS0wNSwgLTguMjIzODcwODQ5NjA5Mzc1ZS0wNSwgLTguMzAwNDU5Mjg5NTUwNzhlLTA1LCAtOC4zNzg1MjQ3ODAyNzM0MzdlLTA1LCAtOC40NTc4NDE0OTE2OTkyMThlLTA1LCAtOC41MzgxNTkxNzk2ODc1ZS0wNSwgLTguNjE5MjE5OTcwNzAzMTI0ZS0wNSwgLTguNzAwNzQzODY1OTY2Nzk2ZS0wNSwgLTguNzgyNDQxNzExNDI1NzgxZS0wNSwgLTguODY0MDE2NzIzNjMyODEyZS0wNSwgLTguOTQ1MTY0NDg5NzQ2MDkzZS0wNSwgLTkuMDI1NTcxNDQxNjUwMzllLTA1LCAtOS4xMDQ5MjYzMDAwNDg4MjhlLTA1LCAtOS4xODI5Mjg0NjY3OTY4NzRlLTA1LCAtOS4yNTkyNzk2MzI1NjgzNTllLTA1LCAtOS4zMzM2OTY3NDY4MjYxNzFlLTA1LCAtOS40MDU5MDU5MTQzMDY2NGUtMDUsIC05LjQ3NTY0ODQ5ODUzNTE1NmUtMDUsIC05LjU0MjY4NTY5OTQ2Mjg5ZS0wNSwgLTkuNjA2Nzk2MjY0NjQ4NDM4ZS0wNSwgLTkuNjY3NzgxMDY2ODk0NTMxZS0wNSwgLTkuNzI1NDY2OTE4OTQ1MzEyZS0wNSwgLTkuNzc5NzAzNTIxNzI4NTE2ZS0wNSwgLTkuODMwMzYzNDY0MzU1NDY4ZS0wNSwgLTkuODc3MzQ1Mjc1ODc4OTA2ZS0wNSwgLTkuOTIwNTcxODk5NDE0MDYyZS0wNSwgLTkuOTU5OTkzNzQzODk2NDg0ZS0wNSwgLTkuOTk1NTgxODE3NjI2OTUyZS0wNSwgLTAuMDAwMTAwMjczMzQ1OTQ3MjY1NjIsIC0wLjAwMDEwMDU1MjY3MzMzOTg0Mzc0LCAtMC4wMDAxMDA3OTQyNTA0ODgyODEyNSwgLTAuMDAwMTAwOTk4Njg3NzQ0MTQwNjIsIC0wLjAwMDEwMTE2Njc3ODU2NDQ1MzEyLCAtMC4wMDAxMDEyOTk1NDUyODgwODU5MywgLTAuMDAwMTAxMzk4MDg2NTQ3ODUxNTYsIC0wLjAwMDEwMTQ2Mzc2MDM3NTk3NjU1LCAtMC4wMDAxMDE0OTgwNjIxMzM3ODkwNiwgLTAuMDAwMTAxNTAyNjkzMTc2MjY5NTIsIC0wLjAwMDEwMTQ3OTQ4NDU1ODEwNTQ3LCAtMC4wMDAxMDE0MzA0MzUxODA2NjQwNiwgLTAuMDAwMTAxMzU3NzI3MDUwNzgxMjUsIC0wLjAwMDEwMTI2MzU5NTU4MTA1NDY5LCAtMC4wMDAxMDExNTA0MzY0MDEzNjcxOCwgLTAuMDAwMTAxMDIwNjk4NTQ3MzYzMjgsIC0wLjAwMDEwMDg3Njg1Mzk0Mjg3MTA5LCAtMC4wMDAxMDA3MjEzNDM5OTQxNDA2MywgLTAuMDAwMTAwNTU2NTQ5MDcyMjY1NjIsIC0wLjAwMDEwMDM4NDc4MDg4Mzc4OTA2LCAtMC4wMDAxMDAyMDgyNjcyMTE5MTQwNSwgLTAuMDAwMTAwMDI5MDgzMjUxOTUzMTIsIC05Ljk4NDkxMzYzNTI1MzkwNWUtMDUsIC05Ljk2NzAxODEyNzQ0MTQwNmUtMDUsIC05Ljk0OTM4NTgzMzc0MDIzNGUtMDUsIC05LjkzMjE2MDk0OTcwNzAzZS0wNSwgLTkuOTE1NDc2OTg5NzQ2MDk0ZS0wNSwgLTkuODk5NDUyMjA5NDcyNjU2ZS0wNSwgLTkuODg0MTg5NjA1NzEyODllLTA1LCAtOS44Njk3NzM4NjQ3NDYwOTRlLTA1LCAtOS44NTYyNzI4ODgxODM1OTNlLTA1LCAtOS44NDM3MzI0NTIzOTI1NzhlLTA1LCAtOS44MzIxODAwMjMxOTMzNThlLTA1LCAtOS44MjE2MTg2NTIzNDM3NDllLTA1LCAtOS44MTIwMzE1NTUxNzU3ODFlLTA1LCAtOS44MDMzODI4NzM1MzUxNTZlLTA1LCAtOS43OTU2MjY4MzEwNTQ2ODdlLTA1LCAtOS43ODg3MDAxMDM3NTk3NjVlLTA1LCAtOS43ODI1Mzc4NDE3OTY4NzVlLTA1LCAtOS43NzcwNTY4ODQ3NjU2MjRlLTA1LCAtOS43NzIxNjE4NjUyMzQzNzRlLTA1LCAtOS43Njc3NDkwMjM0Mzc0OTllLTA1LCAtOS43NjM2OTc4MTQ5NDE0MDZlLTA1LCAtOS43NTk4Njc4NTg4ODY3MThlLTA1LCAtOS43NTYxMDEyMjY4MDY2NGUtMDUsIC05Ljc1MjIyNDczMTQ0NTMxMmUtMDUsIC05Ljc0ODA0NTM0OTEyMTA5M2UtMDUsIC05Ljc0MzM2MjQyNjc1NzgxMmUtMDUsIC05LjczNzk2OTIwNzc2MzY3MWUtMDUsIC05LjczMTY1ODkzNTU0Njg3NGUtMDUsIC05LjcyNDIzNTUzNDY2Nzk2OGUtMDUsIC05LjcxNTUxMTMyMjAyMTQ4M2UtMDUsIC05LjcwNTMwNzAwNjgzNTkzN2UtMDUsIC05LjY5MzQ1MDE2NDc5NDkyMmUtMDUsIC05LjY3OTc5Mjc4NTY0NDUzMWUtMDUsIC05LjY2NDE5OTgyOTEwMTU2MmUtMDUsIC05LjY0NjU0MDgzMjUxOTUzZS0wNSwgLTkuNjI2NzAyMTE3OTE5OTIxZS0wNSwgLTkuNjA0NTU3ODAwMjkyOTY4ZS0wNSwgLTkuNTc5OTgxOTk0NjI4OTA2ZS0wNSwgLTkuNTUyODU0OTE5NDMzNTkzZS0wNSwgLTkuNTIzMDU3NTU2MTUyMzQzZS0wNSwgLTkuNDkwNDczOTM3OTg4MjgxZS0wNSwgLTkuNDU0OTkxMTQ5OTAyMzQzZS0wNSwgLTkuNDE2NTA4NDgzODg2NzE4ZS0wNSwgLTkuMzc0OTQ1MDY4MzU5Mzc0ZS0wNSwgLTkuMzMwMjM5MTA1MjI0NjFlLTA1LCAtOS4yODIzMzQ4OTk5MDIzNDRlLTA1LCAtOS4yMzExODI4NjEzMjgxMjVlLTA1LCAtOS4xNzY3Mzc5NzYwNzQyMThlLTA1LCAtOS4xMTg5NTQ0Njc3NzM0MzhlLTA1LCAtOS4wNTc3OTExMzc2OTUzMTJlLTA1LCAtOC45OTMyMjUwOTc2NTYyNWUtMDUsIC04LjkyNTIzMTkzMzU5Mzc1ZS0wNSwgLTguODUzNzk5NDM4NDc2NTYyZS0wNSwgLTguNzc4OTQ2Njg1NzkxMDE2ZS0wNSwgLTguNzAwNzE3MTYzMDg1OTM4ZS0wNSwgLTguNjE5MTcyNjY4NDU3MDMxZS0wNSwgLTguNTM0NDE0NjcyODUxNTYyZS0wNSwgLTguNDQ2NTYzNzIwNzAzMTI1ZS0wNSwgLTguMzU1NzI4OTEyMzUzNTE2ZS0wNSwgLTguMjYyMDM2MTMyODEyNDk5ZS0wNSwgLTguMTY1NjA3NDUyMzkyNTc3ZS0wNSwgLTguMDY2NTQzNTc5MTAxNTYyZS0wNSwgLTcuOTY0OTU2NjY1MDM5MDYzZS0wNSwgLTcuODYwOTYyNjc3MDAxOTUzZS0wNSwgLTcuNzU0NjI3OTkwNzIyNjU1ZS0wNSwgLTcuNjQ1OTg5OTkwMjM0Mzc0ZS0wNSwgLTcuNTM1MDcyMzI2NjYwMTU2ZS0wNSwgLTcuNDIxODcxOTQ4MjQyMTg3ZS0wNSwgLTcuMzA2NDM5MjA4OTg0Mzc1ZS0wNSwgLTcuMTg4ODc3ODY4NjUyMzQ0ZS0wNSwgLTcuMDY5MzA1NDE5OTIxODc0ZS0wNSwgLTYuOTQ3ODY5ODczMDQ2ODc1ZS0wNSwgLTYuODI0ODA0Njg3NWUtMDUsIC02LjcwMDQxMDQ2MTQyNTc4ZS0wNSwgLTYuNTc1MDU4NzQ2MzM3ODllLTA1LCAtNi40NDkxNjY4NzAxMTcxODdlLTA1LCAtNi4zMjMwNTgzMTkwOTE3OTZlLTA1LCAtNi4xOTY5ODQxMDAzNDE3OTZlLTA1LCAtNi4wNzExMjk2MDgxNTQyOTY2ZS0wNSwgLTUuOTQ1NTc4NzY1ODY5MTRlLTA1LCAtNS44MjA0MjA4Mzc0MDIzNDNlLTA1LCAtNS42OTU3NDM1NjA3OTEwMTVlLTA1LCAtNS41NzE2NDk1NTEzOTE2MDFlLTA1LCAtNS40NDgzMzkwODA4MTA1NDdlLTA1LCAtNS4zMjYxMTg4NTA3MDgwMDczZS0wNSwgLTUuMjA1MzA5Mjk1NjU0Mjk3ZS0wNSwgLTUuMDg2NDA5NzU5NTIxNDg0ZS0wNSwgLTQuOTcwMTQ3MzIzNjA4Mzk4NGUtMDUsIC00Ljg1NzA0NzY1MzE5ODI0MmUtMDUsIC00Ljc0NzU4OTExMTMyODEyNWUtMDUsIC00LjY0MjA0NjM1NjIwMTE3MmUtMDUsIC00LjU0MDMwNjg1NDI0ODA0N2UtMDUsIC00LjQ0MjY1NzQ3MDcwMzEyNWUtMDUsIC00LjM0OTg5NTA5NTgyNTE5NWUtMDUsIC00LjI2MzIzODkwNjg2MDM1MTRlLTA1LCAtNC4xODQzMzgzNzg5MDYyNWUtMDUsIC00LjExNTMyNjY5MDY3MzgyOGUtMDUsIC00LjA1ODU1NDg0MDA4Nzg5MDZlLTA1LCAtNC4wMTY0MjY0Njc4OTU1MDc0ZS0wNSwgLTMuOTkxNTIzNzQyNjc1NzgxZS0wNSwgLTMuOTg1NzI5OTgwNDY4NzVlLTA1LCAtNC4wMDAyNzU4MDI2MTIzMDQ2ZS0wNSwgLTQuMDM1Mzc1NTk1MDkyNzczNWUtMDUsIC00LjA5MDA1ODEzNTk4NjMyNzdlLTA1LCAtNC4xNjMzMDEwODY0MjU3ODFlLTA1LCAtNC4yNTM5MTY5MzExNTIzNDM0ZS0wNSwgLTQuMzYxNjk2NjI0NzU1ODU5ZS0wNSwgLTQuNDg3NTcwOTUzMzY5MTQwNGUtMDUsIC00LjYzMTc3NjQyODIyMjY1NmUtMDUsIC00Ljc5MzU0MDE5MTY1MDM5MDRlLTA1LCAtNC45NzA5Mjc0MjkxOTkyMThlLTA1LCAtNS4xNjEyMjAxNjkwNjczODI2ZS0wNSwgLTUuMzYwNzk3NTAwNjEwMzUxM2UtMDUsIC01LjU2NTc3MjI0NzMxNDQ1M2UtMDUsIC01Ljc3MjEwNTc4OTE4NDU3ZS0wNSwgLTUuOTc0ODU0Mjc4NTY0NDUyNmUtMDUsIC02LjE3MDMzODQzOTk0MTQwNmUtMDUsIC02LjM1NjUzODM5MTExMzI4MmUtMDUsIC02LjUzMzg5MDUzMzQ0NzI2NWUtMDUsIC02LjcwNTAwMDMwNTE3NTc4MWUtMDUsIC02Ljg3Mjg1MzA4ODM3ODkwNmUtMDUsIC03LjA0MDQyNzM5ODY4MTY0ZS0wNSwgLTcuMjA3MDQ0MjE5OTcwNzAzZS0wNSwgLTcuMzY5MzQxMjc4MDc2MTcyZS0wNSwgLTcuNTI0OTAwODE3ODcxMDkzZS0wNSwgLTcuNjcxOTU0MzQ1NzAzMTI0ZS0wNSwgLTcuODExNTM4Njk2Mjg5MDYyZS0wNSwgLTcuOTQ2NzY2NjYyNTk3NjU2ZS0wNSwgLTguMDc4OTcyNjI1NzMyNDIyZS0wNSwgLTguMjA3NTgwNTY2NDA2MjVlLTA1LCAtOC4zMzEyODA1MTc1NzgxMjVlLTA1LCAtOC40NDgyNTA1Nzk4MzM5ODRlLTA1LCAtOC41NTc2ODA1MTE0NzQ2MWUtMDUsIC04LjY2MDYwNjM4NDI3NzM0NGUtMDUsIC04Ljc1MTI0NjY0MzA2NjQwNmUtMDUsIC04LjgxODcxNDE0MTg0NTcwMmUtMDUsIC04Ljg1ODk5MDQ3ODUxNTYyNWUtMDUsIC04Ljg3Mjc5NTEwNDk4MDQ2OGUtMDUsIC04Ljg3NzU1NDMyMTI4OTA2MmUtMDUsIC04LjkwNzA5ODM4ODY3MTg3NWUtMDUsIC04Ljk3ODM2OTE0MDYyNDk5OWUtMDUsIC05LjA4OTgxNDc1ODMwMDc4MWUtMDUsIC05LjIzNzU0MDQzNTc5MTAxNWUtMDUsIC05LjQxMzY4NTYwNzkxMDE1NmUtMDUsIC05LjYwNTcwMDY4MzU5Mzc1ZS0wNSwgLTkuODA0MTc3ODU2NDQ1MzEyZS0wNSwgLTkuOTczMzAwMTcwODk4NDM3ZS0wNSwgLTAuMDAwMTAwNDgzMTIzNzc5Mjk2ODYsIC0wLjAwMDEwMDAzNTc4OTQ4OTc0NjEsIC05Ljg1MTg3OTExOTg3MzA0N2UtMDUsIC05LjYyMTg0MTQzMDY2NDA2MmUtMDUsIC05LjM1ODE1Mjc3MDk5NjA5M2UtMDUsIC05LjA5MjQ5ODc3OTI5Njg3NGUtMDUsIC04LjgzNDczNTEwNzQyMTg3NGUtMDUsIC04LjYxNjYxODM0NzE2Nzk2OGUtMDUsIC04LjQ5NTAyMTA1NzEyODkwNmUtMDUsIC04LjQ4NDA1OTE0MzA2NjQwNWUtMDUsIC04LjU2MTkzNzcxMzYyMzA0N2UtMDUsIC04LjY5MzcyNzExMTgxNjQwNmUtMDUsIC04LjgzNjU2NjE2MjEwOTM3NWUtMDUsIC04Ljk4NDA3Mjg3NTk3NjU2MmUtMDUsIC05LjE2MzUxODUyNDE2OTkyMmUtMDUsIC05LjM4NDYxNDU2Mjk4ODI4MWUtMDUsIC05LjYzMzg3NDUxMTcxODc1ZS0wNSwgLTkuOTA3MzgyMjAyMTQ4NDM3ZS0wNSwgLTAuMDAwMTAxOTU2MzU5ODYzMjgxMjUsIC0wLjAwMDEwNDYxMjMyNzU3NTY4MzU5LCAtMC4wMDAxMDYyMTU2NzUzNTQwMDM5MSwgLTAuMDAwMTA1MTMzNjA1OTU3MDMxMjQsIC05LjkwMTAzOTEyMzUzNTE1NmUtMDUsIC04LjUzOTY4ODg3MzI5MTAxNWUtMDUsIC02LjIwMzU5NzI1OTUyMTQ4NGUtMDUsIC0yLjY0ODIwNTU2NjQwNjI1ZS0wNSwgMi4zNTUzMTkyMTM4NjcxODc1ZS0wNSwgOC45MzQ3MTA2OTMzNTkzNzRlLTA1LCAwLjAwMDE3MTMxMjYyMjA3MDMxMjUsIDAuMDAwMjY3MzQzMTM5NjQ4NDM3NDcsIDAuMDAwMzcyMjM1OTYxOTE0MDYyNDYsIDAuMDAwNDgyMTMxOTI3NDkwMjM0MzYsIDAuMDAwNTkzNzEzNjIzMDQ2ODc1LCAwLjAwMDcwNDA0NDAwNjM0NzY1NjMsIDAuMDAwODEyODE4MTE1MjM0Mzc1LCAwLjAwMDkxMzA3MzkxMzU3NDIxODcsIDAuMDAwOTkyMjM3MTgyNjE3MTg3NCwgMC4wMDEwMzkwOTc2NTYyNSwgMC4wMDEwNDEzOTQ2NTMzMjAzMTI1LCAwLjAwMDk5NzI5OTgwNDY4NzUsIDAuMDAwOTE2ODA0MjYwMjUzOTA2MiwgMC4wMDA4MTAwNjkyMTM4NjcxODc1LCAwLjAwMDY4OTU1NzE4OTk0MTQwNjIsIDAuMDAwNTYzMzEwOTc0MTIxMDkzNywgMC4wMDA0MzIxMDEyODc4NDE3OTY4NCwgMC4wMDAyOTkxOTk2NDU5OTYwOTM3NCwgMC4wMDAxNjg5NjYwNjQ0NTMxMjUsIDQuNzAxMzE4MzU5Mzc1ZS0wNSwgLTUuODgyNTgwMTg0OTM2NTIzZS0wNSwgLTAuMDAwMTQzNzc4OTAwMTQ2NDg0MzcsIC0wLjAwMDIwNjA3NzIzOTk5MDIzNDM4LCAtMC4wMDAyNDU3NzI5Nzk3MzYzMjgxLCAtMC4wMDAyNjQ3OTQwNjczODI4MTI1LCAtMC4wMDAyNjU1MDAwNjEwMzUxNTYyNiwgLTAuMDAwMjUwOTQyNTUwNjU5MTc5NywgLTAuMDAwMjI1Mjg3NzA0NDY3NzczNDQsIC0wLjAwMDE5Mjg1Mjc5ODQ2MTkxNDA1LCAtMC4wMDAxNTc4NjM0NDkwOTY2Nzk3LCAtMC4wMDAxMjQwOTUwNDY5OTcwNzAzLCAtOS40MTI5NTI0MjMwOTU3MDNlLTA1LCAtNy4wMDQ4NDIzNzY3MDg5ODRlLTA1LCAtNS4zNDk4NzEwNjMyMzI0MjE0ZS0wNSwgLTQuNDc2OTk4MTM4NDI3NzM0ZS0wNSwgLTQuMzE1NzI1MzI2NTM4MDg1NmUtMDUsIC00Ljc0MDU5NzUzNDE3OTY4NzRlLTA1LCAtNS41NTE1ODYxNTExMjMwNDY0ZS0wNSwgLTYuNTM5Mzk2NjY3NDgwNDY5ZS0wNSwgLTcuNTM1MDM3MjMxNDQ1MzEzZS0wNSwgLTguMzUwMTY5MzcyNTU4NTkzZS0wNSwgLTguODI2Mjc0MTA4ODg2NzE4ZS0wNSwgLTguOTA0MTI1MjEzNjIzMDQ2ZS0wNSwgLTguNTc0MTQzOTgxOTMzNTkzZS0wNSwgLTcuODc1NDk5NzI1MzQxNzk2ZS0wNSwgLTYuOTA5MjUyOTI5Njg3NWUtMDUsIC01Ljc4MDg3ODA2NzAxNjYwMWUtMDUsIC00LjU5NjY5MjI3NjAwMDk3NmUtMDUsIC0zLjQ4OTI1NTE0MjIxMTkxNGUtMDUsIC0yLjU1NzI2OTA5NjM3NDUxMTVlLTA1LCAtMS44NDQ0NDYxODIyNTA5NzY0ZS0wNSwgLTEuMzcwOTU5NjYzMzkxMTEzMmUtMDUsIC0xLjEyMTg1MDAxMzczMjkxZS0wNSwgLTEuMDU4MTA5NzYwMjg0NDIzOGUtMDUsIC0xLjE0NDg0MTc2NjM1NzQyMTllLTA1LCAtMS4zMzU0NzcyNTY3NzQ5MDIzZS0wNSwgLTEuNTcwOTQzMDY5NDU4MDA3NmUtMDUsIC0xLjgxMDkyMzE5NDg4NTI1NGUtMDUsIC0yLjAzMjI2MTg0ODQ0OTcwN2UtMDUsIC0yLjIyMjk0MzQ5NjcwNDEwMTNlLTA1LCAtMi4zODQ5ODQ5NzAwOTI3NzMzZS0wNSwgLTIuNTE5NDY2NTkwODgxMzQ3NmUtMDUsIC0yLjYyMTU3ODQwNzI4NzU5NzRlLTA1LCAtMi42ODg5MTYzOTcwOTQ3MjYzZS0wNSwgLTIuNzIwODA2NTAzMjk1ODk4M2UtMDUsIC0yLjcxNDcwNzE4MzgzNzg5MDNlLTA1LCAtMi42NjczMjc4ODA4NTkzNzVlLTA1LCAtMi41NzI4ODA5MzU2Njg5NDVlLTA1LCAtMi40MjU4MzMxMjk4ODI4MTI0ZS0wNSwgLTIuMjI1MjkwNjc5OTMxNjQwNWUtMDUsIC0xLjk3NDA5ODk2ODUwNTg1OTRlLTA1LCAtMS42Nzg3MDU5NzgzOTM1NTQ3ZS0wNSwgLTEuMzQ2MTU4NzkwNTg4Mzc4OGUtMDUsIC05LjgxODg1MzM3ODI5NTg5OGUtMDYsIC01LjkwNjA0MjU3NTgzNjE4MTRlLTA2LCAtMS43NTY3OTM2MTgyMDIyMDk0ZS0wNiwgMi42MDA5MDY4NDg5MDc0NzA3ZS0wNiwgNy4xMzI2MjY1MzM1MDgzMDFlLTA2LCAxLjE4MDU0NDg1MzIxMDQ0OTJlLTA1LCAxLjY1ODg2NjMxMDExOTYyODhlLTA1LCAyLjE0NDQyNDA1NzAwNjgzNmUtMDUsIDIuNjMzNTMzMjg3MDQ4MzM5NmUtMDUsIDMuMTIxODcwODAzODMzMDA4ZS0wNSwgMy42MDM1MzQ2OTg0ODYzMjhlLTA1LCA0LjA3NDQ3NTg2MDU5NTcwM2UtMDUsIDQuNTMyNzcyMDY0MjA4OTg0ZS0wNSwgNC45Nzc4MDY0NzI3NzgzMmUtMDUsIDUuNDExMjU5NDYwNDQ5MjE4ZS0wNSwgNS44MzUxNTIwNTM4MzMwMDc1ZS0wNSwgNi4yNTA4ODE1NzY1MzgwODZlLTA1LCA2LjY2MDQ5ODA0Njg3NWUtMDUsIDcuMDY2MzkwOTkxMjEwOTM3ZS0wNSwgNy40NzA1MzUyNzgzMjAzMTJlLTA1LCA3Ljg3NTEwMjIzMzg4NjcxOGUtMDUsIDguMjgyMDA5ODg3Njk1MzEyZS0wNSwgOC42OTI2MTc3OTc4NTE1NjJlLTA1LCA5LjEwODkxMTg5NTc1MTk1M2UtMDUsIDkuNTMzMTc1NjU5MTc5Njg4ZS0wNSwgOS45NjgyMDQ0OTgyOTEwMTVlLTA1LCAwLjAwMDEwNDE3NjU5NzU5NTIxNDg0LCAwLjAwMDEwODg0NjEzMDM3MTA5Mzc0LCAwLjAwMDExMzcxMzc5MDg5MzU1NDY4LCAwLjAwMDExODc5NDM2NDkyOTE5OTIyLCAwLjAwMDEyNDA5MDE2NDE4NDU3MDMsIDAuMDAwMTI5NTk4MTE0MDEzNjcxODgsIDAuMDAwMTM1MzEyODM1NjkzMzU5MzYsIDAuMDAwMTQxMjE5NzQxODIxMjg5MDcsIDAuMDAwMTQ3Mjk1NDI1NDE1MDM5MDYsIDAuMDAwMTUzNTEyNzU2MzQ3NjU2MjMsIDAuMDAwMTU5ODM5NzUyMTk3MjY1NjMsIDAuMDAwMTY2MjQ3MjUzNDE3OTY4NzUsIDAuMDAwMTcyNzExNDQxMDQwMDM5MDUsIDAuMDAwMTc5MjA4NzQwMjM0Mzc1LCAwLjAwMDE4NTcxNjQwMDE0NjQ4NDM2LCAwLjAwMDE5MjIxMDEyODc4NDE3OTY3LCAwLjAwMDE5ODY2NDg1NTk1NzAzMTI1LCAwLjAwMDIwNTA1MzY4MDQxOTkyMTg3LCAwLjAwMDIxMTM0NzEzNzQ1MTE3MTg2LCAwLjAwMDIxNzUyNTIwNzUxOTUzMTI1LCAwLjAwMDIyMzU3ODAwMjkyOTY4NzUsIDAuMDAwMjI5NTAwNjcxMzg2NzE4NzMsIDAuMDAwMjM1Mjk0NDY0MTExMzI4MSwgMC4wMDAyNDA5NjM5ODkyNTc4MTI0OCwgMC4wMDAyNDY1MTYyOTYzODY3MTg3LCAwLjAwMDI1MTk2ODcxOTQ4MjQyMTg3LCAwLjAwMDI1NzM0NzI5MDAzOTA2MjUsIDAuMDAwMjYyNjY4NDI2NTEzNjcxODUsIDAuMDAwMjY3OTM1NTc3MzkyNTc4MSwgMC4wMDAyNzMxMzk2NDg0Mzc0OTk5NywgMC4wMDAyNzgyNjE3Nzk3ODUxNTYyMywgMC4wMDAyODMyODEwMzYzNzY5NTMxLCAwLjAwMDI4ODE2OTczODc2OTUzMTI0LCAwLjAwMDI5Mjg5ODE5MzM1OTM3NSwgMC4wMDAyOTc0MzcxMDMyNzE0ODQzNiwgMC4wMDAzMDE3NDAyOTU0MTAxNTYyNCwgMC4wMDAzMDU3NTA1NDkzMTY0MDYyNSwgMC4wMDAzMDk0MDUyMTI0MDIzNDM3LCAwLjAwMDMxMjYyNzY4NTU0Njg3NDk2LCAwLjAwMDMxNTM0MTk3OTk4MDQ2ODc1LCAwLjAwMDMxNzQ3NTk1MjE0ODQzNzQ3LCAwLjAwMDMxODk0MTkyNTA0ODgyODEsIDAuMDAwMzE5NjQzMDM1ODg4NjcxODUsIDAuMDAwMzE5NDk2NTUxNTEzNjcxODcsIDAuMDAwMzE4NDM4NjkwMTg1NTQ2OSwgMC4wMDAzMTY0Mjc0MjkxOTkyMTg3NCwgMC4wMDAzMTM0MzM5OTA0Nzg1MTU2LCAwLjAwMDMwOTQzMDQ4MDk1NzAzMTIsIDAuMDAwMzA0Mzk3NDYwOTM3NSwgMC4wMDAyOTgzMjM2OTk5NTExNzE4NiwgMC4wMDAyOTEyMDcwNjE3Njc1NzgxLCAwLjAwMDI4MzA3MTA0NDkyMTg3NSwgMC4wMDAyNzM5NDk1MjM5MjU3ODEyMywgMC4wMDAyNjM4ODM2NjY5OTIxODc0NywgMC4wMDAyNTI5NDIwMzE4NjAzNTE2LCAwLjAwMDI0MTE5ODY2OTQzMzU5Mzc0LCAwLjAwMDIyODczMDE2MzU3NDIxODc1LCAwLjAwMDIxNTYzNzM5MDEzNjcxODc0LCAwLjAwMDIwMjAzNTE1NjI0OTk5OTk4LCAwLjAwMDE4ODAzNTU5ODc1NDg4MjgsIDAuMDAwMTczNzQ1NjIwNzI3NTM5MDYsIDAuMDAwMTU5MjYwNTI4NTY0NDUzMTMsIDAuMDAwMTQ0Njc1OTAzMzIwMzEyNSwgMC4wMDAxMzAxMDE0MDk5MTIxMDkzNiwgMC4wMDAxMTU2NTMxMzcyMDcwMzEyNCwgMC4wMDAxMDE0NDk2NDU5OTYwOTM3NSwgOC43NTk5NTc4ODU3NDIxODdlLTA1LCA3LjQxODkzMTU3OTU4OTg0M2UtMDUsIDYuMTMwMzU1MDcyMDIxNDg0ZS0wNSwgNC45MDI1ODk0MTY1MDM5MDZlLTA1LCAzLjc0MTMyNDk5Njk0ODI0MmUtMDUsIDIuNjUxMzQ4MzA0NzQ4NTM1ZS0wNSwgMS42MzY1MTkwNTA1OTgxNDQzZS0wNSwgNi45ODA3MDgxMjIyNTM0MTdlLTA2LCAtMS42MzkzMzQyMDE4MTI3NDRlLTA2LCAtOS41MDExOTg3Njg2MTU3MjJlLTA2LCAtMS42NjE5OTcyMjI5MDAzOTA2ZS0wNSwgLTIuMzAxMjY1MTQ0MzQ4MTQ0M2UtMDUsIC0yLjg3MDkyMDk0NDIxMzg2N2UtMDUsIC0zLjM3NjIyMzc1NDg4MjgxMmUtMDUsIC0zLjgyNDMxMTA2NTY3MzgyOGUtMDUsIC00LjIyMzY3NTUzNzEwOTM3NDZlLTA1LCAtNC41ODIwNDE5MzExNTIzNDM1ZS0wNSwgLTQuOTA1NjA2MDc5MTAxNTYyNmUtMDUsIC01LjIwMDkxMDU2ODIzNzMwNDZlLTA1LCAtNS40NzQ4MDA4NzI4MDI3MzRlLTA1LCAtNS43MzI2NzEzNTYyMDExNzJlLTA1LCAtNS45NzkyMzg4OTE2MDE1NjJlLTA1LCAtNi4yMTgxMTE4MDExNDc0NjFlLTA1LCAtNi40NTA5OTI1ODQyMjg1MTVlLTA1LCAtNi42NzkzMzA0NDQzMzU5MzdlLTA1LCAtNi45MDQyNzAxNzIxMTkxNGUtMDUsIC03LjEyNjE4MTAzMDI3MzQzN2UtMDUsIC03LjM0NTA5NDI5OTMxNjQwNmUtMDUsIC03LjU1OTkzMDQxOTkyMTg3NGUtMDUsIC03Ljc2ODE2NTU4ODM3ODkwNmUtMDUsIC03Ljk2NTk3OTc2Njg0NTcwM2UtMDUsIC04LjE0ODU5NjE5MTQwNjI0OWUtMDUsIC04LjMxMjE1OTcyOTAwMzkwNmUtMDUsIC04LjQ1NDA2OTUxOTA0Mjk2OGUtMDUsIC04LjU3MTg1MDU4NTkzNzVlLTA1LCAtOC42NjMyMTI1ODU0NDkyMTllLTA1LCAtOC43MjY2MTU5MDU3NjE3MTllLTA1LCAtOC43NjExMDc2MzU0OTgwNDdlLTA1LCAtOC43NjY4NjI0ODc3OTI5NjllLTA1LCAtOC43NDUzMjM5NDQwOTE3OTdlLTA1LCAtOC42OTc4MDY1NDkwNzIyNjVlLTA1LCAtOC42MjU1NTA4NDIyODUxNTZlLTA1LCAtOC41MzAxMTE2OTQzMzU5MzhlLTA1LCAtOC40MTMxODA1NDE5OTIxODhlLTA1LCAtOC4yNzcwNzIxNDM1NTQ2ODhlLTA1LCAtOC4xMjQ2ODcxOTQ4MjQyMThlLTA1LCAtNy45NTkzNDkwNjAwNTg1OTRlLTA1LCAtNy43ODQ3MDE1MzgwODU5MzhlLTA1LCAtNy42MDM4NDIxNjMwODU5MzdlLTA1LCAtNy40MTkyMzUyMjk0OTIxODdlLTA1LCAtNy4yMzMxMTM4NjEwODM5ODRlLTA1LCAtNy4wNDc0MTA1ODM0OTYwOTNlLTA1LCAtNi44NjM3MzI5MTAxNTYyNWUtMDUsIC02LjY4MzM5NjkxMTYyMTA5M2UtMDUsIC02LjUwNzA5OTE1MTYxMTMyOGUtMDUsIC02LjMzNDk1NzEyMjgwMjczNGUtMDUsIC02LjE2NzI1NjU0NjAyMDUwN2UtMDUsIC02LjAwNDQ0Njc5MjYwMjUzOWUtMDUsIC01Ljg0Njk0OTM4NjU5NjY4ZS0wNSwgLTUuNjk1MjIxMzI4NzM1MzUxZS0wNSwgLTUuNTQ5NDgzNDg5OTkwMjM0ZS0wNSwgLTUuNDA5NzY4Njc2NzU3ODEyZS0wNSwgLTUuMjc2MDgwMzIyMjY1NjI1ZS0wNSwgLTUuMTQ4Mzc3OTkwNzIyNjU2NGUtMDUsIC01LjAyNjY2NzAyMjcwNTA3OGUtMDUsIC00LjkxMTAxMjY0OTUzNjEzM2UtMDUsIC00LjgwMTQ3NzgxMzcyMDcwM2UtMDUsIC00LjY5ODE1MjE2MDY0NDUzMWUtMDUsIC00LjYwMTE3MjYzNzkzOTQ1M2UtMDUsIC00LjUxMDY5MDMwNzYxNzE4N2UtMDUsIC00LjQyNjkzNDQzMjk4MzM5OGUtMDUsIC00LjM1MDIwNzEzODA2MTUyM2UtMDUsIC00LjI4MDY4Mzg5ODkyNTc4MWUtMDUsIC00LjIxODQxNzM1ODM5ODQzN2UtMDUsIC00LjE2MzM4NTc3MjcwNTA3OGUtMDUsIC00LjExNTQ3MDg4NjIzMDQ2OGUtMDUsIC00LjA3NDUzNjEzMjgxMjQ5OTdlLTA1LCAtNC4wNDA0Mzc2OTgzNjQyNTczZS0wNSwgLTQuMDEyOTU2NjE5MjYyNjk1ZS0wNSwgLTMuOTkxODE1MTg1NTQ2ODc1ZS0wNSwgLTMuOTc2NzU4MTkzOTY5NzI2NGUtMDUsIC0zLjk2NzU0NTcwMDA3MzI0MmUtMDUsIC0zLjk2Mzk1NDkyNTUzNzEwOWUtMDUsIC0zLjk2NTc4NDA3Mjg3NTk3NjZlLTA1LCAtMy45NzI4MDIzNTI5MDUyNzNlLTA1LCAtMy45ODQ3NjYzODc5Mzk0NTNlLTA1LCAtNC4wMDE0NDExOTI2MjY5NTNlLTA1LCAtNC4wMjI1OTE0MDAxNDY0ODRlLTA1LCAtNC4wNDc5NzcwNjYwNDAwMzllLTA1LCAtNC4wNzczNTQwNDk2ODI2MTdlLTA1LCAtNC4xMTA0NzM2MzI4MTI1ZS0wNSwgLTQuMTQ3MDkwMTQ4OTI1NzgxZS0wNSwgLTQuMTg2OTY4OTk0MTQwNjI1ZS0wNSwgLTQuMjI5ODc5NzYwNzQyMTg3NmUtMDUsIC00LjI3NTYwNTAxMDk4NjMyOGUtMDUsIC00LjMyMzkzNzIyNTM0MTc5N2UtMDUsIC00LjM3NDY3NTM2OTI2MjY5NWUtMDUsIC00LjQyNzYyNjgwMDUzNzEwOWUtMDUsIC00LjQ4MjU5OTYzOTg5MjU3OGUtMDUsIC00LjUzOTQwMjc3MDk5NjA5M2UtMDUsIC00LjU5Nzg1MDQxODA5MDgyMDRlLTA1LCAtNC42NTc3NjgyNDk1MTE3MThlLTA1LCAtNC43MTg5ODM4NDA5NDIzODNlLTA1LCAtNC43ODEzMzI3Nzg5MzA2NjRlLTA1LCAtNC44NDQ2NjYyOTAyODMyMDNlLTA1LCAtNC45MDg4NTIzODY0NzQ2MDllLTA1LCAtNC45NzM3ODAwNTk4MTQ0NTNlLTA1LCAtNS4wMzkzNjExOTA3OTU4OTg1ZS0wNSwgLTUuMTA1NTI2MzUxOTI4NzEwNWUtMDUsIC01LjE3MjIyMjEzNzQ1MTE3MTZlLTA1LCAtNS4yMzk0MTY4ODUzNzU5NzY0ZS0wNSwgLTUuMzA3MDk2NDgxMzIzMjQyZS0wNSwgLTUuMzc1MjQ3OTU1MzIyMjY1NmUtMDUsIC01LjQ0Mzg1NDkwNDE3NDgwNGUtMDUsIC01LjUxMjkwNDM1NzkxMDE1NmUtMDUsIC01LjU4MjM4NTYzNTM3NTk3NjVlLTA1LCAtNS42NTIyOTMwMTQ1MjYzNjY2ZS0wNSwgLTUuNzIyNjI2ODc2ODMxMDU0ZS0wNSwgLTUuNzkzMzg2ODQwODIwMzEyNGUtMDUsIC01Ljg2NDU3MTM4MDYxNTIzNGUtMDUsIC01LjkzNjE4MzE2NjUwMzkwNmUtMDUsIC02LjAwODIyMjE5ODQ4NjMyNzZlLTA1LCAtNi4wODA2ODIzNzMwNDY4NzVlLTA1LCAtNi4xNTM1NDE1NjQ5NDE0MDZlLTA1LCAtNi4yMjY3NTU5MDUxNTEzNjdlLTA1LCAtNi4zMDAyNTQ4MjE3NzczNDRlLTA1LCAtNi4zNzM5NDMzMjg4NTc0MjJlLTA1LCAtNi40NDc2OTg5NzQ2MDkzNzRlLTA1LCAtNi41MjEzNzkwODkzNTU0NjhlLTA1LCAtNi41OTQ4MTY1ODkzNTU0NjhlLTA1LCAtNi42Njc4MjkxMzIwODAwNzhlLTA1LCAtNi43NDAyMTkxMTYyMTA5MzdlLTA1LCAtNi44MTE3NzkwMjIyMTY3OTZlLTA1LCAtNi44ODIyOTIxNzUyOTI5NjhlLTA1LCAtNi45NTE1MzQyNzEyNDAyMzRlLTA1LCAtNy4wMTkyNzQ5MDIzNDM3NWUtMDUsIC03LjA4NTI3MTQ1Mzg1NzQyMmUtMDUsIC03LjE0OTI3NTIwNzUxOTUzZS0wNSwgLTcuMjExMDI3NTI2ODU1NDY4ZS0wNSwgLTcuMjcwMjY5MDEyNDUxMTcyZS0wNSwgLTcuMzI2NzM2NDUwMTk1MzEyZS0wNSwgLTcuMzgwMTY2NjI1OTc2NTYzZS0wNSwgLTcuNDMwMzAyNDI5MTk5MjE5ZS0wNSwgLTcuNDc2ODkzNjE1NzIyNjU1ZS0wNSwgLTcuNTE5NzAyMTQ4NDM3NWUtMDUsIC03LjU1ODUwNzUzNzg0MTc5NmUtMDUsIC03LjU5MzEwMTUwMTQ2NDg0M2UtMDUsIC03LjYyMzI5MTAxNTYyNDk5OWUtMDUsIC03LjY0ODg5Mjk3NDg1MzUxNWUtMDUsIC03LjY2OTc0MzM0NzE2Nzk2OGUtMDUsIC03LjY4NTY5NTY0ODE5MzM1OGUtMDUsIC03LjY5NjYyNjI4MTczODI4MWUtMDUsIC03LjcwMjQzODM1NDQ5MjE4N2UtMDUsIC03LjcwMzA2Mzk2NDg0Mzc1ZS0wNSwgLTcuNjk4NDgxNzUwNDg4MjhlLTA1LCAtNy42ODg3MTIzMTA3OTEwMTVlLTA1LCAtNy42NzM4MzQyMjg1MTU2MjRlLTA1LCAtNy42NTM5ODQwNjk4MjQyMTllLTA1LCAtNy42MjkzNTMzMzI1MTk1MzFlLTA1LCAtNy42MDAxOTA3MzQ4NjMyODFlLTA1LCAtNy41NjY3OTY4NzVlLTA1LCAtNy41Mjk1MjU3NTY4MzU5MzdlLTA1LCAtNy40ODg3NzI1ODMwMDc4MTJlLTA1LCAtNy40NDQ5Nzk4NTgzOTg0MzdlLTA1LCAtNy4zOTg2MjIxMzEzNDc2NTZlLTA1LCAtNy4zNTAyMDk4MDgzNDk2MWUtMDUsIC03LjMwMDI4MTUyNDY1ODIwMmUtMDUsIC03LjI0OTQwMTA5MjUyOTI5N2UtMDUsIC03LjE5ODE1NjczODI4MTI1ZS0wNSwgLTcuMTQ3MTU0MjM1ODM5ODQzZS0wNSwgLTcuMDk3MDA5Mjc3MzQzNzVlLTA1LCAtNy4wNDgzMzgzMTc4NzEwOTRlLTA1LCAtNy4wMDE3NTI0NzE5MjM4MjhlLTA1LCAtNi45NTc4NTIxNzI4NTE1NjJlLTA1LCAtNi45MTcyMjEwNjkzMzU5MzdlLTA1LCAtNi44ODA0MTY4NzAxMTcxODdlLTA1LCAtNi44NDc5NjYwMDM0MTc5NjllLTA1LCAtNi44MjAzNjI4NTQwMDM5MDZlLTA1LCAtNi43OTgwNzM1Nzc4ODA4NTllLTA1LCAtNi43ODE1MjY5NDcwMjE0ODVlLTA1LCAtNi43NzExMjQyNjc1NzgxMjVlLTA1LCAtNi43NjcyMjg2OTg3MzA0NjllLTA1LCAtNi43NzAxNTk5MTIxMDkzNzRlLTA1LCAtNi43ODAxOTg2Njk0MzM1OTNlLTA1LCAtNi43OTc1NzY5MDQyOTY4NzVlLTA1LCAtNi44MjI0NzA4NTU3MTI4OTFlLTA1LCAtNi44NTQ5OTExNDk5MDIzNDNlLTA1LCAtNi44OTUxNzk3NDg1MzUxNTZlLTA1LCAtNi45NDI5OTYyMTU4MjAzMTJlLTA1LCAtNi45OTgzMjc2MzY3MTg3NWUtMDUsIC03LjA2MDk4MzI3NjM2NzE4OGUtMDUsIC03LjEzMDY5NjEwNTk1NzAzZS0wNSwgLTcuMjA3MTI5NjY5MTg5NDUzZS0wNSwgLTcuMjg5ODc4ODQ1MjE0ODQ0ZS0wNSwgLTcuMzc4NDY5ODQ4NjMyODEzZS0wNSwgLTcuNDcyMzY3ODU4ODg2NzE4ZS0wNSwgLTcuNTcwOTgyMzYwODM5ODQzZS0wNSwgLTcuNjczNjY0ODU1OTU3MDMxZS0wNSwgLTcuNzc5NzE5NTQzNDU3MDMyZS0wNSwgLTcuODg4NDAwMjY4NTU0Njg3ZS0wNSwgLTcuOTk4OTE1ODYzMDM3MTFlLTA1LCAtOC4xMTA0NDM4NzgxNzM4MjhlLTA1LCAtOC4yMjIxNDM1NTQ2ODc1ZS0wNSwgLTguMzMzMTY2NTAzOTA2MjVlLTA1LCAtOC40NDI2NTU5NDQ4MjQyMTllLTA1LCAtOC41NDk3NzQxNjk5MjE4NzVlLTA1LCAtOC42NTM3MDAyNTYzNDc2NTZlLTA1LCAtOC43NTM2Mzk5ODQxMzA4NTllLTA1LCAtOC44NDg4NDY0MzU1NDY4NzVlLTA1LCAtOC45Mzg2MDI0NDc1MDk3NjVlLTA1LCAtOS4wMjIyMjU5NTIxNDg0MzdlLTA1LCAtOS4wOTkwNjkyMTM4NjcxODZlLTA1LCAtOS4xNjg1Mjk1MTA0OTgwNDZlLTA1LCAtOS4yMzAwMzk5NzgwMjczNDNlLTA1LCAtOS4yODMwODMzNDM1MDU4NTllLTA1LCAtOS4zMjcxNzY2NjYyNTk3NjVlLTA1LCAtOS4zNjE4NzgyMDQzNDU3MDJlLTA1LCAtOS4zODY4MDQ5NjIxNTgyMDNlLTA1LCAtOS40MDE2NDMzNzE1ODIwMzFlLTA1LCAtOS40MDYxNDcwMDMxNzM4MjhlLTA1LCAtOS40MDAxNTcxNjU1MjczNDNlLTA1LCAtOS4zODM1NzM5MTM1NzQyMThlLTA1LCAtOS4zNTYzNjkwMTg1NTQ2ODdlLTA1LCAtOS4zMTg1ODY3MzA5NTcwMzFlLTA1LCAtOS4yNzAzMzg0Mzk5NDE0MDZlLTA1LCAtOS4yMTE3OTk2MjE1ODIwMzFlLTA1LCAtOS4xNDMyMTk3NTcwODAwNzdlLTA1LCAtOS4wNjQ5MDAyMDc1MTk1MzFlLTA1LCAtOC45NzcyMDEwODAzMjIyNjVlLTA1LCAtOC44ODA1NTI2NzMzMzk4NDRlLTA1LCAtOC43NzU0NTA4OTcyMTY3OTZlLTA1LCAtOC42NjI0NjE4NTMwMjczNDNlLTA1LCAtOC41NDIyMjU2NDY5NzI2NTZlLTA1LCAtOC40MTU0Mjk2ODc1ZS0wNSwgLTguMjgyNzg3MzIyOTk4MDQ3ZS0wNSwgLTguMTQ1MDU5OTY3MDQxMDE2ZS0wNSwgLTguMDAzMDQ1NjU0Mjk2ODc0ZS0wNSwgLTcuODU3NTU0NjI2NDY0ODQ0ZS0wNSwgLTcuNzA5NDIwNzc2MzY3MTg3ZS0wNSwgLTcuNTU5NDY1MDI2ODU1NDY4ZS0wNSwgLTcuNDA4NDgwODM0OTYwOTM3ZS0wNSwgLTcuMjU3Mjg4MzYwNTk1NzAzZS0wNSwgLTcuMTA2NzQ0Mzg0NzY1NjI1ZS0wNSwgLTYuOTU3NzAyNjM2NzE4NzVlLTA1LCAtNi44MTEwMTE1MDUxMjY5NTNlLTA1LCAtNi42Njc1MjQ3MTkyMzgyODFlLTA1LCAtNi41MjgwODk5MDQ3ODUxNTZlLTA1LCAtNi4zOTM2Mjk4MzcwMzYxMzNlLTA1LCAtNi4yNjUxNzUyNDcxOTIzODJlLTA1LCAtNi4xNDM3NzkzNzMxNjg5NDVlLTA1LCAtNi4wMzA1MDY1MTU1MDI5MjllLTA1LCAtNS45MjY0Mzc3NTkzOTk0MTRlLTA1LCAtNS44MzI2NTk5MTIxMDkzNzVlLTA1LCAtNS43NTAyODQ1NzY0MTYwMTU2ZS0wNSwgLTUuNjgwNDMwMjIxNTU3NjE2NmUtMDUsIC01LjYyNDEyMzM4MjU2ODM1OTNlLTA1LCAtNS41ODIyNTAyMTM2MjMwNDY2ZS0wNSwgLTUuNTU1NTc3MDg3NDAyMzQzNGUtMDUsIC01LjU0NDc0Njc4MDM5NTUwOGUtMDUsIC01LjU1MDM5NDQzOTY5NzI2NWUtMDUsIC01LjU3MzE1ODI2NDE2MDE1NmUtMDUsIC01LjYxMzY1Mzk0NTkyMjg1MTVlLTA1LCAtNS42NzI0OTQ1MDY4MzU5MzdlLTA1LCAtNS43NTAxNjEzNjE2OTQzMzZlLTA1LCAtNS44NDY5NzE4OTMzMTA1NDYzZS0wNSwgLTUuOTYzMTMwNTY5NDU4MDA3NGUtMDUsIC02LjA5ODc0MDc2ODQzMjYxN2UtMDUsIC02LjI1MzYyOTMwMjk3ODUxNmUtMDUsIC02LjQyNzI0MzgwNDkzMTY0MWUtMDUsIC02LjYxODgxNDA4NjkxNDA2MmUtMDUsIC02LjgyNzQyMTU2OTgyNDIxOWUtMDUsIC03LjA1MjM2MDUzNDY2Nzk2OWUtMDUsIC03LjI5MzQ1MDE2NDc5NDkyMmUtMDUsIC03LjU1MDcxMTA1OTU3MDMxMmUtMDUsIC03LjgyNDEzMDI0OTAyMzQzN2UtMDUsIC04LjExMzUzOTEyMzUzNTE1NmUtMDUsIC04LjQxODU3NjgxMjc0NDE0MWUtMDUsIC04LjczODI3MDU2ODg0NzY1N2UtMDUsIC05LjA3MDkwOTExODY1MjM0NGUtMDUsIC05LjQxNDAxMjE0NTk5NjA5M2UtMDUsIC05Ljc2MzkzNDMyNjE3MTg3NWUtMDUsIC0wLjAwMDEwMTE2NDM2NzY3NTc4MTI0LCAtMC4wMDAxMDQ2NzAyNDIzMDk1NzAzLCAtMC4wMDAxMDgxMTEwMjI5NDkyMTg3NSwgLTAuMDAwMTExNDQ0NjU2MzcyMDcwMywgLTAuMDAwMTE0NjMwNDM5NzU4MzAwNzcsIC0wLjAwMDExNzYyNTU2NDU3NTE5NTMxLCAtMC4wMDAxMjAzODE4MzU5Mzc0OTk5OSwgLTAuMDAwMTIyODQxNzUxMDk4NjMyOCwgLTAuMDAwMTI0OTM5NjY2NzQ4MDQ2ODcsIC0wLjAwMDEyNjYxMTY2MzgxODM1OTM4LCAtMC4wMDAxMjc3OTg4MTI4NjYyMTA5MywgLTAuMDAwMTI4NDQ1MjA1Njg4NDc2NTcsIC0wLjAwMDEyODUyMTM0NzA0NTg5ODQzLCAtMC4wMDAxMjgwMzA1Nzg2MTMyODEyNCwgLTAuMDAwMTI3MDAwNTg3NDYzMzc4OSwgLTAuMDAwMTI1NTAwMTM3MzI5MTAxNTYsIC0wLjAwMDEyMzYxMDkzMTM5NjQ4NDM3LCAtMC4wMDAxMjE0MDQzNDI2NTEzNjcxOCwgLTAuMDAwMTE4OTc4OTY1NzU5Mjc3MzQsIC0wLjAwMDExNjQ1NDk4NjU3MjI2NTYyLCAtMC4wMDAxMTM5NTc5NDY3NzczNDM3NSwgLTAuMDAwMTExNjQyODUyNzgzMjAzMTIsIC0wLjAwMDEwOTY2MjQ5MDg0NDcyNjU1LCAtMC4wMDAxMDgxMzY4Nzg5NjcyODUxNiwgLTAuMDAwMTA3MjU2MzE3MTM4NjcxODcsIC0wLjAwMDEwNzI3NjE2ODgyMzI0MjE4LCAtMC4wMDAxMDgzNTg1MjgxMzcyMDcwMywgLTAuMDAwMTEwNTYxMDM1MTU2MjUsIC0wLjAwMDExMzcwOTE5MDM2ODY1MjM0LCAtMC4wMDAxMTczMTkwMzA3NjE3MTg3NCwgLTAuMDAwMTIwODgyNjU5OTEyMTA5MzcsIC0wLjAwMDEyMzk1NzQ3Mzc1NDg4MjgsIC0wLjAwMDEyNTk4MzgyNTY4MzU5Mzc0LCAtMC4wMDAxMjYzMzc4OTA2MjQ5OTk5OSwgLTAuMDAwMTI0NTQ4OTE5Njc3NzM0MzcsIC0wLjAwMDEyMDM4MzQyMjg1MTU2MjUsIC0wLjAwMDExNDMxMTQ1NDc3Mjk0OTIxLCAtMC4wMDAxMDc1NzE1NDg0NjE5MTQwNiwgLTAuMDAwMTAxNDQzMzQ0MTE2MjEwOTMsIC05LjY5ODA3NTg2NjY5OTIxOGUtMDUsIC05LjUwNDM2MzI1MDczMjQyMmUtMDUsIC05LjYyNzAzNTUyMjQ2MDkzN2UtMDUsIC0wLjAwMDEwMDk3OTc1OTIxNjMwODU5LCAtMC4wMDAxMDg4OTkwNjMxMTAzNTE1NiwgLTAuMDAwMTE4MzI4Mzg0Mzk5NDE0MDYsIC0wLjAwMDEyNjA4NjM2NDc0NjA5MzczLCAtMC4wMDAxMjg1NzEyNDMyODYxMzI4MiwgLTAuMDAwMTIyMzU0Mjc4NTY0NDUzMSwgLTAuMDAwMTA0MTkyNTIwMTQxNjAxNTYsIC03LjEwMDY4NzQwODQ0NzI2NWUtMDUsIC0yLjAzNTQxMDMwODgzNzg5MDZlLTA1LCA0Ljk0OTUzOTk0NzUwOTc2NTRlLTA1LCAwLjAwMDEzNzIxODg1NjgxMTUyMzQ0LCAwLjAwMDIzNzg4OTgxNjI4NDE3OTY4LCAwLjAwMDM0NzY2NTEzMDYxNTIzNDQsIDAuMDAwNDYzMDc2NzIxMTkxNDA2MiwgMC4wMDA1ODE3ODEyNDk5OTk5OTk5LCAwLjAwMDcwMzg3MDIzOTI1NzgxMjUsIDAuMDAwODIxNzUwODU0NDkyMTg3NSwgMC4wMDA5MjIxMzExNjQ1NTA3ODEyLCAwLjAwMDk5MjcwMDMxNzM4MjgxMjUsIDAuMDAxMDE5OTYxNjY5OTIxODc1LCAwLjAwMTAwMTY2ODU3OTEwMTU2MjUsIDAuMDAwOTQ2ODM0NDExNjIxMDkzNywgMC4wMDA4NjM4ODk4MzE1NDI5Njg3LCAwLjAwMDc2MzkxNzY2MzU3NDIxODcsIDAuMDAwNjUzMzEyNjIyMDcwMzEyNCwgMC4wMDA1MzE3MTIxNTgyMDMxMjUsIDAuMDAwNDAyMjU1MTg3OTg4MjgxMiwgMC4wMDAyNjkxOTg2Mzg5MTYwMTU2LCAwLjAwMDEzODM0MTcwNTMyMjI2NTYyLCAxLjg1NjI3NDQxNDA2MjVlLTA1LCAtOC4zOTYwMjk2NjMwODU5MzhlLTA1LCAtMC4wMDAxNjYwODY4OTg4MDM3MTA5MiwgLTAuMDAwMjI2MDIxMDQxODcwMTE3MTgsIC0wLjAwMDI2NDM1MDE4OTIwODk4NDM3LCAtMC4wMDAyODI3NzUxNzcwMDE5NTMxLCAtMC4wMDAyODMwMzQ3NTk1MjE0ODQ0LCAtMC4wMDAyNjgyNTk0Mjk5MzE2NDA2LCAtMC4wMDAyNDI4MDUyNjczMzM5ODQzNywgLTAuMDAwMjEwODY3MDM0OTEyMTA5MzYsIC0wLjAwMDE3NjMyOTY4MTM5NjQ4NDM3LCAtMC4wMDAxNDI3MjExMzAzNzEwOTM3NSwgLTAuMDAwMTEyMzA3OTE0NzMzODg2NzEsIC04LjY4NTUxMTc3OTc4NTE1NmUtMDUsIC02LjgyOTA1NzMxMjAxMTcxOWUtMDUsIC01LjcxNTQ1MDI4Njg2NTIzNGUtMDUsIC01LjI2NjIzMzgyNTY4MzU5NGUtMDUsIC01LjM3MDU4NzE1ODIwMzEyNWUtMDUsIC01Ljg2NDg4MjY1OTkxMjEwOWUtMDUsIC02LjU2NzgzNTIzNTU5NTcwMmUtMDUsIC03LjM2NDk5NTU3NDk1MTE3MmUtMDUsIC04LjEyMDM1MjE3Mjg1MTU2MmUtMDUsIC04LjY0MjE1Nzc0NTM2MTMyOGUtMDUsIC04LjgzMzAxOTI1NjU5MTc5N2UtMDUsIC04LjY3NjU2MDk3NDEyMTA5M2UtMDUsIC04LjE4ODIzMDg5NTk5NjA5M2UtMDUsIC03LjQ0OTE4NTk0MzYwMzUxNmUtMDUsIC02LjU1NDk3MDU1MDUzNzEwOWUtMDUsIC01LjU2NTUxMzYxMDgzOTg0M2UtMDUsIC00LjU3MDIzNDY4MDE3NTc4MTNlLTA1LCAtMy42OTMwNzU1NjE1MjM0MzdlLTA1LCAtMy4wMDE1NDkzMzkyOTQ0MzM2ZS0wNSwgLTIuNTI0OTkwNDYzMjU2ODM1N2UtMDUsIC0yLjI2OTMyMjIwNDU4OTg0MzdlLTA1LCAtMi4xOTU3MDE1OTkxMjEwOTM2ZS0wNSwgLTIuMjYzNTI4MjUxNjQ3OTQ5MmUtMDUsIC0yLjQ0NTAxNTkwNzI4NzU5NzdlLTA1LCAtMi42OTUyODgyNzY2NzIzNjNlLTA1LCAtMi45NjA2NzMxNDE0Nzk0OTJlLTA1LCAtMy4yMTA5NzU2NDY5NzI2NTZlLTA1LCAtMy40MjgxNTU4OTkwNDc4NTFlLTA1LCAtMy42MDM2MDE0NTU2ODg0NzZlLTA1LCAtMy43NDI5NjAzNTc2NjYwMTVlLTA1LCAtMy44NDUyMjU1MjQ5MDIzNDNlLTA1LCAtMy45MDU2ODIzNzMwNDY4NzVlLTA1LCAtMy45MjQ5Mjc5MDIyMjE2NzllLTA1LCAtMy45MDM5MjgzNzUyNDQxNDFlLTA1LCAtMy44NDA4MjEwNzU0Mzk0NTNlLTA1LCAtMy43MzIwNDIzMTI2MjIwN2UtMDUsIC0zLjU3NDEzMTAxMTk2Mjg5MDZlLTA1LCAtMy4zNjQ4NjE2NzkwNzcxNDg2ZS0wNSwgLTMuMTA3NDgxMTkzNTQyNDgwNmUtMDUsIC0yLjgwODY0Njc3NDI5MTk5MjJlLTA1LCAtMi40NzQ4MTAyMTg4MTEwMzVlLTA1LCAtMi4xMTE5MTg2NDAxMzY3MTg3ZS0wNSwgLTEuNzIzNTYyNDMxMzM1NDQ5M2UtMDUsIC0xLjMxMjU2MzQxOTM0MjA0MWUtMDUsIC04LjgxOTQyNTU4Mjg4NTc0MmUtMDYsIC00LjM0OTM2MDQ2NjAwMzQxNzVlLTA2LCAyLjUwNjMxODA5MjM0NjE5MTRlLTA3LCA0Ljk1OTM1OTE2OTAwNjM0NzZlLTA2LCA5Ljc1Mjg1NzIwODI1MTk1M2UtMDYsIDEuNDU5OTMxMzczNTk2MTkxM2UtMDUsIDEuOTQ1MjYzNjcxODc1ZS0wNSwgMi40MjUxMzMzMjM2Njk0MzM0ZS0wNSwgMi44OTUzMzM0ODA4MzQ5NjFlLTA1LCAzLjM1NDIzODUxMDEzMTgzNmUtMDUsIDMuODAyMTA3MjM4NzY5NTMxZS0wNSwgNC4yNDA0NTg2NzkxOTkyMThlLTA1LCA0LjY3MDg5NjE0ODY4MTY0MWUtMDUsIDUuMDk0ODI2ODg5MDM4MDg1NWUtMDUsIDUuNTE0MDE5MDEyNDUxMTcyZS0wNSwgNS45MzEwOTg5Mzc5ODgyODFlLTA1LCA2LjM0ODMwMTY5Njc3NzM0M2UtMDUsIDYuNzY3NDQxNTU4ODM3ODllLTA1LCA3LjE5MDIxNzU5MDMzMjAzMmUtMDUsIDcuNjE3ODEwMDU4NTkzNzVlLTA1LCA4LjA1MjM4NjQ3NDYwOTM3NGUtMDUsIDguNDk3MjA1MzUyNzgzMjAzZS0wNSwgOC45NTU3MTI4OTA2MjVlLTA1LCA5LjQzMTQ1NTk5MzY1MjM0NGUtMDUsIDkuOTI2OTMwMjM2ODE2NDA2ZS0wNSwgMC4wMDAxMDQ0MzIyNjYyMzUzNTE1NiwgMC4wMDAxMDk4MDYyNDM4OTY0ODQzNywgMC4wMDAxMTUzODgwOTIwNDEwMTU2MiwgMC4wMDAxMjExNjQwNjI0OTk5OTk5OSwgMC4wMDAxMjcxMTA3MzMwMzIyMjY1NSwgMC4wMDAxMzMyMDIwODc0MDIzNDM3MywgMC4wMDAxMzk0MDczMTgxMTUyMzQzOCwgMC4wMDAxNDU3MDQ4NDkyNDMxNjQwNSwgMC4wMDAxNTIwODYxMDUzNDY2Nzk2OCwgMC4wMDAxNTg1MzY0OTkwMjM0Mzc0OCwgMC4wMDAxNjUwMzg0ODI2NjYwMTU2LCAwLjAwMDE3MTU2Njk1NTU2NjQwNjI1LCAwLjAwMDE3ODA4NDUzMzY5MTQwNjI0LCAwLjAwMDE4NDU2NTAzMjk1ODk4NDM3LCAwLjAwMDE5MDk5NzQwNjAwNTg1OTM3LCAwLjAwMDE5NzM3MDQ5ODY1NzIyNjU2LCAwLjAwMDIwMzY3NjE0NzQ2MDkzNzUsIDAuMDAwMjA5OTE4MzM0OTYwOTM3NDgsIDAuMDAwMjE2MTA1MzE2MTYyMTA5MzcsIDAuMDAwMjIyMjY4OTgxOTMzNTkzNzMsIDAuMDAwMjI4NDY5NjM1MDA5NzY1NiwgMC4wMDAyMzQ3NDc3MTExODE2NDA2MiwgMC4wMDAyNDExMjYwMDcwODAwNzgxMiwgMC4wMDAyNDc2MDc1MTM0Mjc3MzQzNiwgMC4wMDAyNTQxNjM2MTk5OTUxMTcxNiwgMC4wMDAyNjA3NzQzNTMwMjczNDM3NiwgMC4wMDAyNjc0Mjg4MzMwMDc4MTI0NywgMC4wMDAyNzQxMDk0MDU1MTc1NzgxLCAwLjAwMDI4MDc5ODY0NTAxOTUzMTI0LCAwLjAwMDI4NzQ2MTQyNTc4MTI0OTk3LCAwLjAwMDI5NDAzNTM2OTg3MzA0Njg1LCAwLjAwMDMwMDQ2MzQzOTk0MTQwNjIsIDAuMDAwMzA2Njk4NDU1ODEwNTQ2ODYsIDAuMDAwMzEyNjYyMjkyNDgwNDY4NzMsIDAuMDAwMzE4MjYwNDM3MDExNzE4NzYsIDAuMDAwMzIzMzYwNDQzMTE1MjM0MzYsIDAuMDAwMzI3Nzc1MjA3NTE5NTMxMiwgMC4wMDAzMzEzNTMzMzI1MTk1MzEyLCAwLjAwMDMzMzk4MjcyNzA1MDc4MTIsIDAuMDAwMzM1NTc0MTg4MjMyNDIxODMsIDAuMDAwMzM2MDc4Nzk2Mzg2NzE4NzQsIDAuMDAwMzM1NDQxMjUzNjYyMTA5MzUsIDAuMDAwMzMzNTkwMzMyMDMxMjQ5OTcsIDAuMDAwMzMwNDc1NzA4MDA3ODEyNSwgMC4wMDAzMjYwNzM0ODYzMjgxMjUsIDAuMDAwMzIwMzc1ODg1MDA5NzY1NjMsIDAuMDAwMzEzNDA0MTc0ODA0Njg3NDcsIDAuMDAwMzA1MTc0NTMwMDI5Mjk2ODQsIDAuMDAwMjk1Njc5MzgyMzI0MjE4NzUsIDAuMDAwMjg0OTYwMjM1NTk1NzAzMSwgMC4wMDAyNzMwOTc1NjQ2OTcyNjU2LCAwLjAwMDI2MDIxODcxOTQ4MjQyMTksIDAuMDAwMjQ2NTIzODY0NzQ2MDkzNzUsIDAuMDAwMjMyMTg5MzAwNTM3MTA5MzUsIDAuMDAwMjE3MzUzNDg1MTA3NDIxODYsIDAuMDAwMjAyMTQ4ODM0MjI4NTE1NjIsIDAuMDAwMTg2NjkyNzc5NTQxMDE1NiwgMC4wMDAxNzExMTM4NzYzNDI3NzM0NCwgMC4wMDAxNTU1Njk3OTM3MDExNzE4NiwgMC4wMDAxNDAyMDU4MTA1NDY4NzUsIDAuMDAwMTI1MTIzNDc0MTIxMDkzNzUsIDAuMDAwMTEwNDIwMDY2ODMzNDk2MDgsIDkuNjE4MTY2MzUxMzE4MzU4ZS0wNSwgOC4yNTAxMzgwOTIwNDEwMTVlLTA1LCA2Ljk1MDk1NzQ4OTAxMzY3MmUtMDUsIDUuNzI5NTQyNTQxNTAzOTA2ZS0wNSwgNC41OTAyMzA5NDE3NzI0NjA1ZS0wNSwgMy41MzM4MDYyMjg2Mzc2OTVlLTA1LCAyLjU1NTQzMjUxMDM3NTk3NjZlLTA1LCAxLjY1MDkwMDg0MDc1OTI3NzJlLTA1LCA4LjE4NTAyOTAyOTg0NjE5MmUtMDYsIDUuNTc0NTQzNDc2MTA0NzM2ZS0wNywgLTYuNDE1MDQzMzU0MDM0NDIzZS0wNiwgLTEuMjc4NjI3OTY3ODM0NDcyNmUtMDUsIC0xLjg2MzkzNjgwNTcyNTA5NzZlLTA1LCAtMi40MDYwNzIyMzUxMDc0MjE2ZS0wNSwgLTIuOTA5MjgwMDE0MDM4MDg1OGUtMDUsIC0zLjM3Nzc4NzM5OTI5MTk5MmUtMDUsIC0zLjgxNjI3MTIwOTcxNjc5NjZlLTA1LCAtNC4yMjk4MTQ5MTA4ODg2NzJlLTA1LCAtNC42MjY2OTgzMDMyMjI2NTZlLTA1LCAtNS4wMTMyODk2NDIzMzM5ODRlLTA1LCAtNS4zOTI1MDc5MzQ1NzAzMTJlLTA1LCAtNS43NjU1MTg5NTE0MTYwMTVlLTA1LCAtNi4xMzE0NTgyODI0NzA3MDJlLTA1LCAtNi40ODk0NTIzNjIwNjA1NDdlLTA1LCAtNi44Mzk5OTQwNDkwNzIyNjVlLTA1LCAtNy4xODMwMDE3MDg5ODQzNzVlLTA1LCAtNy41MTU5NDg0ODYzMjgxMjRlLTA1LCAtNy44MzU2NzgxMDA1ODU5MzdlLTA1LCAtOC4xMzc3MDkwNDU0MTAxNTZlLTA1LCAtOC40MTY4OTIyNDI0MzE2NGUtMDUsIC04LjY3MTI3MzA0MDc3MTQ4NGUtMDUsIC04Ljg5OTUzNzY1ODY5MTQwNmUtMDUsIC05LjA5OTk5MDg0NDcyNjU2MmUtMDUsIC05LjI3MTM2ODQwODIwMzEyNWUtMDUsIC05LjQxMTM5MzczNzc5Mjk2OGUtMDUsIC05LjUxODQ3MjI5MDAzOTA2MmUtMDUsIC05LjU5MzA4ODUzMTQ5NDE0ZS0wNSwgLTkuNjM2NzMwOTU3MDMxMjVlLTA1LCAtOS42NTA5MDk0MjM4MjgxMjVlLTA1LCAtOS42MzcyNDk3NTU4NTkzNzVlLTA1LCAtOS41OTcwMzY3NDMxNjQwNjJlLTA1LCAtOS41MzE2OTkzNzEzMzc4OWUtMDUsIC05LjQ0NDMxMTUyMzQzNzVlLTA1LCAtOS4zMzgzMDY0MjcwMDE5NTNlLTA1LCAtOS4yMTczNTY4NzI1NTg1OTRlLTA1LCAtOS4wODU1NjUxODU1NDY4NzRlLTA1LCAtOC45NDU3NzMzMTU0Mjk2ODdlLTA1LCAtOC44MDAyNTQ4MjE3NzczNDRlLTA1LCAtOC42NTEzOTg0NjgwMTc1NzhlLTA1LCAtOC41MDExNjQyNDU2MDU0NjhlLTA1LCAtOC4zNTEzNDA0ODQ2MTkxNGUtMDUsIC04LjIwMzUxOTQzOTY5NzI2NWUtMDUsIC04LjA1ODQ5NzYxOTYyODkwNmUtMDUsIC03LjkxNjUyNzU1NzM3MzA0N2UtMDUsIC03Ljc3ODIwNTEwODY0MjU3N2UtMDUsIC03LjY0NDE2MTIyNDM2NTIzNGUtMDUsIC03LjUxNTAwNDczMDIyNDYwOWUtMDUsIC03LjM5MTM5OTM4MzU0NDkyMmUtMDUsIC03LjI3MzQ3NDg4NDAzMzIwM2UtMDUsIC03LjE2MTEyODIzNDg2MzI4MWUtMDUsIC03LjA1NDI5MzgyMzI0MjE4N2UtMDUsIC02Ljk1Mjc3MjUyMTk3MjY1NmUtMDUsIC02Ljg1NjQ0Mzc4NjYyMTA5M2UtMDUsIC02Ljc2NTI4MDkxNDMwNjY0ZS0wNSwgLTYuNjc5MTY0ODg2NDc0NjA5ZS0wNSwgLTYuNTk4MDAwMzM1NjkzMzU5ZS0wNSwgLTYuNTIxODMwNzQ5NTExNzE5ZS0wNSwgLTYuNDUwNjk5NjE1NDc4NTE1ZS0wNSwgLTYuMzg0NzIwNjExNTcyMjY1ZS0wNSwgLTYuMzI0MTExNTU3MDA2ODM1ZS0wNSwgLTYuMjY4OTI3MzgzNDIyODUxZS0wNSwgLTYuMjE5MDk2Mzc0NTExNzE4ZS0wNSwgLTYuMTc0NTE3ODIyMjY1NjI1ZS0wNSwgLTYuMTM0OTk1MjY5Nzc1MzkxZS0wNSwgLTYuMTAwMzEyMDQyMjM2MzI3NmUtMDUsIC02LjA3MDI4Mjc0NTM2MTMyOGUtMDUsIC02LjA0NDY2ODU3OTEwMTU2MmUtMDUsIC02LjAyMzE4ODAxODc5ODgyOGUtMDUsIC02LjAwNTYxNjc2MDI1MzkwNmUtMDUsIC01Ljk5MTc2NTU5NDQ4MjQyMTZlLTA1LCAtNS45ODE0NjU5MTE4NjUyMzQ0ZS0wNSwgLTUuOTc0NjAxMzY0MTM1NzQyZS0wNSwgLTUuOTcxMDUyNTUxMjY5NTMxZS0wNSwgLTUuOTcwNjg3MTAzMjcxNDg0ZS0wNSwgLTUuOTczMzkxNzIzNjMyODEyZS0wNSwgLTUuOTc5MDU4NDU2NDIwODk4NGUtMDUsIC01Ljk4NzU2NzkwMTYxMTMyOGUtMDUsIC01Ljk5ODgyMTI1ODU0NDkyMmUtMDUsIC02LjAxMjczMzQ1OTQ3MjY1NmUtMDUsIC02LjAyOTIyMjg2OTg3MzA0NmUtMDUsIC02LjA0ODIyODQ1NDU4OTg0MzVlLTA1LCAtNi4wNjk2OTQ1MTkwNDI5Njg0ZS0wNSwgLTYuMDkzNTU5MjY1MTM2NzE4ZS0wNSwgLTYuMTE5NzcwODEyOTg4MjhlLTA1LCAtNi4xNDgyODY0Mzc5ODgyOGUtMDUsIC02LjE3OTA1MzQ5NzMxNDQ1MmUtMDUsIC02LjIxMjAxMjEwMDIxOTcyNmUtMDUsIC02LjI0NzA5MjA1NjI3NDQxM2UtMDUsIC02LjI4NDE5OTkwNTM5NTUwN2UtMDUsIC02LjMyMzI0NDQ3NjMxODM1OWUtMDUsIC02LjM2NDEzOTU1Njg4NDc2NWUtMDUsIC02LjQwNjc5MzIxMjg5MDYyNGUtMDUsIC02LjQ1MTExNjk0MzM1OTM3NWUtMDUsIC02LjQ5NzAyOTg3NjcwODk4NGUtMDUsIC02LjU0NDQzODkzNDMyNjE3MWUtMDUsIC02LjU5MzI1NzE0MTExMzI4MWUtMDUsIC02LjY0MzQwODIwMzEyNDk5OWUtMDUsIC02LjY5NDgwNzQzNDA4MjAzMWUtMDUsIC02Ljc0NzM3MDkxMDY0NDUzMWUtMDUsIC02LjgwMTAxNDcwOTQ3MjY1NmUtMDUsIC02Ljg1NTYyNTkxNTUyNzM0NGUtMDUsIC02LjkxMTA4MDkzMjYxNzE4N2UtMDUsIC02Ljk2NzI0NzAwOTI3NzM0M2UtMDUsIC03LjAyMzk4MDcxMjg5MDYyNWUtMDUsIC03LjA4MTEzMzI3MDI2MzY3MmUtMDUsIC03LjEzODU1NTkwODIwMzEyNWUtMDUsIC03LjE5NjA4NzY0NjQ4NDM3NGUtMDUsIC03LjI1MzU3MDU1NjY0MDYyNGUtMDUsIC03LjMxMDg1MzU3NjY2MDE1NWUtMDUsIC03LjM2Nzc5NzA4ODYyMzA0N2UtMDUsIC03LjQyNDI2Mzc2MzQyNzczNGUtMDUsIC03LjQ4MDEyNjk1MzEyNWUtMDUsIC03LjUzNTI2MTUzNTY0NDUzZS0wNSwgLTcuNTg5NTUwNzgxMjVlLTA1LCAtNy42NDI4ODYzNTI1MzkwNjJlLTA1LCAtNy42OTUxNzM2NDUwMTk1M2UtMDUsIC03Ljc0NjMyODczNTM1MTU2MmUtMDUsIC03Ljc5NjI3OTE0NDI4NzEwOWUtMDUsIC03Ljg0NDk2MTU0Nzg1MTU2M2UtMDUsIC03Ljg5MjMyNzg4MDg1OTM3NGUtMDUsIC03LjkzODM0ODM4ODY3MTg3NWUtMDUsIC03Ljk4MzAwMjQ3MTkyMzgyOGUtMDUsIC04LjAyNjI3NzkyMzU4Mzk4M2UtMDUsIC04LjA2ODE3MTY5MTg5NDUzZS0wNSwgLTguMTA4NjgxNDg4MDM3MTFlLTA1LCAtOC4xNDc4MTM0MTU1MjczNDNlLTA1LCAtOC4xODU1NzgxNTU1MTc1NzhlLTA1LCAtOC4yMjE5OTQ3ODE0OTQxNDFlLTA1LCAtOC4yNTcwODU0MTg3MDExNzFlLTA1LCAtOC4yOTA4NzA2NjY1MDM5MDVlLTA1LCAtOC4zMjMzODQwOTQyMzgyODFlLTA1LCAtOC4zNTQ2NjYxMzc2OTUzMTNlLTA1LCAtOC4zODQ3NzYzMDYxNTIzNDNlLTA1LCAtOC40MTM3ODc4NDE3OTY4NzVlLTA1LCAtOC40NDE3Nzc4MDE1MTM2NzJlLTA1LCAtOC40Njg4MjkzNDU3MDMxMjRlLTA1LCAtOC40OTUwMjg2ODY1MjM0MzdlLTA1LCAtOC41MjA0NjU4NTA4MzAwNzhlLTA1LCAtOC41NDUyMjg1NzY2NjAxNTVlLTA1LCAtOC41Njk0MDk5NDI2MjY5NTNlLTA1LCAtOC41OTMwOTA4MjAzMTI1ZS0wNSwgLTguNjE2MzM2MDU5NTcwMzEzZS0wNSwgLTguNjM5MjA0NDA2NzM4MjgxZS0wNSwgLTguNjYxNzQ2OTc4NzU5NzY2ZS0wNSwgLTguNjg0MDEwMzE0OTQxNDA2ZS0wNSwgLTguNzA2MDM3OTAyODMyMDMxZS0wNSwgLTguNzI3ODU5NDk3MDcwMzEyZS0wNSwgLTguNzQ5NDg3MzA0Njg3NWUtMDUsIC04Ljc3MDkxNTIyMjE2Nzk2OWUtMDUsIC04Ljc5MjEyMDM2MTMyODEyNWUtMDUsIC04LjgxMzA2MTUyMzQzNzVlLTA1LCAtOC44MzM2ODY4Mjg2MTMyOGUtMDUsIC04Ljg1MzkxODQ1NzAzMTI1ZS0wNSwgLTguODczNjUxMTIzMDQ2ODc1ZS0wNSwgLTguODkyNzc4MDE1MTM2NzE4ZS0wNSwgLTguOTExMTkwNzk1ODk4NDM3ZS0wNSwgLTguOTI4NzgwMzY0OTkwMjM0ZS0wNSwgLTguOTQ1NDQzNzI1NTg1OTM3ZS0wNSwgLTguOTYxMDgxNjk1NTU2NjRlLTA1LCAtOC45NzU1OTA1MTUxMzY3MTllLTA1LCAtOC45ODg4Nzc4Njg2NTIzNDNlLTA1LCAtOS4wMDA4NjA1OTU3MDMxMjVlLTA1LCAtOS4wMTE0Mzk1MTQxNjAxNTVlLTA1LCAtOS4wMjA1MDc4MTI1ZS0wNSwgLTkuMDI3OTM4MDc5ODMzOTg0ZS0wNSwgLTkuMDMzNTY5MzM1OTM3NWUtMDUsIC05LjAzNzI0MDYwMDU4NTkzN2UtMDUsIC05LjAzODc4NjMxNTkxNzk2OGUtMDUsIC05LjAzODAzMDI0MjkxOTkyMWUtMDUsIC05LjAzNDc5OTE5NDMzNTkzN2UtMDUsIC05LjAyODkyMjI3MTcyODUxNWUtMDUsIC05LjAyMDIxNDg0Mzc0OTk5OWUtMDUsIC05LjAwODUxNzQ1NjA1NDY4N2UtMDUsIC04Ljk5MzY5NTA2ODM1OTM3NWUtMDUsIC04Ljk3NTYyMTAzMjcxNDg0NGUtMDUsIC04Ljk1NDE3NzA5MzUwNTg1OWUtMDUsIC04LjkyOTI0MzQ2OTIzODI4MWUtMDUsIC04LjkwMDY4MjgzMDgxMDU0NmUtMDUsIC04Ljg2ODM3MDgxOTA5MTc5N2UtMDUsIC04LjgzMjIxODkzMzEwNTQ2OWUtMDUsIC04Ljc5MjE1MzE2NzcyNDYxZS0wNSwgLTguNzQ4MTI3NzQ2NTgyMDMxZS0wNSwgLTguNzAwMTMyNzUxNDY0ODQzZS0wNSwgLTguNjQ4MTc4MTAwNTg1OTM2ZS0wNSwgLTguNTkyMzE4NzI1NTg1OTM4ZS0wNSwgLTguNTMyNjYyMjAwOTI3NzM0ZS0wNSwgLTguNDY5MzE4Mzg5ODkyNTc3ZS0wNSwgLTguNDAyMzkxMDUyMjQ2MDkzZS0wNSwgLTguMzMxOTg2MjM2NTcyMjY1ZS0wNSwgLTguMjU4MTkzOTY5NzI2NTYzZS0wNSwgLTguMTgxMDcxNDcyMTY3OTY5ZS0wNSwgLTguMTAwNjcxMzg2NzE4NzVlLTA1LCAtOC4wMTY5OTc1MjgwNzYxNzJlLTA1LCAtNy45MzAwMDc5MzQ1NzAzMTJlLTA1LCAtNy44Mzk3MTg2Mjc5Mjk2ODdlLTA1LCAtNy43NDYxODk4ODAzNzEwOTRlLTA1LCAtNy42NDk1MTQ3NzA1MDc4MTNlLTA1LCAtNy41NDk4NTgwOTMyNjE3MThlLTA1LCAtNy40NDc0MzY1MjM0Mzc1ZS0wNSwgLTcuMzQyNDk3MjUzNDE3OTY5ZS0wNSwgLTcuMjM1NDE5NDY0MTExMzI4ZS0wNSwgLTcuMTI2NjkxNDM2NzY3NTc4ZS0wNSwgLTcuMDE2NzYzMzA1NjY0MDYyZS0wNSwgLTYuOTA2MTAwNDYzODY3MTg3ZS0wNSwgLTYuNzk1MTE1NjYxNjIxMDk0ZS0wNSwgLTYuNjg0MTEyNTQ4ODI4MTI0ZS0wNSwgLTYuNTczNDQyMDc3NjM2NzE5ZS0wNSwgLTYuNDYzNTM0NTQ1ODk4NDM3ZS0wNSwgLTYuMzU0NzY4MzcxNTgyMDMxZS0wNSwgLTYuMjQ3NTYwMTE5NjI4OTA2ZS0wNSwgLTYuMTQyMzk5MjE1Njk4MjQyZS0wNSwgLTYuMDM5Njk1MzU4Mjc2MzY3ZS0wNSwgLTUuOTQwMTMzNjY2OTkyMTg3ZS0wNSwgLTUuODQ0NzM1MzM2MzAzNzEwNWUtMDUsIC01Ljc1NDM2NDc3NjYxMTMyOGUtMDUsIC01LjY2OTgzNjA0NDMxMTUyMzNlLTA1LCAtNS41OTE3MjQ3NzcyMjE2NzllLTA1LCAtNS41MjAxNDk5OTM4OTY0ODRlLTA1LCAtNS40NTU1NzA5ODM4ODY3MTg1ZS0wNSwgLTUuMzk4OTYyNzgzODEzNDc2ZS0wNSwgLTUuMzUxMjkzOTQ1MzEyNWUtMDUsIC01LjMxMzY5NzA1MjAwMTk1M2UtMDUsIC01LjI4NzU0NDI1MDQ4ODI4MWUtMDUsIC01LjI3NDEwNDY5MDU1MTc1OGUtMDUsIC01LjI3NTU0MTY4NzAxMTcxOWUtMDUsIC01LjI5NDk2NjUwNjk1ODAwNzRlLTA1LCAtNS4zMzUxMjI2ODA2NjQwNjI2ZS0wNSwgLTUuMzk4NTQ4ODg5MTYwMTU2ZS0wNSwgLTUuNDg2NzQwMTEyMzA0Njg3NmUtMDUsIC01LjU5OTU0OTEwMjc4MzIwM2UtMDUsIC01LjczNjgxODY5NTA2ODM1OWUtMDUsIC01Ljg5ODUzMjQ4NTk2MTkxNGUtMDUsIC02LjA4NDI4NzI2MTk2Mjg5MDRlLTA1LCAtNi4yOTQwMDQwNTg4Mzc4OTFlLTA1LCAtNi41MjY3NDE3OTA3NzE0ODVlLTA1LCAtNi43Nzk3MDgwOTkzNjUyMzRlLTA1LCAtNy4wNTA2MzI0NzY4MDY2NDFlLTA1LCAtNy4zMzc4NDQ4NDg2MzI4MTNlLTA1LCAtNy42Mzg3OTQ3MDgyNTE5NTNlLTA1LCAtNy45NTA3Mjg2MDcxNzc3MzVlLTA1LCAtOC4yNjgzNTkzNzVlLTA1LCAtOC41ODI4MzUzODgxODM1OTRlLTA1LCAtOC44ODUzMzMyNTE5NTMxMjVlLTA1LCAtOS4xNjc3NzQyMDA0Mzk0NTNlLTA1LCAtOS40MjM0MzM2ODUzMDI3MzRlLTA1LCAtOS42NDgzMjc2MzY3MTg3NWUtMDUsIC05LjgzODgxOTg4NTI1MzkwNmUtMDUsIC05Ljk5MDUzMTkyMTM4NjcxOWUtMDUsIC0wLjAwMDEwMTAwNzMwMTMzMDU2NjQsIC0wLjAwMDEwMTY3NTYxMzQwMzMyMDMsIC0wLjAwMDEwMTkwMzgwODU5Mzc1LCAtMC4wMDAxMDE3MTgyNjkzNDgxNDQ1MywgLTAuMDAwMTAxMTMxMzE3MTM4NjcxODcsIC0wLjAwMDEwMDEzMjQ3NjgwNjY0MDYyLCAtOS44NzI4OTczMzg4NjcxODZlLTA1LCAtOS42OTM4Nzk2OTk3MDcwMzFlLTA1LCAtOS40ODI1NTc2NzgyMjI2NTVlLTA1LCAtOS4yNTI3NDEyNDE0NTUwNzhlLTA1LCAtOS4wMTk2Mzg4MjQ0NjI4OWUtMDUsIC04Ljc5Nzc4MTM3MjA3MDMxM2UtMDUsIC04LjYwMDgyMjQ0ODczMDQ2OWUtMDUsIC04LjQzODg5Mzg5MDM4MDg1OWUtMDUsIC04LjMyMjg0OTI3MzY4MTY0ZS0wNSwgLTguMjY2NzgwMDkwMzMyMDMxZS0wNSwgLTguMjgyNDI4NzQxNDU1MDc4ZS0wNSwgLTguMzgwMDE3MDg5ODQzNzVlLTA1LCAtOC41NjgwMDk5NDg3MzA0NjllLTA1LCAtOC44NDcxOTU0MzQ1NzAzMTJlLTA1LCAtOS4yMjM4MDA2NTkxNzk2ODdlLTA1LCAtOS43MTMxMTE4Nzc0NDE0MDVlLTA1LCAtMC4wMDAxMDMxODc3NDQxNDA2MjUsIC0wLjAwMDExMDM0NTc0ODkwMTM2NzE4LCAtMC4wMDAxMTgzNTk3NTY0Njk3MjY1NiwgLTAuMDAwMTI2NjczODUxMDEzMTgzNTksIC0wLjAwMDEzNDcyOTMzOTU5OTYwOTM2LCAtMC4wMDAxNDIwNzQzMTAzMDI3MzQzNiwgLTAuMDAwMTQ4MTI3NTMyOTU4OTg0MzYsIC0wLjAwMDE1MjIzMzg4NjcxODc0OTk4LCAtMC4wMDAxNTM5MDQyMDUzMjIyNjU2MywgLTAuMDAwMTUyNzQyNjQ1MjYzNjcxODgsIC0wLjAwMDE0ODg2ODI0MDM1NjQ0NTMsIC0wLjAwMDE0MzEzMjI5MzcwMTE3MTg2LCAtMC4wMDAxMzYyOTgwOTU3MDMxMjUsIC0wLjAwMDEyOTAyMzI4NDkxMjEwOTM3LCAtMC4wMDAxMjIwNDE2ODcwMTE3MTg3NSwgLTAuMDAwMTE1OTIyMjcxNzI4NTE1NjIsIC0wLjAwMDExMTE1ODA0MjkwNzcxNDg0LCAtMC4wMDAxMDgwNjAyNDkzMjg2MTMyOCwgLTAuMDAwMTA1ODU5NTE5OTU4NDk2MDksIC0wLjAwMDEwMjQ5MzYwNjU2NzM4MjgxLCAtOS41ODI0MDEyNzU2MzQ3NjVlLTA1LCAtOC4zNjE4MjI1MDk3NjU2MjVlLTA1LCAtNi4zMzY4OTQyMjYwNzQyMTllLTA1LCAtMy4yNjI3MDgyODI0NzA3MDNlLTA1LCAxLjE0MDYzMjgyMDEyOTM5NDZlLTA1LCA3LjEzNjAzMTM0MTU1MjczNGUtMDUsIDAuMDAwMTQ2OTg3MTgyNjE3MTg3NSwgMC4wMDAyMzQ5MDU1NDgwOTU3MDMxMiwgMC4wMDAzMzE4NDQ5NzA3MDMxMjUsIDAuMDAwNDM1MTE3MzA5NTcwMzEyNSwgMC4wMDA1NDUxNjYwNzY2NjAxNTYyLCAwLjAwMDY2NDE5MjU2NTkxNzk2ODcsIDAuMDAwNzg4MTI1OTc2NTYyNSwgMC4wMDA5MDU1Mjk3MjQxMjEwOTM3LCAwLjAwMDk5ODI1NDk0Mzg0NzY1NjEsIDAuMDAxMDQ3NjAxODA2NjQwNjI1LCAwLjAwMTA0NDM3NjM0Mjc3MzQzNzUsIDAuMDAwOTkxNjU0OTA3MjI2NTYyNiwgMC4wMDA5MDI5ODE5MzM1OTM3NDk5LCAwLjAwMDc5MzUxMTcxODc1LCAwLjAwMDY3MzU3NzM5MjU3ODEyNDksIDAuMDAwNTQ3NTg3MzQxMzA4NTkzNywgMC4wMDA0MTQ5OTU0ODMzOTg0Mzc0NywgMC4wMDAyNzc1MzI3NDUzNjEzMjgxLCAwLjAwMDE0MTQ0NTgxNjA0MDAzOTA2LCAxLjQ3NjcyNTM4NzU3MzI0MmUtMDUsIC05LjM4NTIyMTg2Mjc5Mjk2OGUtMDUsIC0wLjAwMDE3ODYxMDE5ODk3NDYwOTM2LCAtMC4wMDAyMzgxMzc2MDM3NTk3NjU2MywgLTAuMDAwMjczMTYyMTA5Mzc0OTk5OTcsIC0wLjAwMDI4NTUwMTQzNDMyNjE3MTksIC0wLjAwMDI3ODM4NTM0NTQ1ODk4NDM2LCAtMC4wMDAyNTYxMzczOTAxMzY3MTg3NSwgLTAuMDAwMjIzNjAxOTI4NzEwOTM3NSwgLTAuMDAwMTg2MDA5MzY4ODk2NDg0MzgsIC0wLjAwMDE0ODM1OTM3NSwgLTAuMDAwMTEzOTc4MDczMTIwMTE3MTgsIC04LjUyODYzNDY0MzU1NDY4N2UtMDUsIC02LjQ1MjU3NDkyMDY1NDI5N2UtMDUsIC01LjIzNzUyNzQ2NTgyMDMxMmUtMDUsIC00LjgxNTM2OTAzMzgxMzQ3NjVlLTA1LCAtNS4wNjIwOTQ4NzkxNTAzOTA2ZS0wNSwgLTUuNzY1NjU5MzMyMjc1MzllLTA1LCAtNi42Nzc2MDA4NjA1OTU3MDJlLTA1LCAtNy42MzQwNDM4ODQyNzczNDNlLTA1LCAtOC40NzY1MjM1OTAwODc4OWUtMDUsIC05LjAxMjA3MTIyODAyNzM0M2UtMDUsIC05LjE1MzUwMjY1NTAyOTI5N2UtMDUsIC04Ljg5MDU4MzgwMTI2OTUzZS0wNSwgLTguMjQ1MTM3MDIzOTI1NzhlLTA1LCAtNy4zMTQwODk5NjU4MjAzMTNlLTA1LCAtNi4yMTgxMDIyNjQ0MDQyOTdlLTA1LCAtNS4wNDIwMDM2MzE1OTE3OTdlLTA1LCAtMy44OTAyOTkyMjQ4NTM1MTU1ZS0wNSwgLTIuODkzNTUxNjM1NzQyMTg3NGUtMDUsIC0yLjEyMTYwNjQ0NTMxMjQ5OThlLTA1LCAtMS42MDM5MDM5NjExODE2NDA0ZS0wNSwgLTEuMzQ4MDI2NTYxNzM3MDYwNWUtMDUsIC0xLjMxNjIzNjExNDUwMTk1MzFlLTA1LCAtMS40NjU0MjYzNDk2Mzk4OTI2ZS0wNSwgLTEuNzY0MDUxNDM3Mzc3OTI5NWUtMDUsIC0yLjE2MzYzNTgyNjExMDgzOTZlLTA1LCAtMi42MDUwOTUyOTExMzc2OTUyZS0wNSwgLTMuMDUwMjkwNjc5OTMxNjQwNWUtMDUsIC0zLjQ3NDY1MDU3MzczMDQ2ODVlLTA1LCAtMy44NjI5ODM3MDM2MTMyODFlLTA1LCAtNC4yMTYwMDI2NTUwMjkyOTY2ZS0wNSwgLTQuNTMwMDA4Njk3NTA5NzY1ZS0wNSwgLTQuNzkzNDkwOTgyMDU1NjY0ZS0wNSwgLTUuMDAwNjY4NzE2NDMwNjY0ZS0wNSwgLTUuMTQ3NTIwNDQ2Nzc3MzQzZS0wNSwgLTUuMjI4MDk4Mjk3MTE5MTRlLTA1LCAtNS4yMzk5NTM2MTMyODEyNWUtMDUsIC01LjE4MTMxNTk5NDI2MjY5NWUtMDUsIC01LjA0OTY1MzYyNTQ4ODI4MWUtMDUsIC00Ljg0NzgzNjY4NTE4MDY2MzVlLTA1LCAtNC41ODI4OTMzNzE1ODIwMzFlLTA1LCAtNC4yNjIzMTE1NTM5NTUwNzhlLTA1LCAtMy44OTUzMzk1ODQzNTA1ODZlLTA1LCAtMy40OTA1NzE1OTQyMzgyODFlLTA1LCAtMy4wNTM0MTgxNTk0ODQ4NjNlLTA1LCAtMi41ODkxMjMxNTM2ODY1MjMyZS0wNSwgLTIuMTAyNDM0MTU4MzI1MTk1M2UtMDUsIC0xLjU5NzQyMDc4NzgxMTI3OWUtMDUsIC0xLjA3OTg2MjExNzc2NzMzMzllLTA1LCAtNS41NTM4MDAxMDYwNDg1ODM1ZS0wNiwgLTIuOTQzNzQ5NDI3Nzk1NDFlLTA3LCA0LjkxNjYxNzg3MDMzMDgxMWUtMDYsIDEuMDAzMzQxNDg0MDY5ODI0MWUtMDUsIDEuNTAyOTE0NDI4NzEwOTM3NWUtMDUsIDEuOTg4NjA0MzU0ODU4Mzk4NWUtMDUsIDIuNDYwNjIwNDk4NjU3MjI2M2UtMDUsIDIuOTIwNzUxNTcxNjU1MjczZS0wNSwgMy4zNzA5MTI5MzMzNDk2MDk0ZS0wNSwgMy44MTM5ODIzOTEzNTc0MjE2ZS0wNSwgNC4yNTM0NDI3NjQyODIyMjY2ZS0wNSwgNC42OTE3MTM3MTQ1OTk2MDllLTA1LCA1LjEzMTAyMTQ5OTYzMzc4OWUtMDUsIDUuNTczNDAzMTY3NzI0NjA5ZS0wNSwgNi4wMjAxNDkyMzA5NTcwMzFlLTA1LCA2LjQ3MzE1NzUwMTIyMDcwM2UtMDUsIDYuOTM0OTc0NjcwNDEwMTU2ZS0wNSwgNy40MDgzNTI2NjExMzI4MTNlLTA1LCA3Ljg5NjgwNDA0NjYzMDg1OWUtMDUsIDguNDAzNjA3MTc3NzM0Mzc1ZS0wNSwgOC45MzA3ODYxMzI4MTI1ZS0wNSwgOS40Nzk2MzAyNzk1NDEwMTZlLTA1LCAwLjAwMDEwMDUwNzcyODU3NjY2MDE1LCAwLjAwMDEwNjQzOTc0MzA0MTk5MjE4LCAwLjAwMDExMjU4NDY2MzM5MTExMzI3LCAwLjAwMDExODkyNzUyMDc1MTk1MzEyLCAwLjAwMDEyNTQzOTUyMTc4OTU1MDc4LCAwLjAwMDEzMjA4NzUyNDQxNDA2MjUsIDAuMDAwMTM4ODQ0NDIxMzg2NzE4NzMsIDAuMDAwMTQ1NjgzMTM1OTg2MzI4MTIsIDAuMDAwMTUyNTgyMzY2OTQzMzU5MzYsIDAuMDAwMTU5NTI0NTM2MTMyODEyNSwgMC4wMDAxNjY0ODE5NzkzNzAxMTcxOCwgMC4wMDAxNzM0Mjc5NDc5OTgwNDY4OCwgMC4wMDAxODAzMzc4OTA2MjUsIDAuMDAwMTg3MTgyNzIzOTk5MDIzNDIsIDAuMDAwMTkzOTQyOTAxNjExMzI4MSwgMC4wMDAyMDA2MTE0MzQ5MzY1MjM0NCwgMC4wMDAyMDcxODA3MjUwOTc2NTYyNCwgMC4wMDAyMTM2NTA0NjY5MTg5NDUzLCAwLjAwMDIyMDAzNjEzMjgxMjUsIDAuMDAwMjI2MzUyMzI1NDM5NDUzMSwgMC4wMDAyMzI2MjU3NzgxOTgyNDIxOCwgMC4wMDAyMzg4OTU0NDY3NzczNDM3MywgMC4wMDAyNDUxNzkyMjk3MzYzMjgxLCAwLjAwMDI1MTQ4NzQyNjc1NzgxMjQ2LCAwLjAwMDI1NzgyMjY2MjM1MzUxNTYsIDAuMDAwMjY0MTcwMDQzOTQ1MzEyNSwgMC4wMDAyNzA1MTgyNDk1MTE3MTg3LCAwLjAwMDI3Njg0NjQ5NjU4MjAzMTIsIDAuMDAwMjgzMTE0NTYyOTg4MjgxMiwgMC4wMDAyODkyODAwNTk4MTQ0NTMxNCwgMC4wMDAyOTUyOTAyODMyMDMxMjUsIDAuMDAwMzAxMDY4OTA4NjkxNDA2MjMsIDAuMDAwMzA2NTM2NzczNjgxNjQwNiwgMC4wMDAzMTE2MDIzNTU5NTcwMzEyMywgMC4wMDAzMTYxNDM1ODUyMDUwNzgxLCAwLjAwMDMyMDA0OTEzMzMwMDc4MTI2LCAwLjAwMDMyMzIwNDc3Mjk0OTIxODc0LCAwLjAwMDMyNTQ4Mjc4ODA4NTkzNzUsIDAuMDAwMzI2NzkwMDA4NTQ0OTIxODYsIDAuMDAwMzI3MDQ5NTMwMDI5Mjk2ODcsIDAuMDAwMzI2MTkzNzg2NjIxMDkzNzQsIDAuMDAwMzI0MTg1MDg5MTExMzI4MSwgMC4wMDAzMjA5OTU3ODg1NzQyMTg3NSwgMC4wMDAzMTY2MTI2NzA4OTg0Mzc0NywgMC4wMDAzMTEwNTQzMjEyODkwNjI1LCAwLjAwMDMwNDM1MzExODg5NjQ4NDM0LCAwLjAwMDI5NjU1MDM4NDUyMTQ4NDM0LCAwLjAwMDI4NzcxOTExNjIxMDkzNzUsIDAuMDAwMjc3OTQ0ODg1MjUzOTA2MiwgMC4wMDAyNjczMzE5MDkxNzk2ODc1LCAwLjAwMDI1NjAyNDIzMDk1NzAzMTI2LCAwLjAwMDI0NDE1NDIwNTMyMjI2NTYsIDAuMDAwMjMxODQ5NzAwOTI3NzM0MzcsIDAuMDAwMjE5MjUxNDY0ODQzNzQ5OTgsIDAuMDAwMjA2NDcyMzgxNTkxNzk2ODcsIDAuMDAwMTkzNjEzNTU1OTA4MjAzMTMsIDAuMDAwMTgwNzc0Njg4NzIwNzAzMSwgMC4wMDAxNjgwMzA5NjAwODMwMDc4LCAwLjAwMDE1NTQ0NDQyNzQ5MDIzNDM3LCAwLjAwMDE0MzA3MzAxMzMwNTY2NDA3LCAwLjAwMDEzMDk1NDUyODgwODU5Mzc1LCAwLjAwMDExOTExNjY4Mzk1OTk2MDk0LCAwLjAwMDEwNzU4OTkyNzY3MzMzOTg0LCA5LjYzODM4ODA2MTUyMzQzN2UtMDUsIDguNTQ5NzMxNDQ1MzEyNWUtMDUsIDcuNDkxODEzNjU5NjY3OTY5ZS0wNSwgNi40NjA3ODAzMzQ0NzI2NTZlLTA1LCA1LjQ1Mzg5MDk5MTIxMDkzNzZlLTA1LCA0LjQ2OTUwNzk4MDM0NjY4ZS0wNSwgMy41MDU1MjI5MTg3MDExNzJlLTA1LCAyLjU2MTI5MzAyOTc4NTE1NjJlLTA1LCAxLjYzNjgyMjEyODI5NTg5ODRlLTA1LCA3LjMxOTM0NDA0MzczMTY4OWUtMDYsIC0xLjUyMTk5MDUzNzY0MzQzMjZlLTA2LCAtMS4wMTMzNDU2MjMwMTYzNTczZS0wNSwgLTEuODQ5NzIwNzY0MTYwMTU2ZS0wNSwgLTIuNjU5MTcyODIxMDQ0OTIxN2UtMDUsIC0zLjQzOTM3ODM1NjkzMzU5MzZlLTA1LCAtNC4xODg4ODE2ODMzNDk2MDk1ZS0wNSwgLTQuOTA1NTk4ODMxMTc2NzU4ZS0wNSwgLTUuNTg3MDQ4MzM5ODQzNzQ5NWUtMDUsIC02LjIzMDc0MzQwODIwMzEyNWUtMDUsIC02LjgzMzUxNjY5MzExNTIzM2UtMDUsIC03LjM5MzAyNTIwNzUxOTUzZS0wNSwgLTcuOTA3OTgzMzk4NDM3NWUtMDUsIC04LjM3NzM3ODg0NTIxNDg0M2UtMDUsIC04LjgwMDg0NTMzNjkxNDA2M2UtMDUsIC05LjE3ODU2MTQwMTM2NzE4N2UtMDUsIC05LjUxMDkwMDExNTk2Njc5N2UtMDUsIC05Ljc5ODk5MDYzMTEwMzUxNmUtMDUsIC0wLjAwMDEwMDQ0Nzc2MTUzNTY0NDUzLCAtMC4wMDAxMDI1MDAyODIyODc1OTc2NSwgLTAuMDAwMTA0MTY1MjYwMzE0OTQxNCwgLTAuMDAwMTA1NDYxOTIxNjkxODk0NTMsIC0wLjAwMDEwNjQwNjk5NzY4MDY2NDA2LCAtMC4wMDAxMDcwMjAwOTU4MjUxOTUzLCAtMC4wMDAxMDczMjM5NDQwOTE3OTY4OCwgLTAuMDAwMTA3MzQxMjA5NDExNjIxMDksIC0wLjAwMDEwNzA5NTY1NzM0ODYzMjgsIC0wLjAwMDEwNjYxMDYxODU5MTMwODU5LCAtMC4wMDAxMDU5MDc1MjQxMDg4ODY3MiwgLTAuMDAwMTA1MDA3NDc2ODA2NjQwNjIsIC0wLjAwMDEwMzkzMTc0NzQzNjUyMzQzLCAtMC4wMDAxMDI3MDA0NTQ3MTE5MTQwNSwgLTAuMDAwMTAxMzMyOTM5MTQ3OTQ5MjEsIC05Ljk4NDcyMjkwMDM5MDYyNWUtMDUsIC05LjgyNTkzMzgzNzg5MDYyNGUtMDUsIC05LjY1ODU2OTMzNTkzNzVlLTA1LCAtOS40ODQzMjg0NjA2OTMzNTllLTA1LCAtOS4zMDQ4NTc2MzU0OTgwNDZlLTA1LCAtOS4xMjE3NjUxMzY3MTg3NWUtMDUsIC04LjkzNjU1NjI0Mzg5NjQ4NGUtMDUsIC04Ljc1MDU4NjcwMDQzOTQ1M2UtMDUsIC04LjU2NTE1NjU1NTE3NTc4ZS0wNSwgLTguMzgxNDk4NzE4MjYxNzE4ZS0wNSwgLTguMjAwNjkyNzQ5MDIzNDM3ZS0wNSwgLTguMDIzNjc0Nzc0MTY5OTIyZS0wNSwgLTcuODUxMjU0MjcyNDYwOTM4ZS0wNSwgLTcuNjg0MTAxMTA0NzM2MzI4ZS0wNSwgLTcuNTIyNzk4MTU2NzM4MjgxZS0wNSwgLTcuMzY3ODU0MzA5MDgyMDNlLTA1LCAtNy4yMTk2NjU1MjczNDM3NDllLTA1LCAtNy4wNzg1MzQ2OTg0ODYzMjhlLTA1LCAtNi45NDQ2NzMxNTY3MzgyODJlLTA1LCAtNi44MTgyMDk4Mzg4NjcxODhlLTA1LCAtNi42OTkxOTQzMzU5Mzc1ZS0wNSwgLTYuNTg3NjIyODMzMjUxOTUyZS0wNSwgLTYuNDgzNDM0Mjk1NjU0Mjk2ZS0wNSwgLTYuMzg2NTEwNDY3NTI5Mjk3ZS0wNSwgLTYuMjk2Njk4NzYwOTg2MzI4ZS0wNSwgLTYuMjEzODE5MTIyMzE0NDUzZS0wNSwgLTYuMTM3NjY0Nzk0OTIxODc1ZS0wNSwgLTYuMDY4MDE2ODE1MTg1NTQ2NWUtMDUsIC02LjAwNDY0NzgyNzE0ODQzNzVlLTA1LCAtNS45NDczMDQ1MzQ5MTIxMDllLTA1LCAtNS44OTU3MTM4MDYxNTIzNDM0ZS0wNSwgLTUuODQ5NTkyNTkwMzMyMDMxZS0wNSwgLTUuODA4NjQ2MDExMzUyNTM5ZS0wNSwgLTUuNzcyNTgyNjI2MzQyNzczNGUtMDUsIC01Ljc0MTExMTc1NTM3MTA5MzZlLTA1LCAtNS43MTM5NDQyNDQzODQ3NjU1ZS0wNSwgLTUuNjkwODA2MTk4MTIwMTE3ZS0wNSwgLTUuNjcxNDQ4MTM1Mzc1OTc2ZS0wNSwgLTUuNjU1NjQyNzAwMTk1MzEyZS0wNSwgLTUuNjQzMTkwMzgzOTExMTMyNWUtMDUsIC01LjYzMzkxNDU2NjA0MDAzODVlLTA1LCAtNS42Mjc2NTU3OTIyMzYzMjhlLTA1LCAtNS42MjQyODg5NDA0Mjk2ODc2ZS0wNSwgLTUuNjIzNzIzOTgzNzY0NjQ4NWUtMDUsIC01LjYyNTg5NTMwOTQ0ODI0MmUtMDUsIC01LjYzMDc2NzQ0MDc5NTg5ODRlLTA1LCAtNS42MzgzMzE2MDQwMDM5MDZlLTA1LCAtNS42NDg2MDI2NzYzOTE2MDE1ZS0wNSwgLTUuNjYxNjI0NTI2OTc3NTM5ZS0wNSwgLTUuNjc3NDY4MTA5MTMwODU5ZS0wNSwgLTUuNjk2MjE2MjAxNzgyMjI2ZS0wNSwgLTUuNzE3OTYxODgzNTQ0OTIxNmUtMDUsIC01Ljc0MjgwNDcxODAxNzU3OGUtMDUsIC01Ljc3MDgzOTMwOTY5MjM4MjRlLTA1LCAtNS44MDIxNTE0ODkyNTc4MTI0ZS0wNSwgLTUuODM2ODE0ODgwMzcxMDk0ZS0wNSwgLTUuODc0ODgyMTI1ODU0NDkyZS0wNSwgLTUuOTE2Mzg3MTc2NTEzNjcyZS0wNSwgLTUuOTYxMzQ0OTA5NjY3OTY4NWUtMDUsIC02LjAwOTc1MjY1NTAyOTI5N2UtMDUsIC02LjA2MTU4ODI4NzM1MzUxNWUtMDUsIC02LjExNjgxMzY1OTY2Nzk2OGUtMDUsIC02LjE3NTM3NTM2NjIxMDkzN2UtMDUsIC02LjIzNzIwNjY0OTc4MDI3M2UtMDUsIC02LjMwMjIyNDczMTQ0NTMxMmUtMDUsIC02LjM3MDMyOTI4NDY2Nzk2OGUtMDUsIC02LjQ0MTQwMDkwOTQyMzgyN2UtMDUsIC02LjUxNTI5ODQ2MTkxNDA2MmUtMDUsIC02LjU5MTg1NzE0NzIxNjc5N2UtMDUsIC02LjY3MDg5NTM4NTc0MjE4N2UtMDUsIC02Ljc1MjIxMTc2MTQ3NDYwOWUtMDUsIC02LjgzNTU5NDE3NzI0NjA5NGUtMDUsIC02LjkyMDgxNjA0MDAzOTA2MmUtMDUsIC03LjAwNzYzOTMxMjc0NDE0ZS0wNSwgLTcuMDk1ODE0NTE0MTYwMTU2ZS0wNSwgLTcuMTg1MDg1Mjk2NjMwODU5ZS0wNSwgLTcuMjc1MTg5MjA4OTg0Mzc1ZS0wNSwgLTcuMzY1ODUyMzU1OTU3MDMxZS0wNSwgLTcuNDU2NzkzMjEyODkwNjI0ZS0wNSwgLTcuNTQ3NzE0MjMzMzk4NDM3ZS0wNSwgLTcuNjM4MzEzMjkzNDU3MDMxZS0wNSwgLTcuNzI4MjgyMTY1NTI3MzQ0ZS0wNSwgLTcuODE3MzE4NzI1NTg1OTM4ZS0wNSwgLTcuOTA1MTMxNTMwNzYxNzE5ZS0wNSwgLTcuOTkxNDQxMzQ1MjE0ODQzZS0wNSwgLTguMDc1OTgyNjY2MDE1NjI1ZS0wNSwgLTguMTU4NTE4MjE4OTk0MTQxZS0wNSwgLTguMjM4ODM4OTU4NzQwMjMzZS0wNSwgLTguMzE2NzY1NTk0NDgyNDIxZS0wNSwgLTguMzkyMTUxNjQxODQ1NzAzZS0wNSwgLTguNDY0ODcxOTc4NzU5NzY2ZS0wNSwgLTguNTM0ODIyODQ1NDU4OTg0ZS0wNSwgLTguNjAxOTI1NjU5MTc5Njg3ZS0wNSwgLTguNjY2MTMzMTE3Njc1NzgxZS0wNSwgLTguNzI3NDI5OTYyMTU4MjAzZS0wNSwgLTguNzg1ODIzODIyMDIxNDgzZS0wNSwgLTguODQxMzQyOTI2MDI1MzllLTA1LCAtOC44OTQwMzUzMzkzNTU0NjhlLTA1LCAtOC45NDM5NjgyMDA2ODM1OTNlLTA1LCAtOC45OTEyMzg0MDMzMjAzMTJlLTA1LCAtOS4wMzU5NTg4NjIzMDQ2ODhlLTA1LCAtOS4wNzgyNDg1OTYxOTE0MDZlLTA1LCAtOS4xMTgyMjM1NzE3NzczNDNlLTA1LCAtOS4xNTU5OTc0NjcwNDEwMTZlLTA1LCAtOS4xOTE2ODI0MzQwODIwMzFlLTA1LCAtOS4yMjUzOTkwMTczMzM5ODVlLTA1LCAtOS4yNTcyNjMxODM1OTM3NWUtMDUsIC05LjI4NzM5NDcxNDM1NTQ2OGUtMDUsIC05LjMxNTg5OTY1ODIwMzEyNWUtMDUsIC05LjM0Mjg3MzM4MjU2ODM2ZS0wNSwgLTkuMzY4NDA3NDQwMTg1NTQ2ZS0wNSwgLTkuMzkyNjAxMDEzMTgzNTkzZS0wNSwgLTkuNDE1NTQ0MTI4NDE3OTY4ZS0wNSwgLTkuNDM3MzE1MzY4NjUyMzQzZS0wNSwgLTkuNDU3OTY4MTM5NjQ4NDM3ZS0wNSwgLTkuNDc3NTIyMjc3ODMyMDMxZS0wNSwgLTkuNDk1OTg2OTM4NDc2NTYyZS0wNSwgLTkuNTEzMzY4MjI1MDk3NjU2ZS0wNSwgLTkuNTI5NjQ5MzUzMDI3MzQzZS0wNSwgLTkuNTQ0Nzg5MTIzNTM1MTU2ZS0wNSwgLTkuNTU4NzIwMzk3OTQ5MjE4ZS0wNSwgLTkuNTcxMzQ1NTIwMDE5NTMxZS0wNSwgLTkuNTgyNTU2OTE1MjgzMjAzZS0wNSwgLTkuNTkyMjU3NjkwNDI5Njg3ZS0wNSwgLTkuNjAwMzEyODA1MTc1NzhlLTA1LCAtOS42MDY1NDQ0OTQ2Mjg5MDZlLTA1LCAtOS42MTA3MzQ1NTgxMDU0NjhlLTA1LCAtOS42MTI2Mjc0MTA4ODg2NzJlLTA1LCAtOS42MTE5NTc1NTAwNDg4MjhlLTA1LCAtOS42MDg0NTQ4OTUwMTk1M2UtMDUsIC05LjYwMTgzNDEwNjQ0NTMxMmUtMDUsIC05LjU5MTc4MzkwNTAyOTI5NmUtMDUsIC05LjU3Nzk3OTI3ODU2NDQ1MmUtMDUsIC05LjU2MDExNTA1MTI2OTUzZS0wNSwgLTkuNTM3OTI0OTU3Mjc1MzllLTA1LCAtOS41MTExNzYzMDAwNDg4MjhlLTA1LCAtOS40Nzk2NDQ3NzUzOTA2MjVlLTA1LCAtOS40NDMxMDMwMjczNDM3NWUtMDUsIC05LjQwMTMyOTgwMzQ2Njc5NmUtMDUsIC05LjM1NDEyMTM5ODkyNTc4MWUtMDUsIC05LjMwMTMxNjgzMzQ5NjA5M2UtMDUsIC05LjI0MjgxMTU4NDQ3MjY1NmUtMDUsIC05LjE3ODUyNjMwNjE1MjM0M2UtMDUsIC05LjEwODM5MjMzMzk4NDM3NWUtMDUsIC05LjAzMjM4MDY3NjI2OTUzMWUtMDUsIC04Ljk1MDUyMDMyNDcwNzAzMmUtMDUsIC04Ljg2Mjg5ODI1NDM5NDUzMWUtMDUsIC04Ljc2OTY4NTM2Mzc2OTUzZS0wNSwgLTguNjcxMDczOTEzNTc0MjE4ZS0wNSwgLTguNTY3MjM2MzI4MTI1ZS0wNSwgLTguNDU4Mzc0MDIzNDM3NDk5ZS0wNSwgLTguMzQ0NzMxMTQwMTM2NzE4ZS0wNSwgLTguMjI2NTc2OTk1ODQ5NjA5ZS0wNSwgLTguMTA0MjA1MzIyMjY1NjI1ZS0wNSwgLTcuOTc3ODk3NjQ0MDQyOTY5ZS0wNSwgLTcuODQ3ODg1MTMxODM1OTM3ZS0wNSwgLTcuNzE0NDc3NTM5MDYyNDk5ZS0wNSwgLTcuNTc4MTIwNDIyMzYzMjgxZS0wNSwgLTcuNDM5MzQ0Nzg3NTk3NjU2ZS0wNSwgLTcuMjk4NzQ1NzI3NTM5MDYyZS0wNSwgLTcuMTU2OTc0NzkyNDgwNDY4ZS0wNSwgLTcuMDE0NzMzMTIzNzc5Mjk2ZS0wNSwgLTYuODcyODcyOTI0ODA0Njg3ZS0wNSwgLTYuNzMyNDE3Mjk3MzYzMjgxZS0wNSwgLTYuNTk0Mzk2MjA5NzE2Nzk3ZS0wNSwgLTYuNDU5NzE2MDMzOTM1NTQ3ZS0wNSwgLTYuMzI5MTc1MTg2MTU3MjI2ZS0wNSwgLTYuMjAzNTEzMzM2MTgxNjQxZS0wNSwgLTYuMDgzNTU2MzY1OTY2Nzk3ZS0wNSwgLTUuOTcwMjQ2ODg3MjA3MDMxZS0wNSwgLTUuODY0NTIxMDI2NjExMzI3NmUtMDUsIC01Ljc2NzIzMjg5NDg5NzQ2MDZlLTA1LCAtNS42NzkxODc3NzQ2NTgyMDNlLTA1LCAtNS42MDEyNDY2NDMwNjY0MDZlLTA1LCAtNS41MzQ1MjA3MjE0MzU1NDdlLTA1LCAtNS40ODAzNTA0OTQzODQ3NjZlLTA1LCAtNS40Mzk4NDUyNzU4Nzg5MDZlLTA1LCAtNS40MTM3MzU1ODA0NDQzMzU2ZS0wNSwgLTUuNDAyMjg1Mzg1MTMxODM2ZS0wNSwgLTUuNDA1MzY4NDIzNDYxOTE0ZS0wNSwgLTUuNDIzMjE4OTE3ODQ2Njc5NWUtMDUsIC01LjQ1NjU5MTAzMzkzNTU0N2UtMDUsIC01LjUwNjM4ODQ3MzUxMDc0MmUtMDUsIC01LjU3MzM5MDk2MDY5MzM1OTRlLTA1LCAtNS42NTgzNzgyMTk2MDQ0OTJlLTA1LCAtNS43NjI0MzEzMzU0NDkyMTg0ZS0wNSwgLTUuODg3MzA5MjY1MTM2NzE4NmUtMDUsIC02LjAzNTY0NDUzMTI1ZS0wNSwgLTYuMjA5NjU0MjM1ODM5ODQ0ZS0wNSwgLTYuNDEwMTEwNDczNjMyODEyZS0wNSwgLTYuNjM2MzY3MDM0OTEyMTA5ZS0wNSwgLTYuODg2ODM3NzY4NTU0Njg4ZS0wNSwgLTcuMTYwMjgxMzcyMDcwMzEyZS0wNSwgLTcuNDU2MDk0MzYwMzUxNTYzZS0wNSwgLTcuNzczOTczMDgzNDk2MDkzZS0wNSwgLTguMTEzMDE1NzQ3MDcwMzEyZS0wNSwgLTguNDcwODEyOTg4MjgxMjVlLTA1LCAtOC44NDQyNzc5NTQxMDE1NjJlLTA1LCAtOS4yMzAxMjU0MjcyNDYwOTRlLTA1LCAtOS42MjUzMDEzNjEwODM5ODNlLTA1LCAtMC4wMDAxMDAyNTczNjk5OTUxMTcxOCwgLTAuMDAwMTA0MjQ3MzE0NDUzMTI0OTksIC0wLjAwMDEwODEyOTU3MDAwNzMyNDIxLCAtMC4wMDAxMTE3ODcxMzIyNjMxODM1OSwgLTAuMDAwMTE1MTEwNTI3MDM4NTc0MjEsIC0wLjAwMDExODAyMTk2NTAyNjg1NTQ2LCAtMC4wMDAxMjA0Njc5OTQ2ODk5NDE0LCAtMC4wMDAxMjI0MDQ5NTMwMDI5Mjk3LCAtMC4wMDAxMjM3ODU2ODI2NzgyMjI2NiwgLTAuMDAwMTI0NTU5NjQ2NjA2NDQ1MywgLTAuMDAwMTI0NjgwOTIzNDYxOTE0MDcsIC0wLjAwMDEyNDEzNDgyNjY2MDE1NjI0LCAtMC4wMDAxMjI5MzU5NDM2MDM1MTU2MiwgLTAuMDAwMTIxMTAzNDg1MTA3NDIxODcsIC0wLjAwMDExODY2OTYwMTQ0MDQyOTY4LCAtMC4wMDAxMTU2Njk3MDgyNTE5NTMxMiwgLTAuMDAwMTEyMTY5MTU4OTM1NTQ2ODcsIC0wLjAwMDEwODI4OTkwMTczMzM5ODQzLCAtMC4wMDAxMDQxODcyOTQwMDYzNDc2NSwgLTAuMDAwMTAwMDU4MDk3ODM5MzU1NDcsIC05LjYxMTMxODIwNjc4NzExZS0wNSwgLTkuMjUzNzAwMjU2MzQ3NjU2ZS0wNSwgLTguOTUwNzc5NzI0MTIxMDk0ZS0wNSwgLTguNzIwODk5OTYzMzc4OTA2ZS0wNSwgLTguNTc4OTU2NjA0MDAzOTA2ZS0wNSwgLTguNTQyMjUwODIzOTc0NjA5ZS0wNSwgLTguNjMzNTIzNTU5NTcwMzEyZS0wNSwgLTguODYyODMzNDA0NTQxMDE1ZS0wNSwgLTkuMjI4NjQyMjcyOTQ5MjE5ZS0wNSwgLTkuNzE2OTg2ODQ2OTIzODI3ZS0wNSwgLTAuMDAwMTAyODc1NTc5ODMzOTg0MzcsIC0wLjAwMDEwODk1MjM3NzMxOTMzNTkzLCAtMC4wMDAxMTUwMTg2MDgwOTMyNjE3MSwgLTAuMDAwMTIwNTMyODUyMTcyODUxNTYsIC0wLjAwMDEyNDgyOTkwMjY0ODkyNTc5LCAtMC4wMDAxMjc0MTg3Njk4MzY0MjU3NywgLTAuMDAwMTI3OTMyNjI0ODE2ODk0NTIsIC0wLjAwMDEyNjQ0OTI0MTYzODE4MzU4LCAtMC4wMDAxMjM4MzIzMjExNjY5OTIyLCAtMC4wMDAxMjEwMjA1NTM1ODg4NjcxOSwgLTAuMDAwMTE4Nzk3MjI1OTUyMTQ4NDQsIC0wLjAwMDExNzk5MDI4MDE1MTM2NzE4LCAtMC4wMDAxMTkxOTc2Mzk0NjUzMzIwMiwgLTAuMDAwMTIyNzEyNzMwNDA3NzE0ODMsIC0wLjAwMDEyODYxNDM0OTM2NTIzNDM3LCAtMC4wMDAxMzYwMjE1MTQ4OTI1NzgxMiwgLTAuMDAwMTQyNTgzODYyMzA0Njg3NSwgLTAuMDAwMTQ1NDUyOTI2NjM1NzQyMiwgLTAuMDAwMTQxNjU5MTc5Njg3NSwgLTAuMDAwMTI4MzMwOTMyNjE3MTg3NDgsIC0wLjAwMDEwMjgzNzkzNjQwMTM2NzE4LCAtNi4yNTA0MTczMjc4ODA4NTllLTA1LCAtNS4yNTMxNTc2MTU2NjE2MjFlLTA2LCA2Ljk5MDY4OTA4NjkxNDA2M2UtMDUsIDAuMDAwMTYwODQ0MzQ1MDkyNzczNDQsIDAuMDAwMjYyNDY0ODQzNzUsIDAuMDAwMzcxMjQzMjg2MTMyODEyNSwgMC4wMDA0ODQyNjc2MzkxNjAxNTYyLCAwLjAwMDU5OTgwODEwNTQ2ODc1LCAwLjAwMDcxODQ1MzM2OTE0MDYyNDksIDAuMDAwODMyNzE0ODQzNzUsIDAuMDAwOTI5MTk2Nzc3MzQzNzUsIDAuMDAwOTk1NTk1Mzk3OTQ5MjE4NywgMC4wMDEwMTgwNTY2NDA2MjUsIDAuMDAwOTk0MzMyNjQxNjAxNTYyNCwgMC4wMDA5MzQwNzAxMjkzOTQ1MzEyLCAwLjAwMDg0NjM0MTEyNTQ4ODI4MTIsIDAuMDAwNzQzMTE5NzUwOTc2NTYyNSwgMC4wMDA2MzEyMDYzNTk4NjMyODEzLCAwLjAwMDUwOTg4MjI2MzE4MzU5MzgsIDAuMDAwMzgxODU3NDgyOTEwMTU2MjQsIDAuMDAwMjUwODA5MzI2MTcxODc1LCAwLjAwMDEyMjExNzA4ODMxNzg3MTEsIDQuNTA5NjM5NzM5OTkwMjM0ZS0wNiwgLTkuNjE1Njg5MDg2OTE0MDYyZS0wNSwgLTAuMDAwMTc3MTEzNDAzMzIwMzEyNSwgLTAuMDAwMjM2ODYwMTA3NDIxODc0OTgsIC0wLjAwMDI3NjIwMzY3NDMxNjQwNjI1LCAtMC4wMDAyOTY3Nzg4MDg1OTM3NSwgLTAuMDAwMjk5OTA1MjQyOTE5OTIxODYsIC0wLjAwMDI4ODA1NjczMjE3NzczNDM3LCAtMC4wMDAyNjQ4ODU4MDMyMjI2NTYyLCAtMC4wMDAyMzQwODI5NDY3NzczNDM3NCwgLTAuMDAwMTk5MjY5MTgwMjk3ODUxNTYsIC0wLjAwMDE2Mzc5NTE5NjUzMzIwMzEyLCAtMC4wMDAxMjk5NzAwMDEyMjA3MDMxMiwgLTkuOTcyMTM0Mzk5NDE0MDYyZS0wNSwgLTcuNTM0MTE1NjAwNTg1OTM4ZS0wNSwgLTUuODM0NzE3NTU5ODE0NDUzZS0wNSwgLTQuODk1NzI4MzAyMDAxOTUzZS0wNSwgLTQuNjYzMzk1NjkwOTE3OTY5ZS0wNSwgLTUuMDExMDIxNDIzMzM5ODQzNmUtMDUsIC01Ljc3MzYwNjEwOTYxOTE0MDRlLTA1LCAtNi44MTk2NTMzMjAzMTI1ZS0wNSwgLTguMDA1NTI2NzMzMzk4NDM3ZS0wNSwgLTkuMTE5NzgxNDk0MTQwNjI0ZS0wNSwgLTkuOTY3ODcxMDkzNzVlLTA1LCAtMC4wMDAxMDQ0MTc4NzcxOTcyNjU2MiwgLTAuMDAwMTA1MDQzNzAxMTcxODc1LCAtMC4wMDAxMDE4OTYyMDIwODc0MDIzNCwgLTkuNTc2NjQyNjA4NjQyNTc4ZS0wNSwgLTguNzM2Njc1MjYyNDUxMTcyZS0wNSwgLTcuNzQ5NjM0NTUyMDAxOTUzZS0wNSwgLTYuNzM5NDE0OTc4MDI3MzQzZS0wNSwgLTUuODMwOTM5ODY1MTEyMzA0NWUtMDUsIC01LjEwMDA0ODA2NTE4NTU0N2UtMDUsIC00LjU4MTI2OTgzNjQyNTc4MWUtMDUsIC00LjI2Njk2ODUzNjM3Njk1M2UtMDUsIC00LjEyMDY4OTM5MjA4OTg0MzZlLTA1LCAtNC4xMTA0NzU5MjE2MzA4NTk0ZS0wNSwgLTQuMjAzNDQxMjM4NDAzMzJlLTA1LCAtNC4zNTE1NDk1MzAwMjkyOTY3ZS0wNSwgLTQuNTA3NzQwMDIwNzUxOTUzZS0wNSwgLTQuNjQ0NjU1NjA5MTMwODU5ZS0wNSwgLTQuNzQ5NDgyMzQ1NTgxMDU1ZS0wNSwgLTQuODIyNjc2MDg2NDI1NzgxZS0wNSwgLTQuODcxMjA0Mzc2MjIwNzAzZS0wNSwgLTQuODk1MDE5OTEyNzE5NzI2NmUtMDUsIC00Ljg5MjU1MTQyMjExOTE0ZS0wNSwgLTQuODY0NTUzODMzMDA3ODEyNmUtMDUsIC00LjgxMTQ1NzQ0MzIzNzMwNWUtMDUsIC00LjczMDk3MTUyNzA5OTYwOWUtMDUsIC00LjYxNzQ1NjgxNzYyNjk1M2UtMDUsIC00LjQ2NTM2ODY1MjM0Mzc1ZS0wNSwgLTQuMjcxNzg0NTkxNjc0ODA0NGUtMDUsIC00LjAzODMwOTQ3ODc1OTc2NTVlLTA1LCAtMy43Njk0NDI3NDkwMjM0Mzc2ZS0wNSwgLTMuNDY5MzAyNzQ5NjMzNzg5ZS0wNSwgLTMuMTM5OTQ2OTM3NTYxMDM1ZS0wNSwgLTIuNzgxODk4Njg5MjcwMDE5NGUtMDUsIC0yLjM5NjE1NTM1NzM2MDgzOTdlLTA1LCAtMS45ODQwNjQxMDIxNzI4NTE2ZS0wNSwgLTEuNTQ4MDI0MDgyMTgzODM4ZS0wNSwgLTEuMDkwOTA5Mzg1NjgxMTUyNGUtMDUsIC02LjE0Mjc4ODg4NzAyMzkyNWUtMDYsIC0xLjIwNjcyMjk3NDc3NzIyMTdlLTA2LCAzLjg1ODEyNTY4NjY0NTUwNzVlLTA2LCA4Ljk5OTE0MzYwMDQ2Mzg2NmUtMDYsIDEuNDE1MDkxMDM3NzUwMjQ0MWUtMDUsIDEuOTI2Nzg2NDIyNzI5NDkyMmUtMDUsIDIuNDMzNDgwNDUzNDkxMjEwOGUtMDUsIDIuOTM1MzQyNzg4Njk2Mjg5ZS0wNSwgMy40MzM0NDQ5NzY4MDY2NDA1ZS0wNSwgMy45Mjg5ODk3OTE4NzAxMTdlLTA1LCA0LjQyMjg2Mzc2OTUzMTI1ZS0wNSwgNC45MTYzMTA4ODI1NjgzNTllLTA1LCA1LjQxMTYyMTA5Mzc1ZS0wNSwgNS45MTA3NTM2MzE1OTE3OTdlLTA1LCA2LjQxNTE0NTExMTA4Mzk4M2UtMDUsIDYuOTI2MTc5NTA0Mzk0NTMxZS0wNSwgNy40NDQ3NjE2NTc3MTQ4NDNlLTA1LCA3Ljk3MjcxNzI4NTE1NjI1ZS0wNSwgOC41MTMxMDE5NTkyMjg1MTVlLTA1LCA5LjA2OTEwOTM0NDQ4MjQyMWUtMDUsIDkuNjQzODM4NTAwOTc2NTYyZS0wNSwgMC4wMDAxMDIzOTM0NzgzOTM1NTQ2OCwgMC4wMDAxMDg1NjMxODY2NDU1MDc4LCAwLjAwMDExNDk0NDM2NjQ1NTA3ODEyLCAwLjAwMDEyMTUyOTE1OTU0NTg5ODQzLCAwLjAwMDEyODMwMDcyMDIxNDg0Mzc0LCAwLjAwMDEzNTIyOTgyNzg4MDg1OTM4LCAwLjAwMDE0MjI4NDg4MTU5MTc5Njg2LCAwLjAwMDE0OTQyODkyNDU2MDU0Njg2LCAwLjAwMDE1NjYyOTA3NDA5NjY3OTY3LCAwLjAwMDE2Mzg2ODQ2OTIzODI4MTI0LCAwLjAwMDE3MTEzMjAzNDMwMTc1NzgsIDAuMDAwMTc4NDAzMzM1NTcxMjg5MDYsIDAuMDAwMTg1NjYzMjIzMjY2NjAxNTUsIDAuMDAwMTkyODg1NTEzMzA1NjY0MDQsIDAuMDAwMjAwMDQ5NTMwMDI5Mjk2ODcsIDAuMDAwMjA3MTQ5MDc4MzY5MTQwNiwgMC4wMDAyMTQxODE5NDU4MDA3ODEyMywgMC4wMDAyMjExNDAwOTA5NDIzODI4MiwgMC4wMDAyMjgwMjAyMzMxNTQyOTY4NywgMC4wMDAyMzQ4MTY0OTc4MDI3MzQzNiwgMC4wMDAyNDE1MzA1MTc1NzgxMjUsIDAuMDAwMjQ4MTg5MzMxMDU0Njg3NDcsIDAuMDAwMjU0ODEwMDI4MDc2MTcxOSwgMC4wMDAyNjEzOTk3ODAyNzM0Mzc1LCAwLjAwMDI2Nzk1OTkzMDQxOTkyMTg0LCAwLjAwMDI3NDQ2MTM5NTI2MzY3MTksIDAuMDAwMjgwODY0NTAxOTUzMTI1LCAwLjAwMDI4NzEzMTM0NzY1NjI0OTk3LCAwLjAwMDI5MzIxNDA1MDI5Mjk2ODcsIDAuMDAwMjk5MDU3NDAzNTY0NDUzMSwgMC4wMDAzMDQ1OTkzMDQxOTkyMTg3MywgMC4wMDAzMDk3NTAzMDUxNzU3ODEyNiwgMC4wMDAzMTQ0MDk3MjkwMDM5MDYyLCAwLjAwMDMxODUwNDYzODY3MTg3NSwgMC4wMDAzMjE5NjUxNDg5MjU3ODEyLCAwLjAwMDMyNDczMjgxODYwMzUxNTYsIDAuMDAwMzI2NzU2Mjg2NjIxMDkzNzYsIDAuMDAwMzI3OTQ2MzE5NTgwMDc4MTMsIDAuMDAwMzI4MjIyMDQ1ODk4NDM3NSwgMC4wMDAzMjc1MjUyMzgwMzcxMDkzNCwgMC4wMDAzMjU4MDMwMDkwMzMyMDMxLCAwLjAwMDMyMzAzNTI0NzgwMjczNDQsIDAuMDAwMzE5MjIxODAxNzU3ODEyNSwgMC4wMDAzMTQzNTc2MDQ5ODA0Njg3NCwgMC4wMDAzMDg0NTE1MzgwODU5Mzc0NywgMC4wMDAzMDE1NDE5MDA2MzQ3NjU2LCAwLjAwMDI5MzY3NzU1MTI2OTUzMTIsIDAuMDAwMjg0OTQzOTA4NjkxNDA2MjYsIDAuMDAwMjc1NDU1NTA1MzcxMDkzNzQsIDAuMDAwMjY1Mjg2MDcxNzc3MzQzNywgMC4wMDAyNTQ0OTgxNjg5NDUzMTI0NywgMC4wMDAyNDMxNDEzNTc0MjE4NzUsIDAuMDAwMjMxMjQ0MDMzODEzNDc2NTcsIDAuMDAwMjE4ODgyMTg2ODg5NjQ4NDIsIDAuMDAwMjA2MTQ3NjEzNTI1MzkwNjIsIDAuMDAwMTkzMTE1Mzg2OTYyODkwNjMsIDAuMDAwMTc5ODY2MTQ5OTAyMzQzNzUsIDAuMDAwMTY2NDc0MDI5NTQxMDE1NiwgMC4wMDAxNTMwMDQ4MjE3NzczNDM3NSwgMC4wMDAxMzk1NDc4ODIwODAwNzgxMywgMC4wMDAxMjYyMDIyMDk0NzI2NTYyNCwgMC4wMDAxMTMwMjk1MDI4Njg2NTIzNCwgMC4wMDAxMDAwNzkzMTUxODU1NDY4NywgOC43MzczMDM5MjQ1NjA1NDdlLTA1LCA3LjQ4OTc5NjQ0Nzc1MzkwNmUtMDUsIDYuMjY4NDI5OTQ2ODk5NDE0ZS0wNSwgNS4wNzgzNzg2NzczNjgxNjRlLTA1LCAzLjkyNjAxNDMyODAwMjkyOTRlLTA1LCAyLjgyMDQwNjUzMjI4NzU5NzRlLTA1LCAxLjc2Njk2NDkxMjQxNDU1MDhlLTA1LCA3LjY4MTEyMzI1NjY4MzM1ZS0wNiwgLTEuNzI5Mjk5NTQ1Mjg4MDg2ZS0wNiwgLTEuMDUzODEzNjQ4MjIzODc3ZS0wNSwgLTEuODc0MTM5NTk1MDMxNzM4M2UtMDUsIC0yLjYzNDI2NDc1NTI0OTAyMzNlLTA1LCAtMy4zMzgxMzA1Njk0NTgwMDdlLTA1LCAtMy45OTI5NTI3MjgyNzE0ODRlLTA1LCAtNC42MDI3MjE0MDUwMjkyOTY0ZS0wNSwgLTUuMTY5ODMzMzc0MDIzNDM3NGUtMDUsIC01LjY5NTI4NjU2MDA1ODU5M2UtMDUsIC02LjE3NzQyOTU4MDY4ODQ3NmUtMDUsIC02LjYxNzU0NjA4MTU0Mjk2OWUtMDUsIC03LjAxOTEyOTE4MDkwODIwM2UtMDUsIC03LjM4NjIwOTEwNjQ0NTMxMmUtMDUsIC03LjcyNDU2MzU5ODYzMjgxMmUtMDUsIC04LjAzODYzMzcyODAyNzM0NGUtMDUsIC04LjMzMDg5Mjk0NDMzNTkzOGUtMDUsIC04LjYwNDQ1Nzg1NTIyNDYwOWUtMDUsIC04Ljg2MjQwOTIxMDIwNTA3OGUtMDUsIC05LjEwNTcxNzQ2ODI2MTcxOWUtMDUsIC05LjMzNDMyNDY0NTk5NjA5NGUtMDUsIC05LjU0NTYxMzA5ODE0NDUzMWUtMDUsIC05LjczNDA2OTA2MTI3OTI5NmUtMDUsIC05Ljg5NjU0NzY5ODk3NDYxZS0wNSwgLTAuMDAwMTAwMzE4MDAwNzkzNDU3MDMsIC0wLjAwMDEwMTM5MzY5OTY0NTk5NjA4LCAtMC4wMDAxMDIyMDU4MDI5MTc0ODA0NywgLTAuMDAwMTAyNzU5NjgxNzAxNjYwMTUsIC0wLjAwMDEwMzA1MTQ5ODQxMzA4NTk0LCAtMC4wMDAxMDMwODI5NjIwMzYxMzI4LCAtMC4wMDAxMDI4NTYxMDk2MTkxNDA2MiwgLTAuMDAwMTAyMzczOTU0NzcyOTQ5MjEsIC0wLjAwMDEwMTY0NTcwNjE3Njc1NzgxLCAtMC4wMDAxMDA2NzczNDUyNzU4Nzg5LCAtOS45NDcxNjU2Nzk5MzE2NGUtMDUsIC05LjgwNDM3MDExNzE4NzQ5OWUtMDUsIC05LjY0MTYzMDU1NDE5OTIxOWUtMDUsIC05LjQ2MjI5MjQ4MDQ2ODc0OWUtMDUsIC05LjI3MTA3MzkxMzU3NDIxOGUtMDUsIC05LjA3MTY3NjYzNTc0MjE4N2UtMDUsIC04Ljg2NjcyMDU4MTA1NDY4NmUtMDUsIC04LjY1ODU0NTY4NDgxNDQ1M2UtMDUsIC04LjQ0ODc5Njg0NDQ4MjQyMmUtMDUsIC04LjIzODk5MDc4MzY5MTQwNmUtMDUsIC04LjAzMDc0MTg4MjMyNDIxOWUtMDUsIC03LjgyNTAyNTkzOTk0MTQwNmUtMDUsIC03LjYyMjI1MzQxNzk2ODc0OWUtMDUsIC03LjQyMzA0ODQwMDg3ODkwNmUtMDUsIC03LjIyODExNTg0NDcyNjU2MmUtMDUsIC03LjAzODI2MTQxMzU3NDIxOGUtMDUsIC02Ljg1NDUyOTU3MTUzMzIwMmUtMDUsIC02LjY3NzU2ODA1NDE5OTIxOGUtMDUsIC02LjUwNzY2OTgzMDMyMjI2NmUtMDUsIC02LjM0NDkzODY1OTY2Nzk2OWUtMDUsIC02LjE4OTE5MTgxODIzNzMwNWUtMDUsIC02LjA0MDM0NzY3MTUwODc4OWUtMDUsIC01Ljg5ODQ5MjgxMzExMDM1MWUtMDUsIC01Ljc2MzY2MDQzMDkwODIwM2UtMDUsIC01LjYzNTg5Mjg2ODA0MTk5MTdlLTA1LCAtNS41MTUyOTIzNTgzOTg0MzdlLTA1LCAtNS40MDE5NTgwODQxMDY0NDU0ZS0wNSwgLTUuMjk2MTI5MjI2Njg0NTdlLTA1LCAtNS4xOTgyMDQ4MDM0NjY3OTYzZS0wNSwgLTUuMTA4NDE5Nzk5ODA0Njg3ZS0wNSwgLTUuMDI2ODI5OTEwMjc4MzJlLTA1LCAtNC45NTM0MDk5NTc4ODU3NDJlLTA1LCAtNC44ODgwMTExNjk0MzM1OTM2ZS0wNSwgLTQuODMwNDY3NjA1NTkwODJlLTA1LCAtNC43ODA2MzI3ODE5ODI0MjFlLTA1LCAtNC43MzgyODY1OTA1NzYxNzFlLTA1LCAtNC43MDMxMzg3MzI5MTAxNTZlLTA1LCAtNC42NzQ5Mzg5NjQ4NDM3NWUtMDUsIC00LjY1MzQ3MjkwMDM5MDYyNWUtMDUsIC00LjYzODU1MDU2NzYyNjk1M2UtMDUsIC00LjYzMDAxNzA4OTg0Mzc1ZS0wNSwgLTQuNjI3NzE1MzAxNTEzNjcyZS0wNSwgLTQuNjMxNDY3ODE5MjEzODY3ZS0wNSwgLTQuNjQxMTEwOTkyNDMxNjRlLTA1LCAtNC42NTY0ODgwMzcxMDkzNzVlLTA1LCAtNC42Nzc0MzExMDY1NjczODI2ZS0wNSwgLTQuNzAzNzY0NzI0NzMxNDQ1ZS0wNSwgLTQuNzM1MzA1Nzg2MTMyODEyZS0wNSwgLTQuNzcxODU4NTk2ODAxNzU4ZS0wNSwgLTQuODEzMjI4NjA3MTc3NzM0ZS0wNSwgLTQuODU5MjE3ODM0NDcyNjU2ZS0wNSwgLTQuOTA5NjIyOTU1MzIyMjY1NWUtMDUsIC00Ljk2NDIzMTg3MjU1ODU5M2UtMDUsIC01LjAyMjgxNzk5MzE2NDA2MjZlLTA1LCAtNS4wODUxMzI5ODAzNDY2Nzk1ZS0wNSwgLTUuMTUwOTE3ODE2MTYyMTA5NGUtMDUsIC01LjIxOTkwODkwNTAyOTI5NjRlLTA1LCAtNS4yOTE4MjM5NTkzNTA1ODZlLTA1LCAtNS4zNjYzNzIyOTkxOTQzMzZlLTA1LCAtNS40NDMyNTAyNzQ2NTgyMDI2ZS0wNSwgLTUuNTIyMTQ5Mjc2NzMzMzk4ZS0wNSwgLTUuNjAyNzg3MDE3ODIyMjY1NWUtMDUsIC01LjY4NDkwOTgyMDU1NjY0MDRlLTA1LCAtNS43NjgyODA3OTIyMzYzMjc1ZS0wNSwgLTUuODUyNjgxNzMyMTc3NzM0NGUtMDUsIC01LjkzNzkwODE3MjYwNzQyMWUtMDUsIC02LjAyMzc2MDYwNDg1ODM5ODRlLTA1LCAtNi4xMTAwNTc4MzA4MTA1NDdlLTA1LCAtNi4xOTY2MzU4MTg0ODE0NDVlLTA1LCAtNi4yODMzMTI5ODgyODEyNWUtMDUsIC02LjM2OTg5NDAyNzcwOTk2ZS0wNSwgLTYuNDU2MTc5ODA5NTcwMzEzZS0wNSwgLTYuNTQxOTcwMDYyMjU1ODU5ZS0wNSwgLTYuNjI3MDY3NTY1OTE3OTY5ZS0wNSwgLTYuNzExMjk1MzE4NjAzNTE1ZS0wNSwgLTYuNzk0NDgwMTMzMDU2NjQxZS0wNSwgLTYuODc2NDYxMDI5MDUyNzM0ZS0wNSwgLTYuOTU3MDkzODExMDM1MTU1ZS0wNSwgLTcuMDM2MjUwMzA1MTc1NzhlLTA1LCAtNy4xMTM4MTc1OTY0MzU1NDdlLTA1LCAtNy4xODk3MDEwODAzMjIyNjVlLTA1LCAtNy4yNjM4MjUyMjU4MzAwNzdlLTA1LCAtNy4zMzYxMjM2NTcyMjY1NjJlLTA1LCAtNy40MDY1NTU5Mzg3MjA3MDJlLTA1LCAtNy40NzUwOTk5NDUwNjgzNTllLTA1LCAtNy41NDE3NjYzNTc0MjE4NzVlLTA1LCAtNy42MDY2MDAxODkyMDg5ODRlLTA1LCAtNy42Njk2NzU0NDU1NTY2NGUtMDUsIC03LjczMTA4ODI1NjgzNTkzN2UtMDUsIC03Ljc5MDk1MDc3NTE0NjQ4NGUtMDUsIC03Ljg0OTM4ODEyMjU1ODU5M2UtMDUsIC03LjkwNjUzMDc2MTcxODc0OWUtMDUsIC03Ljk2MjUwMzA1MTc1NzgxM2UtMDUsIC04LjAxNzQwNDE3NDgwNDY4N2UtMDUsIC04LjA3MTMyMTg2ODg5NjQ4NGUtMDUsIC04LjEyNDMxNjQwNjI1ZS0wNSwgLTguMTc2NDM4OTAzODA4NTk0ZS0wNSwgLTguMjI3NzI2NzQ1NjA1NDY4ZS0wNSwgLTguMjc4MjE2NTUyNzM0Mzc1ZS0wNSwgLTguMzI3OTMxMjEzMzc4OTA2ZS0wNSwgLTguMzc2ODg1OTg2MzI4MTI1ZS0wNSwgLTguNDI1MDkzMDc4NjEzMjgxZS0wNSwgLTguNDcyNTU0MDE2MTEzMjgxZS0wNSwgLTguNTE5MjYxMTY5NDMzNTk0ZS0wNSwgLTguNTY1MTkwMTI0NTExNzE5ZS0wNSwgLTguNjEwMjk4MTU2NzM4MjhlLTA1LCAtOC42NTQ1MTczNjQ1MDE5NTNlLTA1LCAtOC42OTc3NTU0MzIxMjg5MDZlLTA1LCAtOC43Mzk5MDQwMjIyMTY3OTdlLTA1LCAtOC43ODA4Mzk1Mzg1NzQyMThlLTA1LCAtOC44MjA0Mjc3MDM4NTc0MjJlLTA1LCAtOC44NTg1MzE5NTE5MDQyOTdlLTA1LCAtOC44OTQ5OTUxMTcxODc0OTllLTA1LCAtOC45Mjk2NDE3MjM2MzI4MTJlLTA1LCAtOC45NjIyODMzMjUxOTUzMTJlLTA1LCAtOC45OTI3MjMwODM0OTYwOTRlLTA1LCAtOS4wMjA3Mjc1MzkwNjI0OTllLTA1LCAtOS4wNDYwNDQ5MjE4NzQ5OTllLTA1LCAtOS4wNjgzNzc2ODU1NDY4NzVlLTA1LCAtOS4wODczOTM5NTE0MTYwMTVlLTA1LCAtOS4xMDI3NDQyOTMyMTI4OWUtMDUsIC05LjExNDA3MDEyOTM5NDUzZS0wNSwgLTkuMTIxMDA1MjQ5MDIzNDM3ZS0wNSwgLTkuMTIzMTgyNjc4MjIyNjU1ZS0wNSwgLTkuMTIwMjY4MjQ5NTExNzE4ZS0wNSwgLTkuMTExOTY1MTc5NDQzMzU5ZS0wNSwgLTkuMDk4MDE0MDY4NjAzNTE1ZS0wNSwgLTkuMDc4MTk1OTUzMzY5MTRlLTA1LCAtOS4wNTIzMDc4OTE4NDU3MDNlLTA1LCAtOS4wMjAxNjgzMDQ0NDMzNmUtMDUsIC04Ljk4MTYxOTI2MjY5NTMxMmUtMDUsIC04LjkzNjUzNTY0NDUzMTI1ZS0wNSwgLTguODg0ODIwNTU2NjQwNjI1ZS0wNSwgLTguODI2NDAzODA4NTkzNzVlLTA1LCAtOC43NjEyNTc5MzQ1NzAzMTNlLTA1LCAtOC42ODk0MDU4MjI3NTM5MDVlLTA1LCAtOC42MTA5MTkxODk0NTMxMjRlLTA1LCAtOC41MjU5MDcxMzUwMDk3NjZlLTA1LCAtOC40MzQ1NDEzMjA4MDA3ODFlLTA1LCAtOC4zMzcwNDYwNTEwMjUzOTFlLTA1LCAtOC4yMzM2NjQ3MDMzNjkxNGUtMDUsIC04LjEyNDY4ODcyMDcwMzEyNGUtMDUsIC04LjAxMDQyMDk4OTk5MDIzNGUtMDUsIC03Ljg5MTE1OTA1NzYxNzE4N2UtMDUsIC03Ljc2NzI0NDcyMDQ1ODk4NGUtMDUsIC03LjYzOTA3NjIzMjkxMDE1NmUtMDUsIC03LjUwNzA0ODAzNDY2Nzk2OGUtMDUsIC03LjM3MTU4NjYwODg4NjcxOWUtMDUsIC03LjIzMzE1NzM0ODYzMjgxMmUtMDUsIC03LjA5MjIyNzkzNTc5MTAxNmUtMDUsIC02Ljk0OTM0MzEwOTEzMDg1OWUtMDUsIC02LjgwNTEyMDA4NjY2OTkyMWUtMDUsIC02LjY2MDIxNDk5NjMzNzg5ZS0wNSwgLTYuNTE1MzU3MjA4MjUxOTUzZS0wNSwgLTYuMzcxMzg2NzE4NzVlLTA1LCAtNi4yMjkyMzU4Mzk4NDM3NWUtMDUsIC02LjA4OTg2NTExMjMwNDY4N2UtMDUsIC01Ljk1NDIyMzYzMjgxMjVlLTA1LCAtNS44MjMyNDUyMzkyNTc4MTI1ZS0wNSwgLTUuNjk3ODkxMjM1MzUxNTYyZS0wNSwgLTUuNTc5MDk1NDU4OTg0Mzc1ZS0wNSwgLTUuNDY3Nzg1NjQ0NTMxMjQ5NWUtMDUsIC01LjM2NDgxNDc1ODMwMDc4MWUtMDUsIC01LjI3MDg2ODY4Mjg2MTMyOGUtMDUsIC01LjE4Njc0MzkyNzAwMTk1M2UtMDUsIC01LjExMzQ4NDU3MzM2NDI1OGUtMDUsIC01LjA1MjIyNTg3NTg1NDQ5MmUtMDUsIC01LjAwNDE5MTIwNzg4NTc0MmUtMDUsIC00Ljk3MDY2MTkyNjI2OTUzMWUtMDUsIC00Ljk1MjY5ODEzNTM3NTk3NmUtMDUsIC00Ljk1MTEyMjI4MzkzNTU0N2UtMDUsIC00Ljk2NjY5NTAyMjU4MzAwOGUtMDUsIC00Ljk5OTgwMDg3MjgwMjczNGUtMDUsIC01LjA1MDUxMTU1MDkwMzMyZS0wNSwgLTUuMTE4ODU5ODYzMjgxMjQ5NWUtMDUsIC01LjIwNDcwMDQ2OTk3MDcwM2UtMDUsIC01LjMwODE1MjAwODA1NjY0MDRlLTA1LCAtNS40Mjk3MTU3Mjg3NTk3NjVlLTA1LCAtNS41NzA0ODMzOTg0Mzc0OTk1ZS0wNSwgLTUuNzMyMjQ0ODczMDQ2ODc1ZS0wNSwgLTUuOTE2NDAwOTA5NDIzODI4ZS0wNSwgLTYuMTIzNDQ5NzA3MDMxMjVlLTA1LCAtNi4zNTMxMDU5MjY1MTM2NzJlLTA1LCAtNi42MDQxNjk0NjQxMTEzMjhlLTA1LCAtNi44NzQ2OTU1ODcxNTgyMDJlLTA1LCAtNy4xNjMwMTk1NjE3Njc1NzhlLTA1LCAtNy40NjcxMTU3ODM2OTE0MDZlLTA1LCAtNy43ODQwODM1NTcxMjg5MDVlLTA1LCAtOC4xMTIwMjg1MDM0MTc5NjllLTA1LCAtOC40NDk2NTk3MjkwMDM5MDZlLTA1LCAtOC43OTU2MjA3Mjc1MzkwNjNlLTA1LCAtOS4xNDkwMDgxNzg3MTA5MzdlLTA1LCAtOS41MDcyOTU5ODk5OTAyMzRlLTA1LCAtOS44NjU2NDAyNTg3ODkwNjJlLTA1LCAtMC4wMDAxMDIxNjk1ODYxODE2NDA2MywgLTAuMDAwMTA1NTE2MDY3NTA0ODgyODEsIC0wLjAwMDEwODYwMTA4OTQ3NzUzOTA1LCAtMC4wMDAxMTEzNDYxMTUxMTIzMDQ2OSwgLTAuMDAwMTEzNjkyNTg4ODA2MTUyMzQsIC0wLjAwMDExNTYxNjI0MTQ1NTA3ODEzLCAtMC4wMDAxMTcxMDE5MDU4MjI3NTM5LCAtMC4wMDAxMTgxMTAyNjAwMDk3NjU2MiwgLTAuMDAwMTE4NjE0MzQxNzM1ODM5ODMsIC0wLjAwMDExODU5NDQyOTAxNjExMzI4LCAtMC4wMDAxMTgwMTQyMDU5MzI2MTcxOCwgLTAuMDAwMTE2ODg2NTA1MTI2OTUzMTIsIC0wLjAwMDExNTIwODIyOTA2NDk0MTQsIC0wLjAwMDExMjkyMTAwNTI0OTAyMzQ0LCAtMC4wMDAxMTAwNzcwMjYzNjcxODc1LCAtMC4wMDAxMDY4MjA2ODYzNDAzMzIwMywgLTAuMDAwMTAzMzg5NDM0ODE0NDUzMTIsIC0wLjAwMDEwMDIzOTkxMzk0MDQyOTY4LCAtOS43ODA3NDc5ODU4Mzk4NDRlLTA1LCAtOS42MjcxMTc5MTk5MjE4NzVlLTA1LCAtOS41Nzc4MjA1ODcxNTgyMDNlLTA1LCAtOS42Mzg5MjI4ODIwODAwNzhlLTA1LCAtOS43ODkzNzIyNTM0MTc5NjhlLTA1LCAtMC4wMDAxMDAxNjgwNTI2NzMzMzk4NSwgLTAuMDAwMTAyOTAxODA5NjkyMzgyODEsIC0wLjAwMDEwNTI1MjI3MzU1OTU3MDMsIC0wLjAwMDEwNjQ3MDY1NzM0ODYzMjgsIC0wLjAwMDEwNjE0NDA2NTg1NjkzMzU5LCAtMC4wMDAxMDM5ODM2MTk2ODk5NDE0MSwgLTAuMDAwMTAwMTgxMDE1MDE0NjQ4NDMsIC05LjUzMzM0Mjc0MjkxOTkyMmUtMDUsIC04Ljk2MjYyNjY0Nzk0OTIxOGUtMDUsIC04LjM0Mjk4ODU4NjQyNTc4MWUtMDUsIC03Ljc3NTY3OTAxNjExMzI4ZS0wNSwgLTcuMzU5NTQ0MzcyNTU4NTk0ZS0wNSwgLTcuMTk5MDI2NDg5MjU3ODEyZS0wNSwgLTcuMzg2NzYxNDc0NjA5Mzc0ZS0wNSwgLTcuOTMwMTgwMzU4ODg2NzE4ZS0wNSwgLTguNzgzMTcyNjA3NDIxODc0ZS0wNSwgLTkuOTM1Nzg2NDM3OTg4MjhlLTA1LCAtMC4wMDAxMTM1MTQ0OTU4NDk2MDkzOCwgLTAuMDAwMTI5MjU5NTM2NzQzMTY0MDUsIC0wLjAwMDE0NTA5ODQwMzkzMDY2NDA2LCAtMC4wMDAxNTg1NDk2NTIwOTk2MDkzOCwgLTAuMDAwMTY2NjE3OTk2MjE1ODIwMywgLTAuMDAwMTY2Nzk3MDI3NTg3ODkwNjMsIC0wLjAwMDE1NjkxMzQ1MjE0ODQzNzQ5LCAtMC4wMDAxMzQyMzEyMDExNzE4NzQ5OSwgLTkuNTk1ODU1NzEyODkwNjI1ZS0wNSwgLTQuMDEzMjMwMTMzMDU2NjRlLTA1LCAzLjQ1MTA0MTQxMjM1MzUxNWUtMDUsIDAuMDAwMTI2NDA1MDc1MDczMjQyMTcsIDAuMDAwMjMwOTY4OTAyNTg3ODkwNjIsIDAuMDAwMzQ1MTQ1NjkwOTE3OTY4NywgMC4wMDA0NjYyNDkzMjg2MTMyODEyNCwgMC4wMDA1OTE1OTc0MTIxMDkzNzUsIDAuMDAwNzIwNDk0MzIzNzMwNDY4NywgMC4wMDA4NDUxNDM2NzY3NTc4MTI1LCAwLjAwMDk1MTkxNjI1OTc2NTYyNDksIDAuMDAxMDI4MzcyMDcwMzEyNSwgMC4wMDEwNjA4ODA4NTkzNzUsIDAuMDAxMDQ1OTIzNzA2MDU0Njg3NCwgMC4wMDA5OTEzODQwMzMyMDMxMjUsIDAuMDAwOTA1NTMyNzE0ODQzNzUsIDAuMDAwNzk5NTQwNDA1MjczNDM3NSwgMC4wMDA2ODA2ODIwMDY4MzU5Mzc1LCAwLjAwMDU0OTgzNDU5NDcyNjU2MjUsIDAuMDAwNDEwOTk3NjUwMTQ2NDg0MzYsIDAuMDAwMjY5MzM5MjAyODgwODU5MzYsIDAuMDAwMTMxNDg2MDUzNDY2Nzk2ODgsIDYuNzgzODI0OTIwNjU0Mjk2NWUtMDYsIC05Ljg0NjE5Njc0NjgyNjE3MmUtMDUsIC0wLjAwMDE4MTI3NzgxNjc3MjQ2MDkyLCAtMC4wMDAyNDA0MTc1MTA5ODYzMjgxLCAtMC4wMDAyNzcxNjAxMjU3MzI0MjE4NSwgLTAuMDAwMjkzODM3MjgwMjczNDM3NDYsIC0wLjAwMDI5MjgwNDkwMTEyMzA0Njg3LCAtMC4wMDAyNzc1MjU1MTI2OTUzMTI1LCAtMC4wMDAyNTI0MTY3NjMzMDU2NjQwNSwgLTAuMDAwMjIxNzAyMzkyNTc4MTI0OTgsIC0wLjAwMDE4OTA3NTY1MzA3NjE3MTg2LCAtMC4wMDAxNTc0ODk5MjkxOTkyMTg3MywgLTAuMDAwMTI4Njk4NjA4Mzk4NDM3NDgsIC0wLjAwMDEwMzkxMTExNzU1MzcxMDkzLCAtOC40NTYwMzU2MTQwMTM2NzFlLTA1LCAtNy4xNDY5NjQyNjM5MTYwMTVlLTA1LCAtNi40MzM0MjI4NTE1NjI1ZS0wNSwgLTYuMjI4NTc4MTg2MDM1MTU2ZS0wNSwgLTYuNDEzNTQwNjQ5NDE0MDYyZS0wNSwgLTYuODY3MDMwMzM0NDcyNjU1ZS0wNSwgLTcuNTEwMjg5NzY0NDA0Mjk2ZS0wNSwgLTguMjYxMjcxNjY3NDgwNDY4ZS0wNSwgLTguOTY5OTA1MDkwMzMyMDNlLTA1LCAtOS40ODEyMDgwMzgzMzAwNzhlLTA1LCAtOS43MTY4MjI4MTQ5NDE0MDZlLTA1LCAtOS42NTkxMDQ5MTk0MzM1OTRlLTA1LCAtOS4zMzY0NjU0NTQxMDE1NjJlLTA1LCAtOC44MDM3OTc5MTI1OTc2NTZlLTA1LCAtOC4xMDI2MDYyMDExNzE4NzVlLTA1LCAtNy4yNzczMTQ3NTgzMDA3ODJlLTA1LCAtNi40MjA1MzQ1MTUzODA4NmUtMDUsIC01LjY0MzEwOTEzMDg1OTM3NDVlLTA1LCAtNS4wMDk3MDg0MDQ1NDEwMTU2ZS0wNSwgLTQuNTQ0ODI4MDMzNDQ3MjY1ZS0wNSwgLTQuMjQwODE3NjQyMjExOTE0ZS0wNSwgLTQuMDY1MDI4MzgxMzQ3NjU2ZS0wNSwgLTMuOTkyNjE4MTc5MzIxMjg4NmUtMDUsIC00LjAwMzc3NzMxMzIzMjQyMTZlLTA1LCAtNC4wNjA1NDk5MjY3NTc4MTJlLTA1LCAtNC4xMTcyNTEyMDU0NDQzMzZlLTA1LCAtNC4xNDY1NTMwMzk1NTA3ODFlLTA1LCAtNC4xMzQ1Njg3ODY2MjEwOTM2ZS0wNSwgLTQuMDc5NTY2NTc0MDk2Njc5NGUtMDUsIC0zLjk5MTA4NTgxNTQyOTY4N2UtMDUsIC0zLjg3MTk4MzMzNzQwMjM0MzZlLTA1LCAtMy43MjIxMDA4MzAwNzgxMjVlLTA1LCAtMy41NDY0MzI0OTUxMTcxODdlLTA1LCAtMy4zNTA1ODc0NjMzNzg5MDZlLTA1LCAtMy4xMzg5MjA3ODM5OTY1ODJlLTA1LCAtMi45MTU5NTMwNjM5NjQ4NDM2ZS0wNSwgLTIuNjg0NzI0MjM1NTM0NjY3N2UtMDUsIC0yLjQ0NjQxNDE4NDU3MDMxMjNlLTA1LCAtMi4yMDM5ODEzOTk1MzYxMzI2ZS0wNSwgLTEuOTU4OTMyMzA0MzgyMzI0ZS0wNSwgLTEuNzA5MjQ3OTcwNTgxMDU0OGUtMDUsIC0xLjQ1MzI5NjM3NTI3NDY1ODFlLTA1LCAtMS4xODkzNDY1MDQyMTE0MjU4ZS0wNSwgLTkuMTY3MjI1ODM3NzA3NTE5ZS0wNiwgLTYuMzY0MjA5NjUxOTQ3MDIxZS0wNiwgLTMuNDgzOTU0OTA2NDYzNjIyOGUtMDYsIC01LjI1NDExNTQ2MjMwMzE2MWUtMDcsIDIuNTA4MTU5Mzk5MDMyNTkyN2UtMDYsIDUuNjAwNjk3OTk0MjMyMTc3ZS0wNiwgOC43MjIyNDIzNTUzNDY2OGUtMDYsIDEuMTg1NzA5MzgxMTAzNTE1NmUtMDUsIDEuNTAyMzI1NDM5NDUzMTI1ZS0wNSwgMS44MjY5NzI3NzA2OTA5MTc3ZS0wNSwgMi4xNjM5ODEwNTYyMTMzNzg4ZS0wNSwgMi41MTU3Mjg3NTk3NjU2MjQ4ZS0wNSwgMi44ODEzNzA1NDQ0MzM1OTM2ZS0wNSwgMy4yNTcwODUwMzcyMzE0NDVlLTA1LCAzLjY0MDk1NDU4OTg0Mzc1ZS0wNSwgNC4wMzMwODcxNTgyMDMxMjVlLTA1LCA0LjQzNDc4Njk4NzMwNDY4N2UtMDUsIDQuODQ4MDAzMzg3NDUxMTcyZS0wNSwgNS4yNzMzNzg3NTM2NjIxMDllLTA1LCA1LjcxMTg5MTkzNzI1NTg1OWUtMDUsIDYuMTY2NjM4MTgzNTkzNzQ5ZS0wNSwgNi42NDM1NjAwMjgwNzYxNzFlLTA1LCA3LjE0OTMxNDg4MDM3MTA5M2UtMDUsIDcuNjg3NWUtMDUsIDguMjU2OTAzMDc2MTcxODc1ZS0wNSwgOC44NTI0NjEyNDI2NzU3OGUtMDUsIDkuNDcwMDM3ODQxNzk2ODc1ZS0wNSwgMC4wMDAxMDEwNzk4NzIxMzEzNDc2NSwgMC4wMDAxMDc2Njg4MDAzNTQwMDM5LCAwLjAwMDExNDQ4MjIxNTg4MTM0NzY1LCAwLjAwMDEyMTUxMDE0NzA5NDcyNjU2LCAwLjAwMDEyODcyNjY4NDU3MDMxMjUsIDAuMDAwMTM2MTA1ODUwMjE5NzI2NTQsIDAuMDAwMTQzNjI0MzU5MTMwODU5MzcsIDAuMDAwMTUxMjY1MDc1NjgzNTkzNzMsIDAuMDAwMTU4OTk1NTQ0NDMzNTkzNzQsIDAuMDAwMTY2NzQ5ODE2ODk0NTMxMjQsIDAuMDAwMTc0NDM3MTMzNzg5MDYyNDgsIDAuMDAwMTgxOTY2NDYxMTgxNjQwNiwgMC4wMDAxODkyNzYzNjcxODc1LCAwLjAwMDE5NjM1MjAyMDI2MzY3MTg4LCAwLjAwMDIwMzIwNTc0OTUxMTcxODc1LCAwLjAwMDIwOTgzODIxMTA1OTU3MDMsIDAuMDAwMjE2MjMyOTEwMTU2MjUsIDAuMDAwMjIyMzY0ODk4NjgxNjQwNjIsIDAuMDAwMjI4MjE2MjE3MDQxMDE1NiwgMC4wMDAyMzM3OTY1MzkzMDY2NDA2MSwgMC4wMDAyMzkxMjE4NDE0MzA2NjQwNCwgMC4wMDAyNDQxODgxODY2NDU1MDc4LCAwLjAwMDI0ODk4NDY0OTY1ODIwMzEsIDAuMDAwMjUzNDk3MjUzNDE3OTY4NzMsIDAuMDAwMjU3NzI4NzkwMjgzMjAzMSwgMC4wMDAyNjE3MjQ4MjI5OTgwNDY4NSwgMC4wMDAyNjU1Mzk0Mjg3MTA5Mzc1LCAwLjAwMDI2OTIxMjk4MjE3NzczNDM0LCAwLjAwMDI3Mjc2NjMyNjkwNDI5Njg0LCAwLjAwMDI3NjE4MzM4MDEyNjk1MzEzLCAwLjAwMDI3OTQzMDg0NzE2Nzk2ODc1LCAwLjAwMDI4MjQ4OTc0NjA5Mzc1LCAwLjAwMDI4NTM0NTMzNjkxNDA2MjUsIDAuMDAwMjg3OTY0NTk5NjA5Mzc1LCAwLjAwMDI5MDI5Nzg4MjA4MDA3ODEsIDAuMDAwMjkyMjYyMzI5MTAxNTYyNDYsIDAuMDAwMjkzNzYyMTE1NDc4NTE1NiwgMC4wMDAyOTQ3MzkzMTg4NDc2NTYyNiwgMC4wMDAyOTUxNDIzMzM5ODQzNzQ5NiwgMC4wMDAyOTQ5MTc1MTA5ODYzMjgxMywgMC4wMDAyOTQwMDUxMjY5NTMxMjUsIDAuMDAwMjkyMzAxODE4ODQ3NjU2MjYsIDAuMDAwMjg5NzAzNjc0MzE2NDA2MjUsIDAuMDAwMjg2MTM2NzE4NzUsIDAuMDAwMjgxNTQwNTU3ODYxMzI4MSwgMC4wMDAyNzU4NzMzODI1NjgzNTkzNiwgMC4wMDAyNjkxMTM3MzkwMTM2NzE4NCwgMC4wMDAyNjEyMjkxNTY0OTQxNDA2LCAwLjAwMDI1MjE5MDQ0NDk0NjI4OSwgMC4wMDAyNDIwMjMzMzA2ODg0NzY1NiwgMC4wMDAyMzA3ODIwMTI5Mzk0NTMxMywgMC4wMDAyMTg1NTgyNDI3OTc4NTE1NiwgMC4wMDAyMDU0NzgzOTM1NTQ2ODc1LCAwLjAwMDE5MTYzNDI0NjgyNjE3MTg4LCAwLjAwMDE3NzExODMxNjY1MDM5MDYyLCAwLjAwMDE2MjA0MzczMTY4OTQ1MzEyLCAwLjAwMDE0NjUyODM1MDgzMDA3ODExLCAwLjAwMDEzMDcyNTk4MjY2NjAxNTYsIDAuMDAwMTE0ODA0ODI0ODI5MTAxNTUsIDkuODkwODIwMzEyNWUtMDUsIDguMzE3Njg1Njk5NDYyODllLTA1LCA2Ljc3Njc2ODQ5MzY1MjM0NGUtMDUsIDUuMjgxOTE5MDk3OTAwMzllLTA1LCAzLjg0NzY4Njc2NzU3ODEyNWUtMDUsIDIuNDg5MTAwMDc0NzY4MDY2NGUtMDUsIDEuMjE0NTk3MDM0NDU0MzQ1N2UtMDUsIDIuOTcxNjkyMDg1MjY2MTEzM2UtMDcsIC0xLjA2MjQ1NDQxNDM2NzY3NThlLTA1LCAtMi4wNjI5NjY5MTg5NDUzMTI0ZS0wNSwgLTIuOTcxMTY0MTMxMTY0NTUwNmUtMDUsIC0zLjc4NjU1NTQ4MDk1NzAzMWUtMDUsIC00LjUxMTcwMDA1Nzk4MzM5OGUtMDUsIC01LjE0OTk1NzY1Njg2MDM1MWUtMDUsIC01LjcwNjIwMjY5Nzc1MzkwNmUtMDUsIC02LjE4NzgwMDU5ODE0NDUzMWUtMDUsIC02LjYwMTM1OTU1ODEwNTQ2OGUtMDUsIC02Ljk1NDA5NTQ1ODk4NDM3NWUtMDUsIC03LjI1NzA5ODM4ODY3MTg3NWUtMDUsIC03LjUyMDI2ODI0OTUxMTcxOWUtMDUsIC03Ljc1MzQyNzEyNDAyMzQzN2UtMDUsIC03Ljk2NzU1OTgxNDQ1MzEyNWUtMDUsIC04LjE2OTA5NDg0ODYzMjgxMmUtMDUsIC04LjM2MjYwOTg2MzI4MTI0OWUtMDUsIC04LjU1MjE3ODk1NTA3ODEyNWUtMDUsIC04LjczOTA0NDE4OTQ1MzEyNWUtMDUsIC04LjkyNDQyMzIxNzc3MzQzN2UtMDUsIC05LjEwOTkzNTc2MDQ5ODA0NmUtMDUsIC05LjI5NTI1NTI3OTU0MTAxNmUtMDUsIC05LjQ3OTUwMjg2ODY1MjM0M2UtMDUsIC05LjY2MjM5NTQ3NzI5NDkyMmUtMDUsIC05Ljg0MTk2OTI5OTMxNjQwNWUtMDUsIC0wLjAwMDEwMDE2MTA3MTc3NzM0Mzc0LCAtMC4wMDAxMDE4MjM1Nzc4ODA4NTkzNywgLTAuMDAwMTAzMzU0MDk1NDU4OTg0MzcsIC0wLjAwMDEwNDcwODk5OTYzMzc4OTA2LCAtMC4wMDAxMDU4NTUwNzIwMjE0ODQzNywgLTAuMDAwMTA2NzU0MjQ5NTcyNzUzOSwgLTAuMDAwMTA3Mzg5NjI1NTQ5MzE2NCwgLTAuMDAwMTA3NzU1MDg4ODA2MTUyMzMsIC0wLjAwMDEwNzg0Mzk0ODM2NDI1NzgsIC0wLjAwMDEwNzY2NDc0MTUxNjExMzI3LCAtMC4wMDAxMDcyMzYyNTE4MzEwNTQ2OCwgLTAuMDAwMTA2NTczMTM1Mzc1OTc2NTUsIC0wLjAwMDEwNTY5NjIyODAyNzM0Mzc1LCAtMC4wMDAxMDQ2Mjk1NTQ3NDg1MzUxNiwgLTAuMDAwMTAzMzg4MjQ0NjI4OTA2MjUsIC0wLjAwMDEwMTk5NDIwMTY2MDE1NjI1LCAtMC4wMDAxMDA0NzMzNTgxNTQyOTY4NywgLTkuODg1MTgwNjY0MDYyNWUtMDUsIC05LjcxNjU1NTc4NjEzMjgxMmUtMDUsIC05LjU0NDU3Mzk3NDYwOTM3NWUtMDUsIC05LjM3MTQ5MDQ3ODUxNTYyNWUtMDUsIC05LjE5OTUwNzkwNDA1MjczNGUtMDUsIC05LjAzMDMxMDA1ODU5Mzc1ZS0wNSwgLTguODY1MTE2ODgyMzI0MjE5ZS0wNSwgLTguNzA1MTA5NDA1NTE3NTc3ZS0wNSwgLTguNTUwODc5NjY5MTg5NDUzZS0wNSwgLTguNDAyMjYxMzUyNTM5MDYyZS0wNSwgLTguMjU5Mjg4MDI0OTAyMzQ0ZS0wNSwgLTguMTIyMDM2NzQzMTY0MDYzZS0wNSwgLTcuOTkwNDYxNzMwOTU3MDMxZS0wNSwgLTcuODY0ODU3NDgyOTEwMTU2ZS0wNSwgLTcuNzQ1MzMzMDk5MzY1MjM1ZS0wNSwgLTcuNjMxNzQ1MTQ3NzA1MDc4ZS0wNSwgLTcuNTIzOTk0NDQ1ODAwNzhlLTA1LCAtNy40MjE5MDA5Mzk5NDE0MDZlLTA1LCAtNy4zMjUzMjgwNjM5NjQ4NDRlLTA1LCAtNy4yMzQzMTM5NjQ4NDM3NWUtMDUsIC03LjE0ODkxODkxNDc5NDkyMmUtMDUsIC03LjA2OTEzNjA0NzM2MzI4MWUtMDUsIC02Ljk5NTAyMDI5NDE4OTQ1MmUtMDUsIC02LjkyNjY1MjUyNjg1NTQ2OGUtMDUsIC02Ljg2NDE3MjM2MzI4MTI1ZS0wNSwgLTYuODA3ODUwNjQ2OTcyNjU2ZS0wNSwgLTYuNzU3ODQ5ODg0MDMzMjAzZS0wNSwgLTYuNzE0MTk1MjUxNDY0ODQ0ZS0wNSwgLTYuNjc2ODc2MDY4MTE1MjM0ZS0wNSwgLTYuNjQ1ODMxMjk4ODI4MTI0ZS0wNSwgLTYuNjIwOTg5OTkwMjM0Mzc1ZS0wNSwgLTYuNjAyMjk5NDk5NTExNzE4ZS0wNSwgLTYuNTg5NjQ2OTExNjIxMDkzZS0wNSwgLTYuNTgyODUwNjQ2OTcyNjU2ZS0wNSwgLTYuNTgxNzUxMjUxMjIwNzAzZS0wNSwgLTYuNTg2MjIxMzEzNDc2NTYzZS0wNSwgLTYuNTk2MTQxODE1MTg1NTQ3ZS0wNSwgLTYuNjExNDE1ODYzMDM3MTA4ZS0wNSwgLTYuNjMxOTM0MzU2Njg5NDUyZS0wNSwgLTYuNjU3NTY2MDcwNTU2NjQxZS0wNSwgLTYuNjg4MTg1MTE5NjI4OTA2ZS0wNSwgLTYuNzIzNjg5MjcwMDE5NTNlLTA1LCAtNi43NjM5ODMxNTQyOTY4NzVlLTA1LCAtNi44MDg5NjIyNDk3NTU4NTllLTA1LCAtNi44NTg1MDk4MjY2NjAxNTZlLTA1LCAtNi45MTI0ODAxNjM1NzQyMTllLTA1LCAtNi45NzA2OTkzMTAzMDI3MzRlLTA1LCAtNy4wMzI5NzU3NjkwNDI5NjhlLTA1LCAtNy4wOTkwOTgyMDU1NjY0MDVlLTA1LCAtNy4xNjg4MTQ4NDk4NTM1MTVlLTA1LCAtNy4yNDE4NDY0NjYwNjQ0NTNlLTA1LCAtNy4zMTc4Nzg3MjMxNDQ1MzFlLTA1LCAtNy4zOTY1NzA1ODcxNTgyMDJlLTA1LCAtNy40Nzc1Nzk0OTgyOTEwMTVlLTA1LCAtNy41NjA1NjA2MDc5MTAxNTZlLTA1LCAtNy42NDUxNTY4NjAzNTE1NjJlLTA1LCAtNy43MzEwMDEyODE3MzgyOGUtMDUsIC03LjgxNzcwODU4NzY0NjQ4NGUtMDUsIC03LjkwNDg4NTg2NDI1NzgxMmUtMDUsIC03Ljk5MjEzODY3MTg3NWUtMDUsIC04LjA3OTA3NTYyMjU1ODU5NGUtMDUsIC04LjE2NTI5NjE3MzA5NTcwMmUtMDUsIC04LjI1MDQwNTg4Mzc4OTA2MmUtMDUsIC04LjMzNDAxOTQ3MDIxNDg0M2UtMDUsIC04LjQxNTc3MDcyMTQzNTU0NmUtMDUsIC04LjQ5NTMxNTU1MTc1NzgxMmUtMDUsIC04LjU3MjMyNjY2MDE1NjI1ZS0wNSwgLTguNjQ2NDc4MjcxNDg0Mzc1ZS0wNSwgLTguNzE3NDUzNzY1ODY5MTRlLTA1LCAtOC43ODQ5NDQxNTI4MzIwMzFlLTA1LCAtOC44NDg2NDM0OTM2NTIzNDRlLTA1LCAtOC45MDgyNDQzMjM3MzA0NjllLTA1LCAtOC45NjM0NTA2MjI1NTg1OTNlLTA1LCAtOS4wMTM5Njc4OTU1MDc4MTNlLTA1LCAtOS4wNTk1MTc2Njk2Nzc3MzRlLTA1LCAtOS4wOTk4NDQzNjAzNTE1NjNlLTA1LCAtOS4xMzQ3MTk4NDg2MzI4MTNlLTA1LCAtOS4xNjM5NDY1MzMyMDMxMjRlLTA1LCAtOS4xODczNjU3MjI2NTYyNWUtMDUsIC05LjIwNDg2NjAyNzgzMjAzMWUtMDUsIC05LjIxNjM1OTcxMDY5MzM1OWUtMDUsIC05LjIyMTc5MDMxMzcyMDcwM2UtMDUsIC05LjIyMTEzNjQ3NDYwOTM3NWUtMDUsIC05LjIxNDQwMjc3MDk5NjA5M2UtMDUsIC05LjIwMTYxOTcyMDQ1ODk4NGUtMDUsIC05LjE4Mjg0MzAxNzU3ODEyNGUtMDUsIC05LjE1ODEzNzUxMjIwNzAzZS0wNSwgLTkuMTI3NTc5NDk4MjkxMDE1ZS0wNSwgLTkuMDkxMjg0MTc5Njg3NDk5ZS0wNSwgLTkuMDQ5Mzk0MjI2MDc0MjE5ZS0wNSwgLTkuMDAyMDg0MzUwNTg1OTM3ZS0wNSwgLTguOTQ5NTYzNTk4NjMyODEyZS0wNSwgLTguODkyMDUyNDU5NzE2Nzk2ZS0wNSwgLTguODI5NzkxMjU5NzY1NjI0ZS0wNSwgLTguNzYzMDM0ODIwNTU2NjRlLTA1LCAtOC42OTIwNDQwNjczODI4MTJlLTA1LCAtOC42MTcwNzMwNTkwODIwMzFlLTA1LCAtOC41MzgzODE5NTgwMDc4MTNlLTA1LCAtOC40NTYyMTc5NTY1NDI5NjllLTA1LCAtOC4zNzA4MjI5MDY0OTQxNGUtMDUsIC04LjI4MjQ1ODQ5NjA5Mzc1ZS0wNSwgLTguMTkxMzc5NTQ3MTE5MTRlLTA1LCAtOC4wOTc4NjIyNDM2NTIzNDNlLTA1LCAtOC4wMDIyMjMyMDU1NjY0MDZlLTA1LCAtNy45MDQ3ODIxMDQ0OTIxODdlLTA1LCAtNy44MDU4NTE3NDU2MDU0NjhlLTA1LCAtNy43MDU3Njc4MjIyNjU2MjVlLTA1LCAtNy42MDQ4NzQ0MjAxNjYwMTVlLTA1LCAtNy41MDM1MDQ5NDM4NDc2NTZlLTA1LCAtNy40MDIwMTcyMTE5MTQwNjJlLTA1LCAtNy4zMDA3NTc1OTg4NzY5NTNlLTA1LCAtNy4yMDAwMzgxNDY5NzI2NTZlLTA1LCAtNy4xMDAxOTk4OTAxMzY3MTllLTA1LCAtNy4wMDE2MjEyNDYzMzc4OTFlLTA1LCAtNi45MDQ2OTA1NTE3NTc4MTJlLTA1LCAtNi44MDk4MDUyOTc4NTE1NjNlLTA1LCAtNi43MTc0MDExMjMwNDY4NzVlLTA1LCAtNi42Mjc5MzI3MzkyNTc4MTJlLTA1LCAtNi41NDE5MTQzNjc2NzU3OGUtMDUsIC02LjQ1OTk2Mzk4OTI1NzgxMmUtMDUsIC02LjM4MjcxNzEzMjU2ODM1OWUtMDUsIC02LjMxMDgxODQ4MTQ0NTMxMmUtMDUsIC02LjI0NDk1NzM1MTY4NDU3ZS0wNSwgLTYuMTg1ODQ1OTQ3MjY1NjI0ZS0wNSwgLTYuMTM0MjA5NDQyMTM4NjcyZS0wNSwgLTYuMDkwNzgxNzg0MDU3NjE3ZS0wNSwgLTYuMDU2MjMwMTYzNTc0MjE4ZS0wNSwgLTYuMDMxMTMwOTgxNDQ1MzEyNGUtMDUsIC02LjAxNjA3NjY2MDE1NjI0OTZlLTA1LCAtNi4wMTE2MTQ5OTAyMzQzNzQ0ZS0wNSwgLTYuMDE4MjY3ODIyMjY1NjI0NmUtMDUsIC02LjAzNjYzMDI0OTAyMzQzN2UtMDUsIC02LjA2NzIzODk5ODQxMzA4NTZlLTA1LCAtNi4xMTA2NTc1MDEyMjA3MDNlLTA1LCAtNi4xNjc1NTc1MjU2MzQ3NjVlLTA1LCAtNi4yMzg0Nzk5OTU3Mjc1NGUtMDUsIC02LjMyMzgzMDAzMjM0ODYzM2UtMDUsIC02LjQyNDAzMTA2Njg5NDUzZS0wNSwgLTYuNTM5MTczODg5MTYwMTU2ZS0wNSwgLTYuNjY5MDEyNDUxMTcxODc1ZS0wNSwgLTYuODEzMzc4OTA2MjVlLTA1LCAtNi45NzE4ODExMDM1MTU2MjRlLTA1LCAtNy4xNDQyMTM4NjcxODc0OTllLTA1LCAtNy4zMzA2MDY4NDIwNDEwMTZlLTA1LCAtNy41MzEwNzYwNDk4MDQ2ODdlLTA1LCAtNy43NDU0MDQwNTI3MzQzNzVlLTA1LCAtNy45NzM1NDM1NDg1ODM5ODNlLTA1LCAtOC4yMTUwNzAzNDMwMTc1NzhlLTA1LCAtOC40NjkwNTM2NDk5MDIzNDNlLTA1LCAtOC43MzQxODU3OTEwMTU2MjVlLTA1LCAtOS4wMDc4MTE3MzcwNjA1NDZlLTA1LCAtOS4yODYxNjc5MDc3MTQ4NDRlLTA1LCAtOS41NjU1MjY1ODA4MTA1NDdlLTA1LCAtOS44NDE4NDExMjU0ODgyOGUtMDUsIC0wLjAwMDEwMTExMzMxMTc2NzU3ODEyLCAtMC4wMDAxMDM3MDg4MzE3ODcxMDkzNywgLTAuMDAwMTA2MTY4NzQ2OTQ4MjQyMTgsIC0wLjAwMDEwODQ1NjE2MTQ5OTAyMzQzLCAtMC4wMDAxMTA1MzQyMzMwOTMyNjE3MiwgLTAuMDAwMTEyMzU2MjYyMjA3MDMxMjQsIC0wLjAwMDExMzg3NzI4ODgxODM1OTM3LCAtMC4wMDAxMTUwNTkzNzk1Nzc2MzY3MSwgLTAuMDAwMTE1ODYwMDE1ODY5MTQwNjIsIC0wLjAwMDExNjI0NDUwNjgzNTkzNzUsIC0wLjAwMDExNjE5NjM2NTM1NjQ0NTMsIC0wLjAwMDExNTcxNTUxNTEzNjcxODc1LCAtMC4wMDAxMTQ4NDMzMzgwMTI2OTUzLCAtMC4wMDAxMTM2NTY2MjM4NDAzMzIwMiwgLTAuMDAwMTEyMjM5MjU3ODEyNSwgLTAuMDAwMTEwNjcyMjQxMjEwOTM3NSwgLTAuMDAwMTA5MDIzNjIwNjA1NDY4NzUsIC0wLjAwMDEwNzM2NjE5NTY3ODcxMDkzLCAtMC4wMDAxMDU3OTY0MDE5Nzc1MzkwNSwgLTAuMDAwMTA0NDI5Mzc0Njk0ODI0MjEsIC0wLjAwMDEwMzM5MTU0ODE1NjczODI4LCAtMC4wMDAxMDI4MDc0MTExOTM4NDc2NiwgLTAuMDAwMTAyNzcwMzMyMzM2NDI1NzcsIC0wLjAwMDEwMzQwMTkzOTM5MjA4OTg0LCAtMC4wMDAxMDQ4ODI0MTU3NzE0ODQzNywgLTAuMDAwMTA3Mjk1NDI1NDE1MDM5MDYsIC0wLjAwMDExMDU5MTQzODI5MzQ1NzAzLCAtMC4wMDAxMTQ1NDQwNjczODI4MTI1LCAtMC4wMDAxMTg2NjkwNTIxMjQwMjM0NCwgLTAuMDAwMTIyNDQ1MjIwOTQ3MjY1NiwgLTAuMDAwMTI1NDYxNTQ3ODUxNTYyNSwgLTAuMDAwMTI3MjQ3MDU1MDUzNzEwOTIsIC0wLjAwMDEyNzI2ODE1Nzk1ODk4NDM3LCAtMC4wMDAxMjUyMTQyNTYyODY2MjExLCAtMC4wMDAxMjEwNDIwNjg0ODE0NDUzMSwgLTAuMDAwMTE1MTg1NTU0NTA0Mzk0NTIsIC0wLjAwMDEwODY2NTg3MDY2NjUwMzksIC0wLjAwMDEwMjUwODA4NzE1ODIwMzExLCAtOS43NDQ1NjEwMDQ2Mzg2NzFlLTA1LCAtOS40MDkzMzE1MTI0NTExNzFlLTA1LCAtOS4yOTM3OTUwMTM0Mjc3MzNlLTA1LCAtOS40MDM5MTE1OTA1NzYxNzFlLTA1LCAtOS42ODgzODUwMDk3NjU2MjVlLTA1LCAtOS45OTg2MTkwNzk1ODk4NDRlLTA1LCAtMC4wMDAxMDA4NTcxOTI5OTMxNjQwNSwgLTkuNjc1MjY3MDI4ODA4NTk0ZS0wNSwgLTguNTE0NTE0MTYwMTU2MjQ5ZS0wNSwgLTYuMzgwMTE0NzQ2MDkzNzVlLTA1LCAtMy4wNjkwOTUyMzAxMDI1MzllLTA1LCAxLjU2NDk5OTAwODE3ODcxMWUtMDUsIDcuNTc0MDkyMTAyMDUwNzgyZS0wNSwgMC4wMDAxNDg2OTk1ODQ5NjA5Mzc0OCwgMC4wMDAyMzIxMTc4ODk0MDQyOTY4NywgMC4wMDAzMjI1MzQxNzk2ODc1LCAwLjAwMDQxNTg5MTYwMTU2MjUsIDAuMDAwNTA3Nzc3ODMyMDMxMjQ5OSwgMC4wMDA1OTMxNTI0MDQ3ODUxNTYyLCAwLjAwMDY2Njc5MTEzNzY5NTMxMjQsIDAuMDAwNzIzODU0NTUzMjIyNjU2MiwgMC4wMDA3NjAzMjA0OTU2MDU0Njg4LCAwLjAwMDc3MzQ1NjExNTcyMjY1NjIsIDAuMDAwNzYxNzk1ODk4NDM3NSwgMC4wMDA3MjUwODA5OTM2NTIzNDM3LCAwLjAwMDY2NDI4NTI3ODMyMDMxMjUsIDAuMDAwNTgyMDg4MzE3ODcxMDkzNywgMC4wMDA0ODI3OTI1NDE1MDM5MDYyMywgMC4wMDAzNzE3NDg1MDQ2Mzg2NzE4NywgMC4wMDAyNTQ4ODIwNDk1NjA1NDY4NiwgMC4wMDAxMzgwODEwODUyMDUwNzgxMiwgMi42OTc5NDk2MDAyMTk3MjY1ZS0wNSwgLTcuMzI3OTI3Mzk4NjgxNjRlLTA1LCAtMC4wMDAxNTgzMDUxNzU3ODEyNDk5OSwgLTAuMDAwMjI1MTUzNDQyMzgyODEyNSwgLTAuMDAwMjcyOTgzMjc2MzY3MTg3NDYsIC0wLjAwMDMwMjQ5MDE3MzMzOTg0MzcsIC0wLjAwMDMxNTM5OTYyNzY4NTU0NjksIC0wLjAwMDMxNDAzMzE0MjA4OTg0MzcsIC0wLjAwMDMwMTAwNDAyODMyMDMxMjQ2LCAtMC4wMDAyNzk0NTE0NzcwNTA3ODEyNiwgLTAuMDAwMjUzMDMwNTc4NjEzMjgxMjcsIC0wLjAwMDIyNTAxODQ2MzEzNDc2NTYyLCAtMC4wMDAxOTczMzUwMjE5NzI2NTYyMywgLTAuMDAwMTcxMTEwMzA1Nzg2MTMyOCwgLTAuMDAwMTQ3MDQ0NTI1MTQ2NDg0MzYsIC0wLjAwMDEyNTgyOTYwNTEwMjUzOTA2LCAtMC4wMDAxMDg1NTE5MTgwMjk3ODUxNSwgLTkuNTU1NDA2MTg4OTY0ODQ0ZS0wNSwgLTguNjExMzU0MDY0OTQxNDA1ZS0wNSwgLTcuOTM2MjM4ODYxMDgzOTg0ZS0wNSwgLTcuNDg4MjM4NTI1MzkwNjI0ZS0wNSwgLTcuMjQyNjc3MzA3MTI4OTA2ZS0wNSwgLTcuMTg0NDY2NTUyNzM0Mzc1ZS0wNSwgLTcuMjQ1NDI5MjI5NzM2MzI4ZS0wNSwgLTcuMjY4MzQyNTkwMzMyMDMxZS0wNSwgLTcuMTU1NDcxODAxNzU3ODEyZS0wNSwgLTYuODk2MzI2NDQ2NTMzMjAyZS0wNSwgLTYuNTAzNjYzNjM1MjUzOTA1ZS0wNSwgLTYuMDA0NTgyMjE0MzU1NDY4NGUtMDUsIC01LjQyMTAwMTA1Mjg1NjQ0NWUtMDUsIC00Ljc1ODYxODkyNzAwMTk1MjZlLTA1LCAtNC4wNjgwNzcwODc0MDIzNDRlLTA1LCAtMy40NTkyODI2ODQzMjYxNzE2ZS0wNSwgLTMuMDAxNzI1NTc4MzA4MTA1M2UtMDUsIC0yLjcxODA2NDg4MDM3MTA5MzVlLTA1LCAtMi42MDcxNDM3ODM1NjkzMzZlLTA1LCAtMi42MzUyODA2MDkxMzA4NTkyZS0wNSwgLTIuNzczNTI4ODYxOTk5NTExNmUtMDUsIC0zLjAwNzg0MTQ5MTY5OTIxODVlLTA1LCAtMy4zMDY2MTQ2ODUwNTg1OTM2ZS0wNSwgLTMuNjE5OTQxMzI5OTU2MDU1ZS0wNSwgLTMuOTExODk2MTMzNDIyODUxZS0wNSwgLTQuMTU4MzY0MTA1MjI0NjA5NWUtMDUsIC00LjM0NzA2NzI2MDc0MjE4NzZlLTA1LCAtNC40ODI5OTEwMjc4MzIwMzFlLTA1LCAtNC41Njc5MDQyODE2MTYyMTFlLTA1LCAtNC41OTcyNzkzNTc5MTAxNTZlLTA1LCAtNC41Njg3OTk5NzI1MzQxNzk1ZS0wNSwgLTQuNDgzMDYyMzYyNjcwODk4NWUtMDUsIC00LjM0MjA4OTg0Mzc0OTk5OTZlLTA1LCAtNC4xNTAyODkxNTQwNTI3MzRlLTA1LCAtMy45MTI2ODUzOTQyODcxMDllLTA1LCAtMy42MzIxNjUxNDU4NzQwMjNlLTA1LCAtMy4zMTI4ODc1NzMyNDIxODczZS0wNSwgLTIuOTYwMzMwMjAwMTk1MzEyM2UtMDUsIC0yLjU3OTU5NzQ3MzE0NDUzMWUtMDUsIC0yLjE3NTg4OTc3ODEzNzIwN2UtMDUsIC0xLjc1NDEyNDA2OTIxMzg2N2UtMDUsIC0xLjMxODMwNjM1MDcwODAwNzdlLTA1LCAtOC43MDkyOTMzNjU0Nzg1MTVlLTA2LCAtNC4xNDMzODMwMjYxMjMwNDdlLTA2LCA0LjkxNDIzMTMwMDM1NDAwNGUtMDcsIDUuMTY1NTQ2NDE3MjM2MzI4ZS0wNiwgOS44Mjk0MzkxNjMyMDgwMDdlLTA2LCAxLjQ0NDQxNTg1NTQwNzcxNDhlLTA1LCAxLjg5OTM3NTUzNDA1NzYxN2UtMDUsIDIuMzQ3Njg5NDM3ODY2MjEwN2UtMDUsIDIuNzkwNjQxNDAzMTk4MjQyMmUtMDUsIDMuMjI5OTAyNjQ4OTI1NzgxZS0wNSwgMy42NjY5MDQ0NDk0NjI4OTA2ZS0wNSwgNC4xMDM2NDI2NTQ0MTg5NDVlLTA1LCA0LjU0MzExMjk0NTU1NjY0MDNlLTA1LCA0Ljk4ODE4ODU1Mjg1NjQ0NWUtMDUsIDUuNDQxMzcyNjgwNjY0MDYyNGUtMDUsIDUuOTA0NjQ0MDEyNDUxMTcxNmUtMDUsIDYuMzc4OTkzOTg4MDM3MTA5ZS0wNSwgNi44NjU3MDU4NzE1ODIwMzFlLTA1LCA3LjM2NjYyNTk3NjU2MjVlLTA1LCA3Ljg4MzkxNzk5OTI2NzU3N2UtMDUsIDguNDIwMjYwNjIwMTE3MTg3ZS0wNSwgOC45Nzc3Mzc0MjY3NTc4MTJlLTA1LCA5LjU1NzM3OTkxMzMzMDA3OGUtMDUsIDAuMDAwMTAxNTk4NzMxOTk0NjI4OSwgMC4wMDAxMDc4NTc1NzQ0NjI4OTA2MiwgMC4wMDAxMTQzNDkyNTg0MjI4NTE1NiwgMC4wMDAxMjEwNjYyNDYwMzI3MTQ4NCwgMC4wMDAxMjc5OTMzNjI0MjY3NTc4MSwgMC4wMDAxMzUxMDUyODU2NDQ1MzEyNSwgMC4wMDAxNDIzNzM5Nzc2NjExMzI4LCAwLjAwMDE0OTc3MjI2MjU3MzI0MjE4LCAwLjAwMDE1NzI2OTYwNzU0Mzk0NTMsIDAuMDAwMTY0ODMwMzUyNzgzMjAzMTMsIDAuMDAwMTcyNDE2NTAzOTA2MjUsIDAuMDAwMTc5OTg4MDY3NjI2OTUzMTIsIDAuMDAwMTg3NTA2MTE4Nzc0NDE0MDQsIDAuMDAwMTk0OTM2NzUyMzE5MzM1OTIsIDAuMDAwMjAyMjQ4MzY3MzA5NTcwMywgMC4wMDAyMDk0MTA5MTkxODk0NTMxLCAwLjAwMDIxNjM5MTkyMTk5NzA3MDMsIDAuMDAwMjIzMTU1ODM4MDEyNjk1MzIsIDAuMDAwMjI5Njc4MjgzNjkxNDA2MjMsIDAuMDAwMjM1OTQ4Njk5OTUxMTcxODgsIDAuMDAwMjQxOTY1Mjg2MjU0ODgyOCwgMC4wMDAyNDc3MzExMDk2MTkxNDA2LCAwLjAwMDI1MzI0OTcyNTM0MTc5Njg3LCAwLjAwMDI1ODUyMjM5OTkwMjM0MzczLCAwLjAwMDI2MzU1Nzk4MzM5ODQzNzUsIDAuMDAwMjY4MzgyMDQ5NTYwNTQ2ODYsIDAuMDAwMjczMDE5MDQyOTY4NzUsIDAuMDAwMjc3NDg1MTA3NDIxODc1LCAwLjAwMDI4MTc4ODc4Nzg0MTc5Njg0LCAwLjAwMDI4NTkyNzYxMjMwNDY4NzUsIDAuMDAwMjg5ODkzOTIwODk4NDM3NSwgMC4wMDAyOTM2NzkwNzcxNDg0Mzc0NiwgMC4wMDAyOTcyNzc3NzA5OTYwOTM3LCAwLjAwMDMwMDY3NTM4NDUyMTQ4NDM1LCAwLjAwMDMwMzgzMjA2MTc2NzU3ODEsIDAuMDAwMzA2Njg2NzM3MDYwNTQ2ODQsIDAuMDAwMzA5MTU4OTA1MDI5Mjk2ODYsIDAuMDAwMzExMTYzMDI0OTAyMzQzNzQsIDAuMDAwMzEyNjIzNzE4MjYxNzE4NzYsIDAuMDAwMzEzNDY5NTczOTc0NjA5MzUsIDAuMDAwMzEzNjE5NDE1MjgzMjAzMSwgMC4wMDAzMTI5NzQ2NzA0MTAxNTYyNSwgMC4wMDAzMTE0Mzk1NDQ2Nzc3MzQzNCwgMC4wMDAzMDg5MzM0NzE2Nzk2ODc1LCAwLjAwMDMwNTM5MzQzMjYxNzE4NzUsIDAuMDAwMzAwNzY2MDUyMjQ2MDkzNzQsIDAuMDAwMjk1MDAxMjIwNzAzMTI0OTcsIDAuMDAwMjg4MDU0Njg3NSwgMC4wMDAyNzk4ODMwODcxNTgyMDMxLCAwLjAwMDI3MDQ3NjAxMzE4MzU5MzcsIDAuMDAwMjU5ODcyMzE0NDUzMTI0OTYsIDAuMDAwMjQ4MTQwMTk3NzUzOTA2MjMsIDAuMDAwMjM1Mzg0MDk0MjM4MjgxMjQsIDAuMDAwMjIxNzI1ODE0ODE5MzM1OTMsIDAuMDAwMjA3Mjc2MDAwOTc2NTYyNSwgMC4wMDAxOTIxNTI0MzUzMDI3MzQzNiwgMC4wMDAxNzY0OTUwNzE0MTExMzI4LCAwLjAwMDE2MDQ1ODMxMjk4ODI4MTI1LCAwLjAwMDE0NDIwMDUwMDQ4ODI4MTI1LCAwLjAwMDEyNzg3NzU2MzQ3NjU2MjQ4LCAwLjAwMDExMTYzMDcwNjc4NzEwOTM4LCA5LjU2MTA0NzM2MzI4MTI1ZS0wNSwgNy45OTg2NTExMjMwNDY4NzRlLTA1LCA2LjQ5MjM3MTM2ODQwODIwNGUtMDUsIDUuMDU4NzA3MDQ2NTA4Nzg5ZS0wNSwgMy43MTA0MjA2MDg1MjA1MDc2ZS0wNSwgMi40NTQ3MzA5ODc1NDg4MjhlLTA1LCAxLjI5NjUyNTA5Njg5MzMxMDVlLTA1LCAyLjM3NDM0Mzg3MjA3MDMxMjRlLTA2LCAtNy4yMzMzMjg4MTkyNzQ5MDJlLTA2LCAtMS41ODYxMzA1MjM2ODE2NDA2ZS0wNSwgLTIuMzUyODMzNTU3MTI4OTA2ZS0wNSwgLTMuMDI4MTI5MTk2MTY2OTkyMmUtMDUsIC0zLjYxNzE2ODgwNzk4MzM5ODVlLTA1LCAtNC4xMjU0NjM4NjcxODc1ZS0wNSwgLTQuNTU5NzkzNDcyMjkwMDM5ZS0wNSwgLTQuOTI2NDUzMDE4MTg4NDc2NWUtMDUsIC01LjIzNDA5NjUyNzA5OTYwOWUtMDUsIC01LjQ5NTAyMDI5NDE4OTQ1M2UtMDUsIC01LjcyMTA0ODczNjU3MjI2NWUtMDUsIC01LjkyMzg4OTkyMzA5NTcwM2UtMDUsIC02LjExMzA2MzA0OTMxNjQwNmUtMDUsIC02LjI5NDE5MzI2NzgyMjI2NWUtMDUsIC02LjQ3MTk2ODA3ODYxMzI4ZS0wNSwgLTYuNjQ5NzgwMjczNDM3NWUtMDUsIC02LjgyOTA3NzE0ODQzNzVlLTA1LCAtNy4wMTA5NjE5MTQwNjI1ZS0wNSwgLTcuMTk1NjUzNTMzOTM1NTQ2ZS0wNSwgLTcuMzgxNjI3NjU1MDI5Mjk2ZS0wNSwgLTcuNTY3OTc5NDMxMTUyMzQzZS0wNSwgLTcuNzU0NDM5NTQ0Njc3NzM0ZS0wNSwgLTcuOTM5NDk2NjEyNTQ4ODI4ZS0wNSwgLTguMTIxNzEyNDkzODk2NDg1ZS0wNSwgLTguMjk4MDEwMjUzOTA2MjVlLTA1LCAtOC40NjI2NDgwMTAyNTM5MDZlLTA1LCAtOC42MTA4NTk2ODAxNzU3OGUtMDUsIC04LjczODY5ODU3Nzg4MDg1OWUtMDUsIC04Ljg0MzExNjc2MDI1MzkwNmUtMDUsIC04LjkyMzAzMjM3OTE1MDM5ZS0wNSwgLTguOTc3ODA4MzgwMTI2OTUzZS0wNSwgLTkuMDA3MDMyMDEyOTM5NDUzZS0wNSwgLTkuMDExNjY3NjMzMDU2NjRlLTA1LCAtOC45OTM2MzI1MDczMjQyMThlLTA1LCAtOC45NTUwMTQwMzgwODU5MzdlLTA1LCAtOC44OTg0Nzc5MzU3OTEwMTZlLTA1LCAtOC44MjYxMzIyMDIxNDg0MzhlLTA1LCAtOC43MzkyNzE1NDU0MTAxNTVlLTA1LCAtOC42Mzk4NzQyNjc1NzgxMjVlLTA1LCAtOC41MzAwOTc5NjE0MjU3ODFlLTA1LCAtOC40MTI1OTQ2MDQ0OTIxODdlLTA1LCAtOC4yOTA5NjA2OTMzNTkzNzRlLTA1LCAtOC4xNjgwNTQxOTkyMTg3NDllLTA1LCAtOC4wNDU5NjQwNTAyOTI5NjllLTA1LCAtNy45MjY1NzQ3MDcwMzEyNWUtMDUsIC03LjgxMTE5MTU1ODgzNzg5ZS0wNSwgLTcuNzAwODIzOTc0NjA5Mzc1ZS0wNSwgLTcuNTk2NDM4NTk4NjMyODEyZS0wNSwgLTcuNDk4MzAxNjk2Nzc3MzQzZS0wNSwgLTcuNDA1OTU4NTU3MTI4OTA1ZS0wNSwgLTcuMzE5MDY2NjE5ODczMDQ3ZS0wNSwgLTcuMjM3Mjc0OTMyODYxMzI4ZS0wNSwgLTcuMTYwMzU0NjE0MjU3ODEzZS0wNSwgLTcuMDg4NDA5NDIzODI4MTI1ZS0wNSwgLTcuMDIxMjg4Mjk5NTYwNTQ2ZS0wNSwgLTYuOTU4NjIxOTc4NzU5NzY1ZS0wNSwgLTYuOTAwMDIxMzYyMzA0Njg3ZS0wNSwgLTYuODQ0OTkyMDY1NDI5Njg3ZS0wNSwgLTYuNzkzMTgxNjEwMTA3NDIyZS0wNSwgLTYuNzQ0NDI3NDkwMjM0Mzc0ZS0wNSwgLTYuNjk4NTIxNDIzMzM5ODQzZS0wNSwgLTYuNjU1MjI1MzcyMzE0NDUzZS0wNSwgLTYuNjE0Mzk4MTkzMzU5Mzc0ZS0wNSwgLTYuNTc1OTE3ODE2MTYyMTFlLTA1LCAtNi41Mzk4MDQwNzcxNDg0MzdlLTA1LCAtNi41MDYyNDE2MDc2NjYwMTVlLTA1LCAtNi40NzUzMDM2NDk5MDIzNDNlLTA1LCAtNi40NDY5NjM1MDA5NzY1NjJlLTA1LCAtNi40MjExOTQ0NTgwMDc4MTJlLTA1LCAtNi4zOTc5MjE3NTI5Mjk2ODdlLTA1LCAtNi4zNzcxMDMwNDI2MDI1MzhlLTA1LCAtNi4zNTg3NTM5NjcyODUxNTZlLTA1LCAtNi4zNDI4NTg1MDUyNDkwMjRlLTA1LCAtNi4zMjkzNjEzNDMzODM3ODhlLTA1LCAtNi4zMTgyNjg1ODUyMDUwNzhlLTA1LCAtNi4zMDk2Mjk4MjE3NzczNDRlLTA1LCAtNi4zMDM1MjUxNjE3NDMxNjRlLTA1LCAtNi4zMDAwNzg1ODI3NjM2NzFlLTA1LCAtNi4yOTk0MDg3MjE5MjM4MjdlLTA1LCAtNi4zMDE2MDkwMzkzMDY2NGUtMDUsIC02LjMwNjc3ODcxNzA0MTAxNWUtMDUsIC02LjMxNTAzNTYyOTI3MjQ2ZS0wNSwgLTYuMzI2NTA2ODA1NDE5OTIxZS0wNSwgLTYuMzQxMzI2NTIyODI3MTQ5ZS0wNSwgLTYuMzU5NjE5OTAzNTY0NDUzZS0wNSwgLTYuMzgxNDkxODUxODA2NjRlLTA1LCAtNi40MDcwMzczNTM1MTU2MjRlLTA1LCAtNi40MzYzNDMzODM3ODkwNjNlLTA1LCAtNi40Njk0ODM5NDc3NTM5MDdlLTA1LCAtNi41MDY1MDkzOTk0MTQwNjJlLTA1LCAtNi41NDc0MzE5NDU4MDA3ODFlLTA1LCAtNi41OTIyMjcxNzI4NTE1NjJlLTA1LCAtNi42NDA4Mzg2MjMwNDY4NzRlLTA1LCAtNi42OTMxOTkxNTc3MTQ4NDNlLTA1LCAtNi43NDkyMjI1NjQ2OTcyNjVlLTA1LCAtNi44MDg3OTUxNjYwMTU2MjVlLTA1LCAtNi44NzE3NzUwNTQ5MzE2NDFlLTA1LCAtNi45Mzc5OTQzODQ3NjU2MjRlLTA1LCAtNy4wMDcyNjI0MjA2NTQyOTdlLTA1LCAtNy4wNzkzNzc3NDY1ODIwM2UtMDUsIC03LjE1NDExOTg3MzA0Njg3NWUtMDUsIC03LjIzMTI0NTQyMjM2MzI4MWUtMDUsIC03LjMxMDQ4ODg5MTYwMTU2MmUtMDUsIC03LjM5MTU1NTc4NjEzMjgxMmUtMDUsIC03LjQ3NDEyNjQzNDMyNjE3MWUtMDUsIC03LjU1Nzg2OTcyMDQ1ODk4NGUtMDUsIC03LjY0MjQzMDExNDc0NjA5M2UtMDUsIC03LjcyNzQyNjkxMDQwMDM5ZS0wNSwgLTcuODEyNDYxODUzMDI3MzQ0ZS0wNSwgLTcuODk3MTE3NjE0NzQ2MDkzZS0wNSwgLTcuOTgwOTYwODQ1OTQ3MjY1ZS0wNSwgLTguMDYzNTU4OTU5OTYwOTM3ZS0wNSwgLTguMTQ0NDkyMzQwMDg3ODllLTA1LCAtOC4yMjMzNDgyMzYwODM5ODRlLTA1LCAtOC4yOTk3MTg0NzUzNDE3OTZlLTA1LCAtOC4zNzMyMDU1NjY0MDYyNWUtMDUsIC04LjQ0MzQyMDQxMDE1NjI1ZS0wNSwgLTguNTA5OTk1MjY5Nzc1MzllLTA1LCAtOC41NzI2MDU4OTU5OTYwOTRlLTA1LCAtOC42MzA5NDQ4MjQyMTg3NWUtMDUsIC04LjY4NDcwNDU4OTg0Mzc1ZS0wNSwgLTguNzMzNjAwNjE2NDU1MDc4ZS0wNSwgLTguNzc3MzY0MzQ5MzY1MjM0ZS0wNSwgLTguODE1NzQ4NTk2MTkxNDA2ZS0wNSwgLTguODQ4NTU3MjgxNDk0MTRlLTA1LCAtOC44NzU2MTExMTQ1MDE5NTNlLTA1LCAtOC44OTY3MzkxOTY3NzczNDNlLTA1LCAtOC45MTE4MTE4Mjg2MTMyODFlLTA1LCAtOC45MjA3MzY2OTQzMzU5MzdlLTA1LCAtOC45MjM0NTQyODQ2Njc5NjhlLTA1LCAtOC45MTk5NDg1Nzc4ODA4NTllLTA1LCAtOC45MTAyMjY0NDA0Mjk2ODdlLTA1LCAtOC44OTQyOTI0NDk5NTExNzFlLTA1LCAtOC44NzIxODQ3NTM0MTc5NjllLTA1LCAtOC44NDM5NjY2NzQ4MDQ2ODdlLTA1LCAtOC44MDk3MjM2NjMzMzAwNzdlLTA1LCAtOC43Njk1OTUzMzY5MTQwNjJlLTA1LCAtOC43MjM3NTI1OTM5OTQxNGUtMDUsIC04LjY3MjM4MzExNzY3NTc4MWUtMDUsIC04LjYxNTcxMTk3NTA5NzY1NmUtMDUsIC04LjU1Mzk5OTMyODYxMzI4MWUtMDUsIC04LjQ4NzUzMzU2OTMzNTkzN2UtMDUsIC04LjQxNjY1MzQ0MjM4MjgxMWUtMDUsIC04LjM0MTcxNjc2NjM1NzQyMmUtMDUsIC04LjI2MzA0MTY4NzAxMTcxOWUtMDUsIC04LjE4MDk0Nzg3NTk3NjU2M2UtMDUsIC04LjA5NTc3MDI2MzY3MTg3NWUtMDUsIC04LjAwNzg0MTQ5MTY5OTIxOGUtMDUsIC03LjkxNzQ5MDM4Njk2Mjg5MWUtMDUsIC03LjgyNTAyOTc1NDYzODY3MmUtMDUsIC03LjczMDY5MzgxNzEzODY3MWUtMDUsIC03LjYzNDcwOTE2NzQ4MDQ2OWUtMDUsIC03LjUzNzM5MjQyNTUzNzEwOWUtMDUsIC03LjQzOTA4Mzg2MjMwNDY4N2UtMDUsIC03LjM0MDE0NzM5OTkwMjM0M2UtMDUsIC03LjI0MDk4ODE1OTE3OTY4N2UtMDUsIC03LjE0MjAyMTE3OTE5OTIxOGUtMDUsIC03LjA0Mzc0NDY1OTQyMzgyOGUtMDUsIC02Ljk0NjgwNzg2MTMyODEyNGUtMDUsIC02Ljg1MTg3NjgzMTA1NDY4N2UtMDUsIC02Ljc1OTQ4NjM4OTE2MDE1NmUtMDUsIC02LjY3MDEzMTY4MzM0OTYxZS0wNSwgLTYuNTg0MjcxMjQwMjM0Mzc1ZS0wNSwgLTYuNTAyMzIyMzg3Njk1MzEzZS0wNSwgLTYuNDI0ODQyODM0NDcyNjU2ZS0wNSwgLTYuMzUyMzg5OTA3ODM2OTE0ZS0wNSwgLTYuMjg1NDEzMzYwNTk1NzAzZS0wNSwgLTYuMjI0NDc3MDA1MDA0ODgzZS0wNSwgLTYuMTcwMjY1MTk3NzUzOTA1ZS0wNSwgLTYuMTIzNDkwOTA1NzYxNzE5ZS0wNSwgLTYuMDg1MTIwMzkxODQ1NzAzZS0wNSwgLTYuMDU2MTk1ODMxMjk4ODI4ZS0wNSwgLTYuMDM3MzM5NDAxMjQ1MTE3ZS0wNSwgLTYuMDI5MDMwOTkwNjAwNTg1M2UtMDUsIC02LjAzMTUwMjUzMjk1ODk4NGUtMDUsIC02LjA0NDYxODIyNTA5NzY1NmUtMDUsIC02LjA2ODc4NTg1ODE1NDI5N2UtMDUsIC02LjEwNDczMjg5NDg5NzQ2ZS0wNSwgLTYuMTUyOTU2MzkwMzgwODU5ZS0wNSwgLTYuMjE0MzQ0Nzg3NTk3NjU2ZS0wNSwgLTYuMjkwMTM4MjQ0NjI4OTA2ZS0wNSwgLTYuMzgxNzk1NTAxNzA4OTg0ZS0wNSwgLTYuNDkxNzUxMDk4NjMyODEyZS0wNSwgLTYuNjIyMzczMTk5NDYyODllLTA1LCAtNi43NzQ1NjM1OTg2MzI4MTJlLTA1LCAtNi45NDg2OTIzMjE3NzczNDNlLTA1LCAtNy4xNDQyOTc3OTA1MjczNDRlLTA1LCAtNy4zNTk5NzQ2NzA0MTAxNTZlLTA1LCAtNy41OTUzMTA5NzQxMjEwOTNlLTA1LCAtNy44NDk3Mzc1NDg4MjgxMjVlLTA1LCAtOC4xMjE4MjAwNjgzNTkzNzVlLTA1LCAtOC40MTEwNTgwNDQ0MzM1OTRlLTA1LCAtOC43MTYyNDYwMzI3MTQ4NDNlLTA1LCAtOS4wMzQ5ODIyOTk4MDQ2ODdlLTA1LCAtOS4zNjU2NDQ4MzY0MjU3OGUtMDUsIC05LjcwNTIzODM0MjI4NTE1NWUtMDUsIC0wLjAwMDEwMDQ3OTk4MDQ2ODc1LCAtMC4wMDAxMDM4NzA0Mzc2MjIwNzAzLCAtMC4wMDAxMDcxMzA2MDc2MDQ5ODA0NiwgLTAuMDAwMTEwMTU2OTUxOTA0Mjk2ODgsIC0wLjAwMDExMjg3NzU1NTg0NzE2Nzk2LCAtMC4wMDAxMTUyMzMxNjk1NTU2NjQwNSwgLTAuMDAwMTE3MTcwMDIxMDU3MTI4OSwgLTAuMDAwMTE4NjU1MzY0OTkwMjM0MzcsIC0wLjAwMDExOTY0NzM5MjI3Mjk0OTIyLCAtMC4wMDAxMjAxMDk2OTU0MzQ1NzAzMSwgLTAuMDAwMTIwMDM5NzY0NDA0Mjk2ODcsIC0wLjAwMDExOTQyNTg4MDQzMjEyODksIC0wLjAwMDExODI2MTc4NzQxNDU1MDc3LCAtMC4wMDAxMTY1NzMwMTMzMDU2NjQwNiwgLTAuMDAwMTE0Mzc0OTM4OTY0ODQzNzQsIC0wLjAwMDExMTcxMTI0MjY3NTc4MTI1LCAtMC4wMDAxMDg2ODQyNDIyNDg1MzUxNSwgLTAuMDAwMTA1NDExMTc4NTg4ODY3MTksIC0wLjAwMDEwMjA1MjIzMDgzNDk2MDkzLCAtOS44ODExMTk1MzczNTM1MTVlLTA1LCAtOS41ODYzOTIyMTE5MTQwNjJlLTA1LCAtOS4zMzc4MzcyMTkyMzgyOGUtMDUsIC05LjE1MzY2MjEwOTM3NWUtMDUsIC05LjA0NzEwNjkzMzU5Mzc1ZS0wNSwgLTkuMDMzNDE0NDU5MjI4NTE1ZS0wNSwgLTkuMTMyNDg4MjUwNzMyNDIxZS0wNSwgLTkuMzUyMzcxMjE1ODIwMzExZS0wNSwgLTkuNjkzMjAzNzM1MzUxNTYzZS0wNSwgLTAuMDAwMTAxNDU2NDA1NjM5NjQ4NDMsIC0wLjAwMDEwNjc4MDEyODQ3OTAwMzksIC0wLjAwMDExMjU1ODQ3MTY3OTY4NzUsIC0wLjAwMDExODUwOTQyMjMwMjI0NjA4LCAtMC4wMDAxMjQxOTUyODk2MTE4MTY0LCAtMC4wMDAxMjkwNDYyOTUxNjYwMTU2LCAtMC4wMDAxMzI2MTU0NDc5OTgwNDY4OCwgLTAuMDAwMTM0NTI5MzI3MzkyNTc4MTIsIC0wLjAwMDEzNDY5ODI1NzQ0NjI4OTA1LCAtMC4wMDAxMzM2Mzg2NDEzNTc0MjE4NywgLTAuMDAwMTMxOTU0NTU5MzI2MTcxODgsIC0wLjAwMDEzMDA0Njc2ODE4ODQ3NjU3LCAtMC4wMDAxMjg0NTE2NzU0MTUwMzkwNSwgLTAuMDAwMTI3NjY2NjU2NDk0MTQwNjIsIC0wLjAwMDEyNzkzODYxMzg5MTYwMTU2LCAtMC4wMDAxMjk0OTI1NTM3MTA5Mzc1LCAtMC4wMDAxMzIwMDcwNjQ4MTkzMzU5MiwgLTAuMDAwMTMzOTk4NjU3MjI2NTYyNSwgLTAuMDAwMTMzNDM1NDI0ODA0Njg3NSwgLTAuMDAwMTI4MzEyODA1MTc1NzgxMjUsIC0wLjAwMDExNjQxOTM4NzgxNzM4MjgsIC05LjU1NjE0MDEzNjcxODc1ZS0wNSwgLTYuMzU2NzM3MTM2ODQwODJlLTA1LCAtMS43ODQ5NjQ3NTIxOTcyNjU0ZS0wNSwgNC4zNTMwNzMxMjAxMTcxODc1ZS0wNSwgMC4wMDAxMTk3ODg1NTg5NTk5NjA5MywgMC4wMDAyMDc2MzA2NDU3NTE5NTMxMiwgMC4wMDAzMDM1MzE5NTE5MDQyOTY5LCAwLjAwMDQwNDc1ODg1MDA5NzY1NjI0LCAwLjAwMDUxMTk3MzI2NjYwMTU2MjQsIDAuMDAwNjI3MjUxMTU5NjY3OTY4NywgMC4wMDA3NDcyOTcyNDEyMTA5Mzc1LCAwLjAwMDg2MjA3NDU4NDk2MDkzNzQsIDAuMDAwOTU0NDQxMjIzMTQ0NTMxMiwgMC4wMDEwMDY3OTE1MDM5MDYyNSwgMC4wMDEwMTAyNjc1MTcwODk4NDM2LCAwLjAwMDk2NzE4NTA1ODU5Mzc0OTksIDAuMDAwODkwMzY2ODgyMzI0MjE4OCwgMC4wMDA3OTQyNjU3NDcwNzAzMTI1LCAwLjAwMDY4ODc5ODY0NTAxOTUzMTIsIDAuMDAwNTc3OTY4MDc4NjEzMjgxMiwgMC4wMDA0NjA2MzQ0NjA0NDkyMTg3LCAwLjAwMDMzNzQ2MzcxNDU5OTYwOTM0LCAwLjAwMDIxMjUxMjYwMzc1OTc2NTYsIDkuMjQ5NzY0MjUxNzA4OTg0ZS0wNSwgLTEuNDM0OTc5NjI5NTE2NjAxNWUtMDUsIC0wLjAwMDEwMjc0MjY5ODY2OTQzMzU5LCAtMC4wMDAxNzA3ODY2MjEwOTM3NSwgLTAuMDAwMjE4NjMzMzkyMzMzOTg0MzcsIC0wLjAwMDI0ODI4ODc3MjU4MzAwNzgsIC0wLjAwMDI2MTgzMzUyNjYxMTMyODEsIC0wLjAwMDI2MDg1MTcxNTA4Nzg5MDYzLCAtMC4wMDAyNDgxOTcwMzY3NDMxNjQwNCwgLTAuMDAwMjI3NDEzNzU3MzI0MjE4NzMsIC0wLjAwMDIwMTk1MzAzMzQ0NzI2NTYyLCAtMC4wMDAxNzUwNzQyNzk3ODUxNTYyNSwgLTAuMDAwMTQ4Njc1NzY1OTkxMjEwOTQsIC0wLjAwMDEyMzY3MDA0Mzk0NTMxMjUsIC0wLjAwMDEwMTE3MDgyOTc3Mjk0OTIxLCAtOC4yNjQ2MzE2NTI4MzIwMzFlLTA1LCAtNi45MDgyMDkyMjg1MTU2MjRlLTA1LCAtNi4wNjExMjQwMzg2OTYyODg1ZS0wNSwgLTUuNjUyMzM5OTM1MzAyNzM0ZS0wNSwgLTUuNTY1NjAyMTExODE2NDA2ZS0wNSwgLTUuNzM5MjQxNzkwNzcxNDg0NGUtMDUsIC02LjEzODQ3NjE4MTAzMDI3M2UtMDUsIC02LjY5MzA1ODc3Njg1NTQ2OWUtMDUsIC03LjI3MDQ5MjU1MzcxMDkzN2UtMDUsIC03LjcwNzcwMjYzNjcxODc1ZS0wNSwgLTcuOTA1NTcxNzQ2ODI2MTcyZS0wNSwgLTcuODQ4Njg0NjkyMzgyODEzZS0wNSwgLTcuNTY5MTcxMTQyNTc4MTI1ZS0wNSwgLTcuMTAzNDM0NzUzNDE3OTY4ZS0wNSwgLTYuNDgxMTE5NTM3MzUzNTE1ZS0wNSwgLTUuNzQwODM5Mzg1OTg2MzI4ZS0wNSwgLTQuOTY0ODY5Njg5OTQxNDA2ZS0wNSwgLTQuMjY4ODYyOTE1MDM5MDYyZS0wNSwgLTMuNzI4MDAxMDIyMzM4ODY3ZS0wNSwgLTMuMzY4OTM1Nzc1NzU2ODM2ZS0wNSwgLTMuMTg1NzI5OTgwNDY4NzVlLTA1LCAtMy4xNDgyNjg4OTAzODA4NTllLTA1LCAtMy4yMjk4NDkyNDMxNjQwNjI1ZS0wNSwgLTMuNDA4Nzg1NjI5MjcyNDYxZS0wNSwgLTMuNjQ2OTAzMjI4NzU5NzY2ZS0wNSwgLTMuODk2MDg5MTcyMzYzMjgxNGUtMDUsIC00LjEyNTMwNTE3NTc4MTI1ZS0wNSwgLTQuMzE3NTU5MDUxNTEzNjcxNGUtMDUsIC00LjQ2Njg2NzA2NTQyOTY4NzRlLTA1LCAtNC41NzgzNjgzNzc2ODU1NDdlLTA1LCAtNC42NTM2ODI3MDg3NDAyMzRlLTA1LCAtNC42OTAxNzE4MTM5NjQ4NDNlLTA1LCAtNC42ODg0ODg3Njk1MzEyNWUtMDUsIC00LjY0OTE3MjU5MjE2MzA4NmUtMDUsIC00LjU2OTIxOTU4OTIzMzM5OGUtMDUsIC00LjQ0NjkyMTUzOTMwNjY0MDRlLTA1LCAtNC4yODE0NDE4NzkyNzI0NjFlLTA1LCAtNC4wNzI3Mzk0MTA0MDAzOTA1ZS0wNSwgLTMuODI0NTIzMTYyODQxNzk3ZS0wNSwgLTMuNTQxMzI2MTQxMzU3NDIyZS0wNSwgLTMuMjI2NzUwNTY0NTc1MTk1NWUtMDUsIC0yLjg4MzkwMDgzMzEyOTg4MjZlLTA1LCAtMi41MTUyNTg3ODkwNjI0OTk4ZS0wNSwgLTIuMTIzMDU0ODg1ODY0MjU3OGUtMDUsIC0xLjcxMDAwODIzOTc0NjA5MzdlLTA1LCAtMS4yNzg1MDc4MDQ4NzA2MDUzZS0wNSwgLTguMjk5MzQ0MDYyODA1MTc2ZS0wNiwgLTMuNjY0NTM0ODA3MjA1MmUtMDYsIDEuMDkwMDUzNDM5MTQwMzE5OGUtMDYsIDUuOTE4MzA3MzA0MzgyMzIzNWUtMDYsIDEuMDc1ODUyMzk0MTA0MDAzOGUtMDUsIDEuNTU3MDkxMjM2MTE0NTAyZS0wNSwgMi4wMzM4NDQ3NTcwODAwNzgyZS0wNSwgMi41MDU5NjQ0Njk5MDk2Njc4ZS0wNSwgMi45NzQ3MjA1NzM0MjUyOTNlLTA1LCAzLjQ0MTM4Mzc0MzI4NjEzM2UtMDUsIDMuOTA3MDg5MjMzMzk4NDM3N2UtMDUsIDQuMzczNzk2MDgxNTQyOTY4NWUtMDUsIDQuODQzOTM4MDY0NTc1MTk1M2UtMDUsIDUuMzE5MzQ4NTI2MDAwOTc2NGUtMDUsIDUuODAxODk2Mjg2MDEwNzQyZS0wNSwgNi4yOTMwMDYxMzQwMzMyMDNlLTA1LCA2Ljc5MzU4NTIwNTA3ODEyNGUtMDUsIDcuMzA1NTY5NDU4MDA3ODEyZS0wNSwgNy44MzA5NDQ4MjQyMTg3NDllLTA1LCA4LjM3MTc1MTQwMzgwODU5NGUtMDUsIDguOTMwNjg1NDI0ODA0Njg3ZS0wNSwgOS41MDkzMTM5NjQ4NDM3NWUtMDUsIDAuMDAwMTAxMDc3NjEzODMwNTY2NDEsIDAuMDAwMTA3MjU1OTIwNDEwMTU2MjQsIDAuMDAwMTEzNjExNTU3MDA2ODM1OTMsIDAuMDAwMTIwMTE3MTAzNTc2NjYwMTUsIDAuMDAwMTI2NzUsIDAuMDAwMTMzNDg0NTg4NjIzMDQ2ODgsIDAuMDAwMTQwMjkwMzc0NzU1ODU5MzcsIDAuMDAwMTQ3MTQ2MTc5MTk5MjE4NzQsIDAuMDAwMTU0MDI1Nzg3MzUzNTE1NjMsIDAuMDAwMTYwODk3ODg4MTgzNTkzNzQsIDAuMDAwMTY3NzM2OTA3OTU4OTg0MzcsIDAuMDAwMTc0NTEzNzYzNDI3NzM0MzYsIDAuMDAwMTgxMjA0MzE1MTg1NTQ2ODcsIDAuMDAwMTg3Nzk2MjY0NjQ4NDM3NSwgMC4wMDAxOTQyNzc2MTg0MDgyMDMxMSwgMC4wMDAyMDA2Mzg4NzAyMzkyNTc4LCAwLjAwMDIwNjg4ODkzMTI3NDQxNDA1LCAwLjAwMDIxMzA0NDg3NjA5ODYzMjgsIDAuMDAwMjE5MTMyMjAyMTQ4NDM3NDgsIDAuMDAwMjI1MTkwMzk5MTY5OTIxODcsIDAuMDAwMjMxMjM2OTk5NTExNzE4NzMsIDAuMDAwMjM3MjczMTkzMzU5Mzc0OTgsIDAuMDAwMjQzMzAxMzMwNTY2NDA2MjUsIDAuMDAwMjQ5MzA5MzI2MTcxODc1LCAwLjAwMDI1NTI4ODM2MDU5NTcwMzEsIDAuMDAwMjYxMjM3NDI2NzU3ODEyNSwgMC4wMDAyNjcxMzkzNzM3NzkyOTY4NSwgMC4wMDAyNzI5NjcwNDEwMTU2MjQ5NywgMC4wMDAyNzg2ODk4ODAzNzEwOTM3LCAwLjAwMDI4NDI1ODkxMTEzMjgxMjUsIDAuMDAwMjg5NjEyNTE4MzEwNTQ2ODQsIDAuMDAwMjk0NjgzNTYzMjMyNDIxODcsIDAuMDAwMjk5MzY4NDY5MjM4MjgxMjYsIDAuMDAwMzAzNTM5MDYyNSwgMC4wMDAzMDcwNjM4NDI3NzM0Mzc0NiwgMC4wMDAzMDk4MDIzOTg2ODE2NDA2LCAwLjAwMDMxMTY0NzE4NjI3OTI5Njg2LCAwLjAwMDMxMjUxNzgyMjI2NTYyNSwgMC4wMDAzMTIzMzA0NDQzMzU5Mzc1LCAwLjAwMDMxMTAxNDgzMTU0Mjk2ODczLCAwLjAwMDMwODUwNjEwMzUxNTYyNSwgMC4wMDAzMDQ3NDI3NjczMzM5ODQ0LCAwLjAwMDI5OTY5MTUyODMyMDMxMjUsIDAuMDAwMjkzMzM5NDE2NTAzOTA2MiwgMC4wMDAyODU2NzA3NzYzNjcxODc0NiwgMC4wMDAyNzY2OTE2NTAzOTA2MjUsIDAuMDAwMjY2NDM5OTcxOTIzODI4MTQsIDAuMDAwMjU0OTc0MTY2ODcwMTE3MTYsIDAuMDAwMjQyNDA3Mzc5MTUwMzkwNjIsIDAuMDAwMjI4ODk2NTkxMTg2NTIzNDMsIDAuMDAwMjE0NjAyNjkxNjUwMzkwNjIsIDAuMDAwMTk5Njk0NDQyNzQ5MDIzNDQsIDAuMDAwMTg0MzIzMzMzNzQwMjM0MzYsIDAuMDAwMTY4NjI5NzYwNzQyMTg3NDgsIDAuMDAwMTUyNzY5NzE0MzU1NDY4NzQsIDAuMDAwMTM2OTAzOTAwMTQ2NDg0MzYsIDAuMDAwMTIxMTkwNDM3MzE2ODk0NTMsIDAuMDAwMTA1Nzc0Nzg3OTAyODMyMDMsIDkuMDc3OTUxMDQ5ODA0Njg4ZS0wNSwgNy42MzE2MzIyMzI2NjYwMTVlLTA1LCA2LjI1MDg4MzEwMjQxNjk5MmUtMDUsIDQuOTQ2NzkyNjAyNTM5MDYyNWUtMDUsIDMuNzI3MDUzODMzMDA3ODEyZS0wNSwgMi41OTY3NDY2MzU0MzcwMTE3ZS0wNSwgMS41NTYxMDYxODU5MTMwODU3ZS0wNSwgNi4wMTU4Nzc3MjM2OTM4NDdlLTA2LCAtMi43MDU0NTQ4MjYzNTQ5ODA1ZS0wNiwgLTEuMDY0NTM1NjE3ODI4MzY5ZS0wNSwgLTEuNzg0ODEzMzA4NzE1ODIwM2UtMDUsIC0yLjQzNjYzMjkxOTMxMTUyMzVlLTA1LCAtMy4wMjcxNTM3NzgwNzYxNzE3ZS0wNSwgLTMuNTY1MjU5NTUyMDAxOTUzZS0wNSwgLTQuMDYwMzAyMzUyOTA1MjczNGUtMDUsIC00LjUxOTg4MDY3NjI2OTUzMWUtMDUsIC00Ljk1MDM1NDAwMzkwNjI1ZS0wNSwgLTUuMzU4MjEzMDQzMjEyODkxZS0wNSwgLTUuNzUxMDA0NzkxMjU5NzY1ZS0wNSwgLTYuMTM1OTM1OTc0MTIxMDkzZS0wNSwgLTYuNTE4MjM1MDE1ODY5MTRlLTA1LCAtNi45MDEwNDA2NDk0MTQwNjNlLTA1LCAtNy4yODQ3NTM0MTc5Njg3NDllLTA1LCAtNy42NjgzOTIxODEzOTY0ODRlLTA1LCAtOC4wNTExOTMyMzczMDQ2ODdlLTA1LCAtOC40MzIzMjU3NDQ2Mjg5MDZlLTA1LCAtOC44MTA0MzYyNDg3NzkyOTZlLTA1LCAtOS4xODI5ODI2MzU0OTgwNDZlLTA1LCAtOS41NDY0MTQxODQ1NzAzMTJlLTA1LCAtOS44OTYwMjQzMjI1MDk3NjZlLTA1LCAtMC4wMDAxMDIyNjY4NzYyMjA3MDMxMiwgLTAuMDAwMTA1MzQ5OTIyMTgwMTc1NzgsIC0wLjAwMDEwODE4NDYzODk3NzA1MDc3LCAtMC4wMDAxMTA3NDUzNjEzMjgxMjUsIC0wLjAwMDExMzAwNjkxOTg2MDgzOTg0LCAtMC4wMDAxMTQ5NDc3NjkxNjUwMzkwNiwgLTAuMDAwMTE2NTU1MjgyNTkyNzczNDMsIC0wLjAwMDExNzgzMTY4NzkyNzI0NjA4LCAtMC4wMDAxMTg3OTI4NjE5Mzg0NzY1NiwgLTAuMDAwMTE5NDU0NzgwNTc4NjEzMjcsIC0wLjAwMDExOTgzMjAxNTk5MTIxMDkzLCAtMC4wMDAxMTk5NDAzNzYyODE3MzgyOCwgLTAuMDAwMTE5Nzk4MDk1NzAzMTI1LCAtMC4wMDAxMTk0MzE1MjYxODQwODIwMywgLTAuMDAwMTE4ODcxMzMwMjYxMjMwNDcsIC0wLjAwMDExODE1MTczMzM5ODQzNzUsIC0wLjAwMDExNzMwOTIxOTM2MDM1MTU2LCAtMC4wMDAxMTYzNzIzMjIwODI1MTk1MywgLTAuMDAwMTE1MzY0NDAyNzcwOTk2MDgsIC0wLjAwMDExNDMwODAzNjgwNDE5OTIyLCAtMC4wMDAxMTMyMjIzMjgxODYwMzUxNSwgLTAuMDAwMTEyMTIzMjE0NzIxNjc5NjgsIC0wLjAwMDExMTAyMzkyNTc4MTI1LCAtMC4wMDAxMDk5MzA4MjQyNzk3ODUxNSwgLTAuMDAwMTA4ODQ0NjI3MzgwMzcxMDksIC0wLjAwMDEwNzc2ODM5NDQ3MDIxNDg0LCAtMC4wMDAxMDY3MDU5NjMxMzQ3NjU2MiwgLTAuMDAwMTA1NjYwMjI0OTE0NTUwNzcsIC0wLjAwMDEwNDYzNDM1MzYzNzY5NTMxLCAtMC4wMDAxMDM2Mjg1NzA1NTY2NDA2MiwgLTAuMDAwMTAyNjQxMjQyOTgwOTU3MDMsIC0wLjAwMDEwMTY3MDc3NjM2NzE4NzQ5LCAtMC4wMDAxMDA3MTUwMTkyMjYwNzQyMSwgLTkuOTc3MjM4NDY0MzU1NDY4ZS0wNSwgLTkuODg0MjIyNDEyMTA5Mzc0ZS0wNSwgLTkuNzkyMzkyNzMwNzEyODllLTA1LCAtOS43MDE3NDAyNjQ4OTI1NzhlLTA1LCAtOS42MTIzMzU5NjgwMTc1NzhlLTA1LCAtOS41MjQyNjM3NjM0Mjc3MzRlLTA1LCAtOS40Mzc2OTIyNjA3NDIxODhlLTA1LCAtOS4zNTI4ODQ2NzQwNzIyNjVlLTA1LCAtOS4yNjk5ODQ0MzYwMzUxNTZlLTA1LCAtOS4xODkwMzgwODU5Mzc0OTllLTA1LCAtOS4xMTAwNjc3NDkwMjM0MzdlLTA1LCAtOS4wMzMwMDE3MDg5ODQzNzVlLTA1LCAtOC45NTc3NzQzNTMwMjczNDNlLTA1LCAtOC44ODQzNTUxNjM1NzQyMTllLTA1LCAtOC44MTI2NjE3NDMxNjQwNjJlLTA1LCAtOC43NDI1ODk1NjkwOTE3OTdlLTA1LCAtOC42NzQwOTIxMDIwNTA3ODFlLTA1LCAtOC42MDcxNjA5NDk3MDcwMzFlLTA1LCAtOC41NDE4MjEyODkwNjI1ZS0wNSwgLTguNDc4MTY1NDM1NzkxMDE2ZS0wNSwgLTguNDE2MzA0MDE2MTEzMjhlLTA1LCAtOC4zNTYzNTkxMDAzNDE3OTdlLTA1LCAtOC4yOTg1MDQ2Mzg2NzE4NzVlLTA1LCAtOC4yNDI5MzY3MDY1NDI5NjhlLTA1LCAtOC4xODk4NzY1NTYzOTY0ODRlLTA1LCAtOC4xMzk1ODI4MjQ3MDcwMzFlLTA1LCAtOC4wOTIzNDE2MTM3Njk1M2UtMDUsIC04LjA0ODQ1NDI4NDY2Nzk2OWUtMDUsIC04LjAwODIzMjExNjY5OTIxOGUtMDUsIC03Ljk3MTk4MTgxMTUyMzQzN2UtMDUsIC03LjkzOTk5OTM4OTY0ODQzOGUtMDUsIC03LjkxMjU3MTcxNjMwODU5M2UtMDUsIC03Ljg4OTk2OTYzNTAwOTc2NWUtMDUsIC03Ljg3MjQzODA0OTMxNjQwNmUtMDUsIC03Ljg2MDE5Mjg3MTA5Mzc1ZS0wNSwgLTcuODUzNDExODY1MjM0Mzc1ZS0wNSwgLTcuODUyMjQ2ODU2Njg5NDUzZS0wNSwgLTcuODU2ODM3NDYzMzc4OTA2ZS0wNSwgLTcuODY3Mjk1ODM3NDAyMzQzZS0wNSwgLTcuODgzNzEzNTMxNDk0MTRlLTA1LCAtNy45MDYxNjA3MzYwODM5ODRlLTA1LCAtNy45MzQ2ODM5OTA0Nzg1MTVlLTA1LCAtNy45NjkyOTQ3Mzg3Njk1MzFlLTA1LCAtOC4wMDk5OTI5ODA5NTcwMzFlLTA1LCAtOC4wNTY3NTQzMDI5Nzg1MTVlLTA1LCAtOC4xMDk1MjE0ODQzNzQ5OTllLTA1LCAtOC4xNjgyMTgyMzEyMDExNzFlLTA1LCAtOC4yMzI3MzQ2ODAxNzU3OGUtMDUsIC04LjMwMjkwNTI3MzQzNzVlLTA1LCAtOC4zNzg1MjE3Mjg1MTU2MjRlLTA1LCAtOC40NTkzMjc2OTc3NTM5MDZlLTA1LCAtOC41NDUwMTgwMDUzNzEwOTNlLTA1LCAtOC42MzUyNDA5MzYyNzkyOTZlLTA1LCAtOC43Mjk2MDM1NzY2NjAxNTVlLTA1LCAtOC44Mjc2NTE5Nzc1MzkwNjJlLTA1LCAtOC45Mjg4OTE3NTQxNTAzOWUtMDUsIC05LjAzMjc5MDM3NDc1NTg1OWUtMDUsIC05LjEzODc4NjMxNTkxNzk2OGUtMDUsIC05LjI0NjI5NTE2NjAxNTYyNWUtMDUsIC05LjM1NDcwNTA0NzYwNzQyMWUtMDUsIC05LjQ2MzM4NzI5ODU4Mzk4NGUtMDUsIC05LjU3MTcwMjU3NTY4MzU5M2UtMDUsIC05LjY3OTAxMjI5ODU4Mzk4NGUtMDUsIC05Ljc4NDY4MzIyNzUzOTA2M2UtMDUsIC05Ljg4ODA5NjYxODY1MjM0NGUtMDUsIC05Ljk4ODY0NzQ2MDkzNzQ5OWUtMDUsIC0wLjAwMDEwMDg1NzM1MzIxMDQ0OTIxLCAtMC4wMDAxMDE3ODc5OTQzODQ3NjU2MiwgLTAuMDAwMTAyNjczMDY1MTg1NTQ2ODcsIC0wLjAwMDEwMzUwNzQwMDUxMjY5NTMxLCAtMC4wMDAxMDQyODYyMzk2MjQwMjM0MywgLTAuMDAwMTA1MDA1MDY1OTE3OTY4NzQsIC0wLjAwMDEwNTY1OTUxNTM4MDg1OTM3LCAtMC4wMDAxMDYyNDU1OTAyMDk5NjA5NCwgLTAuMDAwMTA2NzU5NzczMjU0Mzk0NTMsIC0wLjAwMDEwNzE5ODYxNjAyNzgzMjAzLCAtMC4wMDAxMDc1NTg5OTA0Nzg1MTU2MSwgLTAuMDAwMTA3ODM4MDU4NDcxNjc5NjgsIC0wLjAwMDEwODAzMzE0MjA4OTg0Mzc0LCAtMC4wMDAxMDgxNDIwMDU5MjA0MTAxNSwgLTAuMDAwMTA4MTYzMDc4MzA4MTA1NDYsIC0wLjAwMDEwODA5NTIxNDg0Mzc1LCAtMC4wMDAxMDc5Mzc3NTE3NzAwMTk1MiwgLTAuMDAwMTA3NjkwNTM2NDk5MDIzNDQsIC0wLjAwMDEwNzM1MzY2MDU4MzQ5NjEsIC0wLjAwMDEwNjkyNzU5NzA0NTg5ODQzLCAtMC4wMDAxMDY0MTM0NzUwMzY2MjExLCAtMC4wMDAxMDU4MTI3OTc1NDYzODY3MiwgLTAuMDAwMTA1MTI3NTAyNDQxNDA2MjQsIC0wLjAwMDEwNDM1OTkzOTU3NTE5NTMxLCAtMC4wMDAxMDM1MTI1OTYxMzAzNzExLCAtMC4wMDAxMDI1ODg1MDg2MDU5NTcwMiwgLTAuMDAwMTAxNTkxMjQ3NTU4NTkzNzUsIC0wLjAwMDEwMDUyNDY3MzQ2MTkxNDA2LCAtOS45MzkyOTU5NTk0NzI2NTZlLTA1LCAtOS44MjAwNTA4MTE3Njc1NzdlLTA1LCAtOS42OTUxNjI5NjM4NjcxODhlLTA1LCAtOS41NjUwODcxMjc2ODU1NDdlLTA1LCAtOS40MzAzMTQ2MzYyMzA0NjllLTA1LCAtOS4yOTEzMTE2NDU1MDc4MTJlLTA1LCAtOS4xNDg1MTk4OTc0NjA5MzdlLTA1LCAtOS4wMDI0MDU1NDgwOTU3MDNlLTA1LCAtOC44NTM0MTU2Nzk5MzE2NGUtMDUsIC04LjcwMTk5MDUwOTAzMzIwM2UtMDUsIC04LjU0ODYxMDY4NzI1NTg1OWUtMDUsIC04LjM5MzcyMTc3MTI0MDIzNGUtMDUsIC04LjIzNzcyODg4MTgzNTkzN2UtMDUsIC04LjA4MTEyNjQwMzgwODU5M2UtMDUsIC03LjkyNDQ2ODIzMTIwMTE3MmUtMDUsIC03Ljc2ODMyNTgwNTY2NDA2M2UtMDUsIC03LjYxMzM3MjgwMjczNDM3NGUtMDUsIC03LjQ2MDI4NzQ3NTU4NTkzN2UtMDUsIC03LjMwOTcwMTUzODA4NTkzN2UtMDUsIC03LjE2MjMxMzg0Mjc3MzQzN2UtMDUsIC03LjAxODkwODY5MTQwNjI1ZS0wNSwgLTYuODgwMjA0NzcyOTQ5MjE5ZS0wNSwgLTYuNzQ2OTQ2NzE2MzA4NTk0ZS0wNSwgLTYuNjE5ODgyMjAyMTQ4NDM3ZS0wNSwgLTYuNDk5NjQ3NTIxOTcyNjU3ZS0wNSwgLTYuMzg2OTk0OTM0MDgyMDNlLTA1LCAtNi4yODI4MjYyMzI5MTAxNTZlLTA1LCAtNi4xODgwODQ0MTE2MjEwOTRlLTA1LCAtNi4xMDM3ODUzMjQwOTY2NzllLTA1LCAtNi4wMzA5MDI4NjI1NDg4MjhlLTA1LCAtNS45NzAyMTUyMjUyMTk3MjY1ZS0wNSwgLTUuOTIyNTExMjkxNTAzOTA2ZS0wNSwgLTUuODg4Njg0MDgyMDMxMjQ5NmUtMDUsIC01Ljg2OTM4OTM0MzI2MTcxODNlLTA1LCAtNS44NjUyMTA3MjM4NzY5NTNlLTA1LCAtNS44NzY0MDQ1NzE1MzMyMDNlLTA1LCAtNS45MDI3MzQ3NTY0Njk3MjZlLTA1LCAtNS45NDQ1MDY0NTQ0Njc3NzNlLTA1LCAtNi4wMDI1NTY2MTAxMDc0MjE2ZS0wNSwgLTYuMDc3OTY0MDE5Nzc1MzllLTA1LCAtNi4xNzIyMDMwNjM5NjQ4NDRlLTA1LCAtNi4yODY0OTQwNjQzMzEwNTRlLTA1LCAtNi40MjEzNDA5NDIzODI4MTJlLTA1LCAtNi41NzcyODQyNDA3MjI2NTZlLTA1LCAtNi43NTUxNzM0OTI0MzE2NDFlLTA1LCAtNi45NTUxMDk0MDU1MTc1NzhlLTA1LCAtNy4xNzY5ODY2OTQzMzU5MzdlLTA1LCAtNy40MjAyMzE2Mjg0MTc5NjhlLTA1LCAtNy42ODI5NjM1NjIwMTE3MTllLTA1LCAtNy45NjM4NTE5Mjg3MTA5MzZlLTA1LCAtOC4yNjIxNzM0NjE5MTQwNjJlLTA1LCAtOC41Nzc1NjgwNTQxOTkyMThlLTA1LCAtOC45MTAwOTIxNjMwODU5MzdlLTA1LCAtOS4yNTgxMzI5MzQ1NzAzMTJlLTA1LCAtOS42MTc2ODI2NDc3MDUwNzdlLTA1LCAtOS45ODMwMjkxNzQ4MDQ2ODhlLTA1LCAtMC4wMDAxMDM0NzUxMjgxNzM4MjgxMywgLTAuMDAwMTA3MDQxMjk3OTEyNTk3NjUsIC0wLjAwMDExMDQ2NDc4MjcxNDg0Mzc1LCAtMC4wMDAxMTM2NzQ5NTcyNzUzOTA2MywgLTAuMDAwMTE2NTg1MDgzMDA3ODEyNDksIC0wLjAwMDExOTEyNTYzMzIzOTc0NjA5LCAtMC4wMDAxMjEyNDAxODA5NjkyMzgyOCwgLTAuMDAwMTIyODg0OTMzNDcxNjc5NjcsIC0wLjAwMDEyNDA0NDMxMTUyMzQzNzUsIC0wLjAwMDEyNDY5NjQ3MjE2Nzk2ODc1LCAtMC4wMDAxMjQ4MDU0NTA0Mzk0NTMxMiwgLTAuMDAwMTI0MzQwNzUxNjQ3OTQ5MjIsIC0wLjAwMDEyMzI4NzkxODA5MDgyMDMsIC0wLjAwMDEyMTY2MjAwMjU2MzQ3NjU2LCAtMC4wMDAxMTk1MjcxOTg3OTE1MDM5LCAtMC4wMDAxMTY5ODIwNjMyOTM0NTcwMiwgLTAuMDAwMTE0MTI1NTI2NDI4MjIyNjUsIC0wLjAwMDExMTA4MDgxMDU0Njg3NSwgLTAuMDAwMTA3OTk0MDE4NTU0Njg3NSwgLTAuMDAwMTA1MDMyMjc5OTY4MjYxNzIsIC0wLjAwMDEwMjQwMzkyMzAzNDY2Nzk2LCAtMC4wMDAxMDAyOTkyMDk1OTQ3MjY1NSwgLTkuODg1MzQ2MjIxOTIzODI4ZS0wNSwgLTkuODIxMjc4MzgxMzQ3NjU1ZS0wNSwgLTkuODU1MDAwMzA1MTc1NzhlLTA1LCAtOS45OTcwODQ4MDgzNDk2MDhlLTA1LCAtMC4wMDAxMDI1MTkwMTI0NTExNzE4NywgLTAuMDAwMTA2MTAwNTAyMDE0MTYwMTUsIC0wLjAwMDExMDM2NzQzOTI3MDAxOTUyLCAtMC4wMDAxMTQ5MTIzODQwMzMyMDMxMiwgLTAuMDAwMTE5MzU0MzI0MzQwODIwMzEsIC0wLjAwMDEyMzE3NTE3ODUyNzgzMjAzLCAtMC4wMDAxMjU3ODIwMDUzMTAwNTg1OCwgLTAuMDAwMTI2NzM5ODUyOTA1MjczNDMsIC0wLjAwMDEyNTczMDM2MTkzODQ3NjU2LCAtMC4wMDAxMjI4MzAwOTMzODM3ODkwNSwgLTAuMDAwMTE4NzgwMTM2MTA4Mzk4NDMsIC0wLjAwMDExNDM4NzEwMDIxOTcyNjU2LCAtMC4wMDAxMTAzNzU3MjQ3OTI0ODA0NywgLTAuMDAwMTA3NTU5NzA3NjQxNjAxNTYsIC0wLjAwMDEwNjUyMDI5NDE4OTQ1MzEyLCAtMC4wMDAxMDc0OTI0NDY4OTk0MTQwNiwgLTAuMDAwMTEwNDUzMzY5MTQwNjI0OTksIC0wLjAwMDExNDQ4OTU4NTg3NjQ2NDg0LCAtMC4wMDAxMTc0MzYxNDE5Njc3NzM0MywgLTAuMDAwMTE2ODMxODc4NjYyMTA5MzcsIC0wLjAwMDEwOTk4NDk4NTM1MTU2MjQ5LCAtOS40MDI3MDE1Njg2MDM1MTVlLTA1LCAtNi42NjYzMTg1MTE5NjI4OWUtMDUsIC0yLjU4NDgyODM3Njc3MDAxOTVlLTA1LCAzLjAxNjk5NDI4NTU4MzQ5NmUtMDUsIDAuMDAwMTAxODM5MzA5NjkyMzgyODEsIDAuMDAwMTg4MDEwODAzMjIyNjU2MjMsIDAuMDAwMjg2NTQxOTMxMTUyMzQzNzMsIDAuMDAwMzkzOTg4NTI1MzkwNjI1LCAwLjAwMDUwNTkzNTYwNzkxMDE1NjIsIDAuMDAwNjE3Nzg2OTg3MzA0Njg3NSwgMC4wMDA3MjQwMjY1NTAyOTI5Njg4LCAwLjAwMDgxODcwNTI2MTIzMDQ2ODgsIDAuMDAwODk2MzkwNTYzOTY0ODQzNywgMC4wMDA5NTE5Njc1MjkyOTY4NzUsIDAuMDAwOTgxNDMwNTQxOTkyMTg3NCwgMC4wMDA5ODI2MTMzNDIyODUxNTYyLCAwLjAwMDk1NDI3NzM0Mzc0OTk5OTksIDAuMDAwODk3OTE3MTE0MjU3ODEyNCwgMC4wMDA4MTcxMTE2OTQzMzU5Mzc0LCAwLjAwMDcxNDUzOTkxNjk5MjE4NzUsIDAuMDAwNTk1MzUzMTQ5NDE0MDYyNSwgMC4wMDA0NjM0NTUwMTcwODk4NDM3NCwgMC4wMDAzMjIzMTUwMzI5NTg5ODQ0LCAwLjAwMDE4MjM2MzQwMzMyMDMxMjQ4LCA1LjI1MTcwNDAyNTI2ODU1NGUtMDUsIC01Ljc4NTI5NDM0MjA0MTAxNTRlLTA1LCAtMC4wMDAxMzk0ODI0MDY2MTYyMTA5MywgLTAuMDAwMTk0NzEzMDczNzMwNDY4NzMsIC0wLjAwMDIyNzI3ODE1MjQ2NTgyMDMsIC0wLjAwMDI0MTM2NjIyNjE5NjI4OTA0LCAtMC4wMDAyNDM1OTE1Mzc0NzU1ODU5NCwgLTAuMDAwMjMzNjE1MDM2MDEwNzQyMTYsIC0wLjAwMDIxMTk5MTE4MDQxOTkyMTg3LCAtMC4wMDAxODIxMTU4NTk5ODUzNTE1NywgLTAuMDAwMTQ2MTg4ODEyMjU1ODU5MzYsIC0wLjAwMDEwOTE5NDQ3MzI2NjYwMTU1LCAtNy41MDM2MzAwNjU5MTc5NjllLTA1LCAtNC41MTUxMjAzMTU1NTE3NThlLTA1LCAtMi4xNDM3NTk5MTgyMTI4OTA2ZS0wNSwgLTQuODQyOTIzMTY0MzY3Njc1ZS0wNiwgNC41NTcxNTc5OTMzMTY2NWUtMDYsIDYuOTUwNzMxMjc3NDY1ODJlLTA2LCAzLjUyMDc2Njk3MzQ5NTQ4M2UtMDYsIC00LjEyMzE0Nzk2NDQ3NzUzOWUtMDYsIC0xLjQ5Nzg5MTYxNjgyMTI4OWUtMDUsIC0yLjc5ODY3NDAxMTIzMDQ2ODdlLTA1LCAtNC4xNjk1NDkxNzkwNzcxNDg0ZS0wNSwgLTUuNDY3NDIxNzIyNDEyMTA5ZS0wNSwgLTYuNTQ1NTg3OTIxMTQyNTc4ZS0wNSwgLTcuMzIxMDM1NzY2NjAxNTYyZS0wNSwgLTcuODAwOTIwMTA0OTgwNDY4ZS0wNSwgLTguMDIwODIzNjY5NDMzNTk0ZS0wNSwgLTguMDA5MjMwMDQxNTAzOTA2ZS0wNSwgLTcuODA1NjIyODYzNzY5NTMxZS0wNSwgLTcuNDY1ODA2NTc5NTg5ODQ0ZS0wNSwgLTcuMDY0MTMxMTY0NTUwNzgxZS0wNSwgLTYuNjk5NjE1NDc4NTE1NjI0ZS0wNSwgLTYuNDMwODQ3OTMwOTA4MjAzZS0wNSwgLTYuMjYzNDU3MTA3NTQzOTQ2ZS0wNSwgLTYuMTg1MDc3NjY3MjM2MzI4ZS0wNSwgLTYuMTY5MDkyMTc4MzQ0NzI2ZS0wNSwgLTYuMTg3ODA3NDY0NTk5NjFlLTA1LCAtNi4yMjAyNjc0ODY1NzIyNjZlLTA1LCAtNi4yMzc2Njc4NDY2Nzk2ODhlLTA1LCAtNi4yMDA3NzU5MDk0MjM4MjhlLTA1LCAtNi4wODkxNDgzMzA2ODg0NzY1ZS0wNSwgLTUuOTAyMzg2MDkzMTM5NjQ4ZS0wNSwgLTUuNjQ4MDg5NTk5NjA5Mzc1ZS0wNSwgLTUuMzQ1ODQ4MDgzNDk2MDkzNGUtMDUsIC01LjAxNDM3NzU5Mzk5NDE0MWUtMDUsIC00LjY2MzkwMDM3NTM2NjIxMWUtMDUsIC00LjMwNDQ2MDE0NDA0Mjk2OGUtMDUsIC0zLjk0NTc1MjcxNjA2NDQ1M2UtMDUsIC0zLjU5MDkzMjQ2NDU5OTYwOWUtMDUsIC0zLjI0MDA0NzA3MzM2NDI1OGUtMDUsIC0yLjg5Mzg2NzQ5MjY3NTc4MTNlLTA1LCAtMi41NTEzODIwNjQ4MTkzMzZlLTA1LCAtMi4yMTMzODM2NzQ2MjE1ODJlLTA1LCAtMS44ODMwMjg0MTE4NjUyMzQzZS0wNSwgLTEuNTYxMDU0OTkyNjc1NzgxMmUtMDUsIC0xLjI0Nzc4MTM3MjA3MDMxMjVlLTA1LCAtOS40MzcyNjM0ODg3Njk1MzFlLTA2LCAtNi40NzA3OTcwNjE5MjAxNjZlLTA2LCAtMy41NDk4MTgyNzczNTkwMDg2ZS0wNiwgLTYuMzAwNTc5MzA5NDYzNTAxZS0wNywgMi4zNjEzNzU1NzAyOTcyNDEzZS0wNiwgNS40ODYxNTc0MTcyOTczNjNlLTA2LCA4Ljc3MjI2MTYxOTU2Nzg3MWUtMDYsIDEuMjIzMDQ4MjEwMTQ0MDQyOWUtMDUsIDEuNTg0NTQ1NDIxNjAwMzQxN2UtMDUsIDEuOTU4NDI3NDI5MTk5MjE4NmUtMDUsIDIuMzQzNDg5NjQ2OTExNjIxZS0wNSwgMi43MzkyMjkwMTE1MzU2NDQzZS0wNSwgMy4xNDQ4NzgwMDU5ODE0NDVlLTA1LCAzLjU2MDkxNjkwMDYzNDc2NmUtMDUsIDMuOTg3NzcwMDgwNTY2NDA2ZS0wNSwgNC40MjYzMTQ1NDQ2Nzc3MzRlLTA1LCA0Ljg3ODk0ODIxMTY2OTkyMTRlLTA1LCA1LjM0ODEyOTI3MjQ2MDkzNzVlLTA1LCA1LjgzNTUxNzg4MzMwMDc4MWUtMDUsIDYuMzQxNDIxNTA4Nzg5MDYzZS0wNSwgNi44NjQzMTg4NDc2NTYyNWUtMDUsIDcuNDAyNTU4ODk4OTI1NzgxZS0wNSwgNy45NTU3NzAxMTEwODM5ODVlLTA1LCA4LjUyMzg5OTg0MTMwODU5M2UtMDUsIDkuMTA3NDQwOTQ4NDg2MzI4ZS0wNSwgOS43MDY5NjcxNjMwODU5MzdlLTA1LCAwLjAwMDEwMzIxNDMwOTY5MjM4MjgxLCAwLjAwMDEwOTQ5ODA2MjEzMzc4OTA1LCAwLjAwMDExNTkxNjE2ODIxMjg5MDYyLCAwLjAwMDEyMjQ2MjU3MDE5MDQyOTY3LCAwLjAwMDEyOTEzNDQ0NTE5MDQyOTY3LCAwLjAwMDEzNTkxOTY0NzIxNjc5Njg2LCAwLjAwMDE0Mjc5MjkyMjk3MzYzMjgsIDAuMDAwMTQ5NzIwNDU4OTg0Mzc1LCAwLjAwMDE1NjY2NTAwODU0NDkyMTg2LCAwLjAwMDE2MzYwMzg1MTMxODM1OTM4LCAwLjAwMDE3MDUzMDk2MDA4MzAwNzgxLCAwLjAwMDE3NzQ0MjU5NjQzNTU0Njg4LCAwLjAwMDE4NDMzNDU5NDcyNjU2MjQ5LCAwLjAwMDE5MTIxMjM0MTMwODU5MzczLCAwLjAwMDE5ODA4NTU4NjU0Nzg1MTU1LCAwLjAwMDIwNDk4Mzg4NjcxODc1LCAwLjAwMDIxMTk2MDY2Mjg0MTc5Njg1LCAwLjAwMDIxOTA1MDQ3NjA3NDIxODc0LCAwLjAwMDIyNjI2OTI0MTMzMzAwNzgsIDAuMDAwMjMzNjEzNTU1OTA4MjAzMTIsIDAuMDAwMjQxMDUyODU2NDQ1MzEyNSwgMC4wMDAyNDg1NjA3NzU3NTY4MzU5MywgMC4wMDAyNTYxMTM0MDMzMjAzMTI1LCAwLjAwMDI2MzY4NTA1ODU5Mzc0OTk2LCAwLjAwMDI3MTI1MzA4MjI3NTM5MDYsIDAuMDAwMjc4Nzc0MzIyNTA5NzY1NiwgMC4wMDAyODYxODEwOTEzMDg1OTM3NiwgMC4wMDAyOTM0MDg5MzU1NDY4NzUsIDAuMDAwMzAwMzk0MjI2MDc0MjE4NzUsIDAuMDAwMzA3MDUyMzk4NjgxNjQwNiwgMC4wMDAzMTMyOTE5MDA2MzQ3NjU2LCAwLjAwMDMxODk3OTg1ODM5ODQzNzUsIDAuMDAwMzIzOTM4MjAxOTA0Mjk2ODQsIDAuMDAwMzI4MDIzMDQwNzcxNDg0NCwgMC4wMDAzMzExMjAxMTcxODc1LCAwLjAwMDMzMzE0NjAyNjYxMTMyODEsIDAuMDAwMzM0MDYyOTg4MjgxMjUsIDAuMDAwMzMzODMyMDkyMjg1MTU2MjQsIDAuMDAwMzMyNDE0NDI4NzEwOTM3NDcsIDAuMDAwMzI5Nzg4MDU1NDE5OTIxOSwgMC4wMDAzMjU5Mzc4NjYyMTA5Mzc1LCAwLjAwMDMyMDg2NjY5OTIxODc1LCAwLjAwMDMxNDYwMzk0Mjg3MTA5Mzc1LCAwLjAwMDMwNzE2NDk0NzUwOTc2NTYsIDAuMDAwMjk4NTU0NDczODc2OTUzMSwgMC4wMDAyODg4MDY0NTc1MTk1MzEyLCAwLjAwMDI3Nzk2NTQ1NDEwMTU2MjUsIDAuMDAwMjY2MTM0NTIxNDg0Mzc1LCAwLjAwMDI1MzQ4NDM0NDQ4MjQyMTg2LCAwLjAwMDI0MDE1NzEzNTAwOTc2NTYsIDAuMDAwMjI2Mjc1NDgyMTc3NzM0MzYsIDAuMDAwMjExOTQ1NjYzNDUyMTQ4NDIsIDAuMDAwMTk3MjM5NjI0MDIzNDM3NDgsIDAuMDAwMTgyMjQzODgxMjI1NTg1OTIsIDAuMDAwMTY3MDYxOTIwMTY2MDE1NjMsIDAuMDAwMTUxNzgxMDA1ODU5Mzc1LCAwLjAwMDEzNjQ4MTgyNjc4MjIyNjU3LCAwLjAwMDEyMTI1MDkzMDc4NjEzMjgxLCAwLjAwMDEwNjE2NzQxOTQzMzU5Mzc1LCA5LjEzNDUwNDY5OTcwNzAzMWUtMDUsIDcuNjkzMDY4Njk1MDY4MzU5ZS0wNSwgNi4zMDQ2Nzg3MjYxOTYyODllLTA1LCA0Ljk4MDc2NDM4OTAzODA4NmUtMDUsIDMuNzI3NzI5MDM0NDIzODI4ZS0wNSwgMi41NDU2MTMwOTgxNDQ1MzEzZS0wNSwgMS40MzU5NzU0NTYyMzc3OTI5ZS0wNSwgNC4wMDk4OTgxODU3Mjk5ODFlLTA2LCAtNS41NzYwMjk3Nzc1MjY4NTVlLTA2LCAtMS40MzcwMTI3Njc3OTE3NDhlLTA1LCAtMi4yMzY2Mjk4Njc1NTM3MTA4ZS0wNSwgLTIuOTU4NjQ1NjI5ODgyODEyM2UtMDUsIC0zLjYwNDE2NDUwNTAwNDg4MjZlLTA1LCAtNC4xNzM3ODYxNjMzMzAwNzhlLTA1LCAtNC42NzA1NTk2OTIzODI4MTIzZS0wNSwgLTUuMDk4NTIzMzMwNjg4NDc2NWUtMDUsIC01LjQ2NTkwNTc2MTcxODc0OTZlLTA1LCAtNS43ODUyNzM3NDI2NzU3ODFlLTA1LCAtNi4wNjc1MDI5NzU0NjM4NjdlLTA1LCAtNi4zMjI3NTg0ODM4ODY3MTllLTA1LCAtNi41NTg1NzE2MjQ3NTU4NmUtMDUsIC02Ljc3ODU0MDAzOTA2MjVlLTA1LCAtNi45ODY4MzA5MDIwOTk2MDllLTA1LCAtNy4xODc3Mzg4MDAwNDg4MjhlLTA1LCAtNy4zODQyMDI1NzU2ODM1OTNlLTA1LCAtNy41Nzg2ODQ5OTc1NTg1OTRlLTA1LCAtNy43NzI0OTE0NTUwNzgxMjVlLTA1LCAtNy45NjUxMTM4MzA1NjY0MDVlLTA1LCAtOC4xNTcwODYxODE2NDA2MjVlLTA1LCAtOC4zNDk5MDM4Njk2Mjg5MDZlLTA1LCAtOC41NDMwNzc4NTAzNDE3OTdlLTA1LCAtOC43MzUyMTcyODUxNTYyNDllLTA1LCAtOC45MjI0NzQ2NzA0MTAxNTZlLTA1LCAtOS4wOTgyMjY5Mjg3MTA5MzdlLTA1LCAtOS4yNTczNTAxNTg2OTE0MDZlLTA1LCAtOS4zOTU4NTY0NzU4MzAwNzhlLTA1LCAtOS41MTA3OTEwMTU2MjQ5OTllLTA1LCAtOS42MDEwNTk3MjI5MDAzOWUtMDUsIC05LjY2NTc4NDQ1NDM0NTcwM2UtMDUsIC05LjcwNDIxODI5MjIzNjMyOGUtMDUsIC05LjcxNzAzMDMzNDQ3MjY1NWUtMDUsIC05LjcwNTkzNDkwNjAwNTg1OWUtMDUsIC05LjY3Mjc4OTAwMTQ2NDg0M2UtMDUsIC05LjYxOTk4NzQ4Nzc5Mjk2OGUtMDUsIC05LjU0OTI4NzQxNDU1MDc4MWUtMDUsIC05LjQ2MTYwODEyMzc3OTI5NmUtMDUsIC05LjM1ODc3NTMyOTU4OTg0M2UtMDUsIC05LjI0MzA1MzQzNjI3OTI5N2UtMDUsIC05LjExNzM3NjcwODk4NDM3NGUtMDUsIC04Ljk4NTYwMzMzMjUxOTUzZS0wNSwgLTguODUwNzI5MzcwMTE3MTg3ZS0wNSwgLTguNzE0OTA4NTk5ODUzNTE2ZS0wNSwgLTguNTgwMDUyOTQ3OTk4MDQ2ZS0wNSwgLTguNDQ3NTMyNjUzODA4NTk0ZS0wNSwgLTguMzE4Mzk1MjMzMTU0Mjk2ZS0wNSwgLTguMTkzNTYwNzkxMDE1NjI1ZS0wNSwgLTguMDczMTkwMzA3NjE3MTg4ZS0wNSwgLTcuOTU2NzYyNjk1MzEyNWUtMDUsIC03Ljg0Mzk0OTg5MDEzNjcxOGUtMDUsIC03LjczNDQ4NzE1MjA5OTYwOWUtMDUsIC03LjYyODI4Njc0MzE2NDA2MmUtMDUsIC03LjUyNTU5NTg1NTcxMjg5ZS0wNSwgLTcuNDI2NDAzODA4NTkzNzVlLTA1LCAtNy4zMzA0OTkyNjc1NzgxMjRlLTA1LCAtNy4yMzc2NjI1MDYxMDM1MTZlLTA1LCAtNy4xNDc1Njc3NDkwMjM0MzdlLTA1LCAtNy4wNjAwMjY1NTAyOTI5NjhlLTA1LCAtNi45NzUwMzUwOTUyMTQ4NDNlLTA1LCAtNi44OTI1Mzk5NzgwMjczNDNlLTA1LCAtNi44MTI0NzEwMDgzMDA3ODJlLTA1LCAtNi43MzQ4NDQ5NzA3MDMxMjVlLTA1LCAtNi42NTk2OTYxOTc1MDk3NjVlLTA1LCAtNi41ODcxOTE3NzI0NjA5MzdlLTA1LCAtNi41MTc2NTQ0MTg5NDUzMTJlLTA1LCAtNi40NTEyODU1NTI5Nzg1MTVlLTA1LCAtNi4zODgxNzkzOTc1ODMwMDhlLTA1LCAtNi4zMjg0MTU2Nzk5MzE2NDFlLTA1LCAtNi4yNzIwMjE0ODQzNzQ5OTllLTA1LCAtNi4yMTkwNTA1OTgxNDQ1MzFlLTA1LCAtNi4xNjk2MDI5NjYzMDg1OTRlLTA1LCAtNi4xMjM3NDExNDk5MDIzNDRlLTA1LCAtNi4wODE0OTcxOTIzODI4MTJlLTA1LCAtNi4wNDI5NjE1MDIwNzUxOTVlLTA1LCAtNi4wMDgyNjU2ODYwMzUxNTZlLTA1LCAtNS45Nzc1NjA0MjQ4MDQ2ODdlLTA1LCAtNS45NTEwMjc2Nzk0NDMzNTllLTA1LCAtNS45Mjg4MzcyMDM5Nzk0OTJlLTA1LCAtNS45MTExMzQ3MTk4NDg2MzNlLTA1LCAtNS44OTgwNjUxODU1NDY4NzVlLTA1LCAtNS44ODk3NjQ0MDQyOTY4NzQ1ZS0wNSwgLTUuODg2MzM0OTkxNDU1MDc4ZS0wNSwgLTUuODg3ODU0NzY2ODQ1NzAzZS0wNSwgLTUuODk0MzY3NTk5NDg3MzA0ZS0wNSwgLTUuOTA1ODc5OTc0MzY1MjM0ZS0wNSwgLTUuOTIyMzczNTgwOTMyNjE3ZS0wNSwgLTUuOTQzODAxNDk4NDEzMDg1NWUtMDUsIC01Ljk3MDA4NjI4ODQ1MjE0OGUtMDUsIC02LjAwMTEyMDc1ODA1NjY0ZS0wNSwgLTYuMDM2NzY4MzQxMDY0NDUzZS0wNSwgLTYuMDc2ODU3NzU3NTY4MzU5ZS0wNSwgLTYuMTIxMjAzNjEzMjgxMjQ5ZS0wNSwgLTYuMTY5NjA5ODMyNzYzNjcxZS0wNSwgLTYuMjIxODU4MjE1MzMyMDMxZS0wNSwgLTYuMjc3NzEzNzc1NjM0NzY2ZS0wNSwgLTYuMzM2OTI1MTI1MTIyMDdlLTA1LCAtNi4zOTkyMTkxMzE0Njk3MjZlLTA1LCAtNi40NjQzMTg4NDc2NTYyNDllLTA1LCAtNi41MzE5NTAzNzg0MTc5NjllLTA1LCAtNi42MDE4MTg4NDc2NTYyNWUtMDUsIC02LjY3MzYxOTA3OTU4OTg0M2UtMDUsIC02Ljc0NzAzNTk4MDIyNDYwOWUtMDUsIC02LjgyMTc0MDcyMjY1NjI1ZS0wNSwgLTYuODk3NDAxNDI4MjIyNjU2ZS0wNSwgLTYuOTczNjg0NjkyMzgyODEyZS0wNSwgLTcuMDUwMjM0OTg1MzUxNTYyZS0wNSwgLTcuMTI2Njc5OTkyNjc1NzgxZS0wNSwgLTcuMjAyNjQ4OTI1NzgxMjQ5ZS0wNSwgLTcuMjc3NzcyNTIxOTcyNjU1ZS0wNSwgLTcuMzUxNjk5MDY2MTYyMTA5ZS0wNSwgLTcuNDI0MTAyMDIwMjYzNjcyZS0wNSwgLTcuNDk0NjgwNzg2MTMyODEyZS0wNSwgLTcuNTYzMTY2ODA5MDgyMDNlLTA1LCAtNy42MjkzMzM0OTYwOTM3NWUtMDUsIC03LjY5Mjk5OTI2NzU3ODEyNWUtMDUsIC03Ljc1NDAyNTI2ODU1NDY4OGUtMDUsIC03LjgxMjMxMDc5MTAxNTYyNGUtMDUsIC03Ljg2Nzc4ODY5NjI4OTA2MmUtMDUsIC03LjkyMDQyMjM2MzI4MTI1ZS0wNSwgLTcuOTcwMjA0MTYyNTk3NjU1ZS0wNSwgLTguMDE3MTU2OTgyNDIxODc1ZS0wNSwgLTguMDYxMzI4MTI1ZS0wNSwgLTguMTAyNzk5OTg3NzkyOTY5ZS0wNSwgLTguMTQxNjcxNzUyOTI5Njg4ZS0wNSwgLTguMTc4MDY1NDkwNzIyNjU2ZS0wNSwgLTguMjEyMTIxNTgyMDMxMjQ5ZS0wNSwgLTguMjQzOTkzMzc3Njg1NTQ3ZS0wNSwgLTguMjczODQ5NDg3MzA0Njg3ZS0wNSwgLTguMzAxODY0NjI0MDIzNDM4ZS0wNSwgLTguMzI4MjA5Njg2Mjc5Mjk3ZS0wNSwgLTguMzUzMDUwOTk0ODczMDQ3ZS0wNSwgLTguMzc2NTUzMzQ0NzI2NTYyZS0wNSwgLTguMzk4ODg3NjM0Mjc3MzQ0ZS0wNSwgLTguNDIwMjI3MDUwNzgxMjVlLTA1LCAtOC40NDA3NTY5ODg1MjUzOWUtMDUsIC04LjQ2MDY2Mjg0MTc5Njg3NGUtMDUsIC04LjQ4MDE0MjIxMTkxNDA2MmUtMDUsIC04LjQ5OTQwMzM4MTM0NzY1NmUtMDUsIC04LjUxODY2ODM2NTQ3ODUxNWUtMDUsIC04LjUzODE2MDcwNTU2NjQwNWUtMDUsIC04LjU1ODA4NzE1ODIwMzEyNGUtMDUsIC04LjU3ODYzNjE2OTQzMzU5NGUtMDUsIC04LjU5OTk2MzM3ODkwNjI0OWUtMDUsIC04LjYyMjE5MzkwODY5MTQwNWUtMDUsIC04LjY0NTQxNzc4NTY0NDUzZS0wNSwgLTguNjY5Njg5MTc4NDY2Nzk2ZS0wNSwgLTguNjk1MDI2Mzk3NzA1MDc4ZS0wNSwgLTguNzIxNDEyNjU4NjkxNDA2ZS0wNSwgLTguNzQ4ODA1MjM2ODE2NDA2ZS0wNSwgLTguNzc3MTMxNjUyODMyMDNlLTA1LCAtOC44MDYyOTY1MzkzMDY2NGUtMDUsIC04LjgzNjE4MTY0MDYyNWUtMDUsIC04Ljg2NjYzOTcwOTQ3MjY1NmUtMDUsIC04Ljg5NzQ5MTQ1NTA3ODEyNWUtMDUsIC04LjkyODUyMjQ5MTQ1NTA3OGUtMDUsIC04Ljk1OTQ5NDAxODU1NDY4N2UtMDUsIC04Ljk5MDE2MDM2OTg3MzA0N2UtMDUsIC05LjAyMDI2MDYyMDExNzE4OGUtMDUsIC05LjA0OTUyOTI2NjM1NzQyMWUtMDUsIC05LjA3NzY5OTI3OTc4NTE1NmUtMDUsIC05LjEwNDUxMjc4Njg2NTIzNWUtMDUsIC05LjEyOTczNjMyODEyNWUtMDUsIC05LjE1MzE2NTQzNTc5MTAxNmUtMDUsIC05LjE3NDYyMDgxOTA5MTc5N2UtMDUsIC05LjE5MzkxMDIxNzI4NTE1NmUtMDUsIC05LjIxMDg0NTE4NDMyNjE3MmUtMDUsIC05LjIyNTIzMjY5NjUzMzIwM2UtMDUsIC05LjIzNjg4MjAxOTA0Mjk2OWUtMDUsIC05LjI0NTU5OTM2NTIzNDM3NWUtMDUsIC05LjI1MTE3MDM0OTEyMTA5M2UtMDUsIC05LjI1MzM0NjI1MjQ0MTQwNmUtMDUsIC05LjI1MTg3MjI1MzQxNzk2OWUtMDUsIC05LjI0NjUxMDMxNDk0MTQwNmUtMDUsIC05LjIzNzA0OTg2NTcyMjY1NWUtMDUsIC05LjIyMzMxMDg1MjA1MDc4ZS0wNSwgLTkuMjA1MTM5MTYwMTU2MjVlLTA1LCAtOS4xODI0MDA1MTI2OTUzMTJlLTA1LCAtOS4xNTQ5Nzk3MDU4MTA1NDZlLTA1LCAtOS4xMjI3ODA2MDkxMzA4NThlLTA1LCAtOS4wODU3Mjk5ODA0Njg3NDllLTA1LCAtOS4wNDM3NjUyNTg3ODkwNjJlLTA1LCAtOC45OTY4MzY4NTMwMjczNDRlLTA1LCAtOC45NDQ5MTQyNDU2MDU0NjllLTA1LCAtOC44ODc5NzMwMjI0NjA5MzhlLTA1LCAtOC44MjYwMjk5NjgyNjE3MThlLTA1LCAtOC43NTkxNTI5ODQ2MTkxNGUtMDUsIC04LjY4NzQ2ODcxOTQ4MjQyMmUtMDUsIC04LjYxMTE0NTAxOTUzMTI1ZS0wNSwgLTguNTMwMzU4ODg2NzE4NzVlLTA1LCAtOC40NDUyOTExMzc2OTUzMTJlLTA1LCAtOC4zNTYxNDA4OTk2NTgyMDNlLTA1LCAtOC4yNjMxMTY0NTUwNzgxMjVlLTA1LCAtOC4xNjY0MTIzNTM1MTU2MjVlLTA1LCAtOC4wNjYxODM0NzE2Nzk2ODdlLTA1LCAtNy45NjI1Mjc0NjU4MjAzMTJlLTA1LCAtNy44NTU1MjkwMjIyMTY3OTZlLTA1LCAtNy43NDUzMTU1NTE3NTc4MTJlLTA1LCAtNy42MzIwMzM1Mzg4MTgzNTllLTA1LCAtNy41MTU4MTcyNjA3NDIxODdlLTA1LCAtNy4zOTY3OTg3MDYwNTQ2ODdlLTA1LCAtNy4yNzUxNDk1MzYxMzI4MTJlLTA1LCAtNy4xNTExMjA3NTgwNTY2NGUtMDUsIC03LjAyNTA4MDg3MTU4MjAzZS0wNSwgLTYuODk3NDU3ODg1NzQyMTg3ZS0wNSwgLTYuNzY4NjA4ODU2MjAxMTcyZS0wNSwgLTYuNjM4ODkzMTI3NDQxNDA2ZS0wNSwgLTYuNTA4NzYzMTIyNTU4NTkzZS0wNSwgLTYuMzc4NzQzMzYyNDI2NzU3ZS0wNSwgLTYuMjQ5NDMyNzU0NTE2NjAxZS0wNSwgLTYuMTIxNDE5MTQzNjc2NzU4ZS0wNSwgLTUuOTk1MTcyMTE5MTQwNjI0NmUtMDUsIC01Ljg3MTE2NTA4NDgzODg2NjZlLTA1LCAtNS43NTAwNzA5NTMzNjkxNDA2ZS0wNSwgLTUuNjMyNjkxOTU1NTY2NDA2ZS0wNSwgLTUuNTE5OTM1NjA3OTEwMTU2ZS0wNSwgLTUuNDEyNzU1OTY2MTg2NTIzZS0wNSwgLTUuMzExOTU2Nzg3MTA5Mzc1ZS0wNSwgLTUuMjE4MzYyMDQ1Mjg4MDg2ZS0wNSwgLTUuMTMyOTQ5MDY2MTYyMTA5ZS0wNSwgLTUuMDU2ODU5MjA3MTUzMzJlLTA1LCAtNC45OTE0MTc2OTQwOTE3OTdlLTA1LCAtNC45Mzc4MDA1OTgxNDQ1MzFlLTA1LCAtNC44OTY2OTQxODMzNDk2MDllLTA1LCAtNC44Njg0MDQwMDY5NTgwMDc3ZS0wNSwgLTQuODUzMjg5MDMxOTgyNDIxNWUtMDUsIC00Ljg1MjE4NTA1ODU5Mzc1ZS0wNSwgLTQuODY2NjcwOTg5OTkwMjM0ZS0wNSwgLTQuODk4NDk4NTM1MTU2MjVlLTA1LCAtNC45NDg2Njc5MDc3MTQ4NDM2ZS0wNSwgLTUuMDE3OTExNTI5NTQxMDE2ZS0wNSwgLTUuMTA3MTA0NDkyMTg3NDk5NmUtMDUsIC01LjIxNzQ0NjUxNzk0NDMzNmUtMDUsIC01LjM1MDU2MDc2MDQ5ODA0NjZlLTA1LCAtNS41MDcxNTQwODMyNTE5NTNlLTA1LCAtNS42ODYxMTI5NzYwNzQyMTllLTA1LCAtNS44ODUxNjU0MDUyNzM0MzdlLTA1LCAtNi4xMDE5NTU0MTM4MTgzNTllLTA1LCAtNi4zMzQ4MDYwNjA3OTEwMTVlLTA1LCAtNi41ODMzMzY2Mzk0MDQyOTdlLTA1LCAtNi44NDc5MTQxMjM1MzUxNTZlLTA1LCAtNy4xMjgyNDA5NjY3OTY4NzVlLTA1LCAtNy40MjI2NTU0ODcwNjA1NDdlLTA1LCAtNy43Mjc4NTE4Njc2NzU3ODFlLTA1LCAtOC4wMzk4NzE5Nzg3NTk3NjVlLTA1LCAtOC4zNTU0NTEyMDIzOTI1NzdlLTA1LCAtOC42NzA4MzUxMTM1MjUzOWUtMDUsIC04Ljk4MDk0ODYzODkxNjAxNmUtMDUsIC05LjI3ODY2NzQ0OTk1MTE3MmUtMDUsIC05LjU1NTE1MjEzMDEyNjk1M2UtMDUsIC05LjgwNDEzMjA4MDA3ODEyNWUtMDUsIC0wLjAwMDEwMDIzNjcwMTk2NTMzMjAzLCAtMC4wMDAxMDIxNDk0MTQwNjI1LCAtMC4wMDAxMDM4MDU5NjkyMzgyODEyNCwgLTAuMDAwMTA1MjA2MTc2NzU3ODEyNSwgLTAuMDAwMTA2MzA1Mzc0MTQ1NTA3ODEsIC0wLjAwMDEwNzA0ODExMDk2MTkxNDA2LCAtMC4wMDAxMDczNzYzNzMyOTEwMTU2MiwgLTAuMDAwMTA3MjU0MDc0MDk2Njc5NjgsIC0wLjAwMDEwNjcyMDEzMDkyMDQxMDE1LCAtMC4wMDAxMDU4MDE0Njc4OTU1MDc4LCAtMC4wMDAxMDQ0ODE4NTcyOTk4MDQ2OCwgLTAuMDAwMTAyODQzMDU1NzI1MDk3NjUsIC0wLjAwMDEwMTAzMzMyNTE5NTMxMjUsIC05LjkzMDAyNzc3MDk5NjA5M2UtMDUsIC05LjgwOTI4NzI2MTk2Mjg5MWUtMDUsIC05Ljc3NzI1MDY3MTM4NjcxOGUtMDUsIC05Ljg0MDk0ODQ4NjMyODEyNWUtMDUsIC0wLjAwMDEwMDAzMzk0MzE3NjI2OTUzLCAtMC4wMDAxMDI2MDc4MzM4NjIzMDQ2OSwgLTAuMDAwMTA1ODgzNTE0NDA0Mjk2ODcsIC0wLjAwMDEwOTcyNDYzOTg5MjU3ODEyLCAtMC4wMDAxMTM3OTI0NDk5NTExNzE4NywgLTAuMDAwMTE3MjQxODM2NTQ3ODUxNTYsIC0wLjAwMDExOTMyMjgzNzgyOTU4OTg0LCAtMC4wMDAxMTk1ODU4MjMwNTkwODIwMywgLTAuMDAwMTE3NzIzODAwNjU5MTc5NjksIC0wLjAwMDExMzg3MDk3MTY3OTY4NzUsIC0wLjAwMDEwODUxNzI4MDU3ODYxMzI3LCAtMC4wMDAxMDE4MjkwMzI4OTc5NDkyMiwgLTkuNDIzNzQyNjc1NzgxMjQ5ZS0wNSwgLTguNjc5MDY3MjMwMjI0NjA5ZS0wNSwgLTguMDU3ODg1NzQyMTg3NWUtMDUsIC03LjY3OTY5MzYwMzUxNTYyNWUtMDUsIC03LjYzNTg3MzQxMzA4NTkzOGUtMDUsIC03LjkzOTg1NTk1NzAzMTI0OWUtMDUsIC04LjU1MjQ1MTMyNDQ2Mjg5ZS0wNSwgLTkuNDQxMTQwNzQ3MDcwMzEyZS0wNSwgLTAuMDAwMTA1NDYyNzQ1NjY2NTAzOSwgLTAuMDAwMTE3NDkwNjE1ODQ0NzI2NTYsIC0wLjAwMDEyODc0MDk2Njc5Njg3NSwgLTAuMDAwMTM2NTY4OTY5NzI2NTYyNSwgLTAuMDAwMTM4MjA4NDA0NTQxMDE1NiwgLTAuMDAwMTMxMDk4ODYxNjk0MzM1OTMsIC0wLjAwMDExMzA5MTkzNDIwNDEwMTU2LCAtOC4yNDg2MDkxNjEzNzY5NTNlLTA1LCAtMy43MTgyNTQ4NTIyOTQ5MjE0ZS0wNSwgMi40NjE0MzAzNTg4ODY3MTg1ZS0wNSwgMC4wMDAxMDMzMDQzOTc1ODMwMDc4LCAwLjAwMDE5ODAyMDA1MDA0ODgyODEyLCAwLjAwMDMwNTM1NjgxMTUyMzQzNzUsIDAuMDAwNDE5MTQ5MzIyNTA5NzY1NiwgMC4wMDA1MzUyNzM0OTg1MzUxNTYzLCAwLjAwMDY1MDUxMjM5MDEzNjcxODcsIDAuMDAwNzYxNzAzNDkxMjEwOTM3NSwgMC4wMDA4Njg0ODE0NDUzMTI0OTk5LCAwLjAwMDk2MzQ4NTc3ODgwODU5MzcsIDAuMDAxMDM0MDQwMjgzMjAzMTI1LCAwLjAwMTA2OTQxNjM4MTgzNTkzNzYsIDAuMDAxMDU3NTc0MDk2Njc5Njg3NCwgMC4wMDA5OTc1Mjk0Nzk5ODA0Njg2LCAwLjAwMDkwMDM0Mzg3MjA3MDMxMjUsIDAuMDAwNzc3NTI3MzQzNzUsIDAuMDAwNjQzMTgxNTE4NTU0Njg3NSwgMC4wMDA1MDY0NDgwNTkwODIwMzEyLCAwLjAwMDM2ODYyMzQ3NDEyMTA5MzczLCAwLjAwMDIzMzA1NTE0NTI2MzY3MTg2LCAwLjAwMDEwNDM4ODk3NzA1MDc4MTI0LCAtMS4xNjQ4ODM4MDQzMjEyODllLTA1LCAtMC4wMDAxMDc0NDg1NDczNjMyODEyNSwgLTAuMDAwMTc4ODI5NDUyNTE0NjQ4NDIsIC0wLjAwMDIyNTM4NDg4NzY5NTMxMjUsIC0wLjAwMDI0ODYwNjg3MjU1ODU5Mzc1LCAtMC4wMDAyNTE1MjM5MjU3ODEyNDk5NywgLTAuMDAwMjM3NzI0NDI2MjY5NTMxMjMsIC0wLjAwMDIxMTY5MTU3NDA5NjY3OTcsIC0wLjAwMDE3ODM3OTA4OTM1NTQ2ODc0LCAtMC4wMDAxNDI2NzAxMzU0OTgwNDY4OCwgLTAuMDAwMTA4OTc5NzIxMDY5MzM1OTMsIC04LjAxNjk1ODYxODE2NDA2MmUtMDUsIC01LjgxMjE3NjUxMzY3MTg3NWUtMDUsIC00LjQyMTkxMDA5NTIxNDg0M2UtMDUsIC0zLjg2MjQ3MTc3MTI0MDIzNGUtMDUsIC00LjAzNDk3NjE5NjI4OTA2MjdlLTA1LCAtNC43ODU1NjU5NDg0ODYzMjhlLTA1LCAtNS44OTMzNjAxMzc5Mzk0NTNlLTA1LCAtNy4xMjM3MDUyOTE3NDgwNDdlLTA1LCAtOC4zMDgzNTgwMDE3MDg5ODRlLTA1LCAtOS4yODMwODAyOTE3NDgwNDZlLTA1LCAtOS45MDcyNDMzNDcxNjc5NjhlLTA1LCAtMC4wMDAxMDEzNDEyNzgwNzYxNzE4OCwgLTkuOTY2NzUwMzM1NjkzMzU5ZS0wNSwgLTkuNDQ3OTI2MzMwNTY2NDA2ZS0wNSwgLTguNjc5NzM0MDM5MzA2NjRlLTA1LCAtNy43NzAyNTM3NTM2NjIxMDllLTA1LCAtNi44MTU0NzE2NDkxNjk5MjJlLTA1LCAtNS45MzE3OTg1NTM0NjY3OTdlLTA1LCAtNS4yMDY2MzUyODQ0MjM4Mjc2ZS0wNSwgLTQuNjcwNzgwOTQ0ODI0MjE4M2UtMDUsIC00LjMzNDYzNDM5OTQxNDA2MmUtMDUsIC00LjE4MDI1ODE3ODcxMDkzN2UtMDUsIC00LjE2NDA3MDUxMDg2NDI1NzdlLTA1LCAtNC4yNDcxMzU1NDM4MjMyNDJlLTA1LCAtNC4zODMzMTYwNDAwMzkwNjJlLTA1LCAtNC41MTQzODUyMjMzODg2NzJlLTA1LCAtNC42MDQzNDk4OTkyOTE5OTJlLTA1LCAtNC42MzkyMTI3OTkwNzIyNjU0ZS0wNSwgLTQuNjE1MjAwODA1NjY0MDYyZS0wNSwgLTQuNTQyODEzODczMjkxMDE1NWUtMDUsIC00LjQzMjc2MDIzODY0NzQ2MWUtMDUsIC00LjI4ODE3NTU4Mjg4NTc0MmUtMDUsIC00LjExNTQ2NzA3MTUzMzIwM2UtMDUsIC0zLjkyMjg3MzY4Nzc0NDE0MWUtMDUsIC0zLjcxMzc3MjIwMTUzODA4NmUtMDUsIC0zLjQ5MjYyNDI4MjgzNjkxNGUtMDUsIC0zLjI2MjU4NTQ0OTIxODc1ZS0wNSwgLTMuMDIzMDM4MTAxMTk2Mjg5ZS0wNSwgLTIuNzc3NDc0NDAzMzgxMzQ3NWUtMDUsIC0yLjUzMjQzNTk4OTM3OTg4MjhlLTA1LCAtMi4yOTUxMjE3NjUxMzY3MTg2ZS0wNSwgLTIuMDczNDMyNTQwODkzNTU0OGUtMDUsIC0xLjg3MDYzMzMxNjA0MDAzOWUtMDUsIC0xLjY4Mjc2MDIzODY0NzQ2MDhlLTA1LCAtMS41MDI2MTEzNTEwMTMxODM2ZS0wNSwgLTEuMzIzMzI3MjU1MjQ5MDIzNGUtMDUsIC0xLjEzODg5ODI3NzI4MjcxNDhlLTA1LCAtOS40NTM1Njk0MTIyMzE0NDRlLTA2LCAtNy4zOTE5NTYzMjkzNDU3MDNlLTA2LCAtNS4xNjEwMDIxNTkxMTg2NTI1ZS0wNiwgLTIuNzMzNTU0MzYzMjUwNzMyNWUtMDYsIC05LjMzNzkyNTkxMDk0OTcwN2UtMDgsIDIuNzY3MjU2NDk4MzM2NzkyZS0wNiwgNS44NDY4NTg5NzgyNzE0ODRlLTA2LCA5LjE1NTMzMzUxODk4MTkzMmUtMDYsIDEuMjcxNzQxMTA0MTI1OTc2NmUtMDUsIDEuNjU2MjEzMTg4MTcxMzg2OGUtMDUsIDIuMDcxMjQ2MTQ3MTU1NzYxNmUtMDUsIDIuNTE3MDYzMTQwODY5MTQwNmUtMDUsIDIuOTkwMzY3NTA3OTM0NTdlLTA1LCAzLjQ4NjEzNjI0NTcyNzUzODZlLTA1LCA0LjAwMDY2MDMyNDA5NjY4ZS0wNSwgNC41MzEyMzYyNjcwODk4NDM2ZS0wNSwgNS4wNzYxMTIzNjU3MjI2NTZlLTA1LCA1LjYzNDE2NTk1NDU4OTg0MzRlLTA1LCA2LjIwMzc4NDE3OTY4NzQ5OWUtMDUsIDYuNzg0MTQ5MTY5OTIxODc1ZS0wNSwgNy4zNzU4OTAzNTAzNDE3OTZlLTA1LCA3Ljk4MDI1MjA3NTE5NTMxMmUtMDUsIDguNTk4NTM4MjA4MDA3ODEyZS0wNSwgOS4yMzE0OTEwODg4NjcxODdlLTA1LCA5Ljg3OTEyNzUwMjQ0MTQwNmUtMDUsIDAuMDAwMTA1NDEzNDM2ODg5NjQ4NDMsIDAuMDAwMTEyMTc5NzE4MDE3NTc4MTIsIDAuMDAwMTE5MDg3MzMzNjc5MTk5MjEsIDAuMDAwMTI2MTM3NzI1ODMwMDc4MTMsIDAuMDAwMTMzMzMxNDgxOTMzNTkzNzQsIDAuMDAwMTQwNjYwNjkwMzA3NjE3MiwgMC4wMDAxNDgxMTQyNzMwNzEyODkwNSwgMC4wMDAxNTU2NzMxNDE0Nzk0OTIxOCwgMC4wMDAxNjMzMDk1NzAzMTI1LCAwLjAwMDE3MTAwMjI4ODgxODM1OTM4LCAwLjAwMDE3ODcyOTU4Mzc0MDIzNDM4LCAwLjAwMDE4NjQ3MDMzNjkxNDA2MjQ4LCAwLjAwMDE5NDIxMDY0NzU4MzAwNzgsIDAuMDAwMjAxOTI2ODQ5MzY1MjM0MzcsIDAuMDAwMjA5NTg4ODY3MTg3NDk5OTgsIDAuMDAwMjE3MTYxMDcxNzc3MzQzNzMsIDAuMDAwMjI0NTk1ODcwOTcxNjc5NjcsIDAuMDAwMjMxODU1MzYxOTM4NDc2NTUsIDAuMDAwMjM4OTE0NzY0NDA0Mjk2ODcsIDAuMDAwMjQ1NzUwMDYxMDM1MTU2MjQsIDAuMDAwMjUyMzQzMzgzNzg5MDYyNDcsIDAuMDAwMjU4NjgwOTk5NzU1ODU5NCwgMC4wMDAyNjQ3NDE2OTkyMTg3NSwgMC4wMDAyNzA1MTg3Mzc3OTI5Njg3MywgMC4wMDAyNzYwMjA1Njg4NDc2NTYyNCwgMC4wMDAyODEyMjg4ODE4MzU5Mzc1LCAwLjAwMDI4NjExMzM0MjI4NTE1NjIsIDAuMDAwMjkwNjI1MDYxMDM1MTU2MjMsIDAuMDAwMjk0Njg0NDc4NzU5NzY1NjQsIDAuMDAwMjk4MjM2OTM4NDc2NTYyNSwgMC4wMDAzMDEyNTIyNTgzMDA3ODEyLCAwLjAwMDMwMzcxMDU3MTI4OTA2MjUsIDAuMDAwMzA1NjE3ODU4ODg2NzE4NzQsIDAuMDAwMzA2OTcyODY5ODczMDQ2OSwgMC4wMDAzMDc3NTA2MTAzNTE1NjI1LCAwLjAwMDMwNzkzMTY0MDYyNSwgMC4wMDAzMDc0OTUyMzkyNTc4MTI1LCAwLjAwMDMwNjQwNDYzMjU2ODM1OTQsIDAuMDAwMzA0NjMyNDc2ODA2NjQwNiwgMC4wMDAzMDIxMjk0MjUwNDg4MjgxLCAwLjAwMDI5ODgxODc1NjEwMzUxNTY0LCAwLjAwMDI5NDY3Mzg1ODY0MjU3ODEsIDAuMDAwMjg5Njk3MDgyNTE5NTMxMjUsIDAuMDAwMjgzOTE4MTgyMzczMDQ2ODcsIDAuMDAwMjc3NDE4ODg0Mjc3MzQzNywgMC4wMDAyNzAyNTU3MDY3ODcxMDkzNywgMC4wMDAyNjI0NTA3NDQ2Mjg5MDYyMywgMC4wMDAyNTQwMjQwNDc4NTE1NjI1LCAwLjAwMDI0NDk3MDA0Njk5NzA3MDMsIDAuMDAwMjM1Mjc5OTUzMDAyOTI5NjksIDAuMDAwMjI0OTgyMTMxOTU4MDA3OCwgMC4wMDAyMTQxMDQ4NzM2NTcyMjY1NCwgMC4wMDAyMDI2NzYwMTAxMzE4MzU5MywgMC4wMDAxOTA3NjU1OTQ0ODI0MjE4NiwgMC4wMDAxNzg0NTEzMDkyMDQxMDE1NSwgMC4wMDAxNjU4NDE5MTg5NDUzMTI1LCAwLjAwMDE1MzA5MzEzOTY0ODQzNzUsIDAuMDAwMTQwMzE0NDgzNjQyNTc4MSwgMC4wMDAxMjc1ODE5MjQ0Mzg0NzY1NCwgMC4wMDAxMTQ5NTM2MDU2NTE4NTU0NiwgMC4wMDAxMDI0Mzk1MDY1MzA3NjE3MSwgOS4wMDY1MzIyODc1OTc2NTZlLTA1LCA3Ljc4OTQzMDIzNjgxNjQwNmUtMDUsIDYuNTk4Njk5OTUxMTcxODc0ZS0wNSwgNS40NDIyMDU0MjkwNzcxNDhlLTA1LCA0LjMyOTczMjEzMTk1ODAwNzdlLTA1LCAzLjI2NzY2Mzk1NTY4ODQ3NjRlLTA1LCAyLjI2MTgzNzk1OTI4OTU1MDdlLTA1LCAxLjMxODUzOTMzMzM0MzUwNThlLTA1LCA0LjM5MDQxMDQyMzI3ODgwOGUtMDYsIC0zLjc3NDM5MTY1MTE1MzU2NDJlLTA2LCAtMS4xMzQ1NzE4MzgzNzg5MDYzZS0wNSwgLTEuODQxMTEyMzI3NTc1NjgzNWUtMDUsIC0yLjUwMzIzNTgxNjk1NTU2NjNlLTA1LCAtMy4xMjQxMzQ4MjY2NjAxNTZlLTA1LCAtMy43MDYyOTQyNTA0ODgyODFlLTA1LCAtNC4yNDkyMzQ3NzE3Mjg1MTU0ZS0wNSwgLTQuNzUyNzI0ODM4MjU2ODM2ZS0wNSwgLTUuMjE5MzQwNTE1MTM2NzE5ZS0wNSwgLTUuNjUxMzM4MTk1ODAwNzgxZS0wNSwgLTYuMDUxNjMzNDUzMzY5MTQwNmUtMDUsIC02LjQyNTY0NTQ0Njc3NzM0M2UtMDUsIC02Ljc3NzIwMjYwNjIwMTE3MmUtMDUsIC03LjEwOTc4ODUxMzE4MzU5NGUtMDUsIC03LjQyNzg1NTY4MjM3MzA0N2UtMDUsIC03LjczMjYyMTAwMjE5NzI2NmUtMDUsIC04LjAyMzU4MDkzMjYxNzE4N2UtMDUsIC04LjI5ODc2NDAzODA4NTkzN2UtMDUsIC04LjU1Mjk2NjMwODU5Mzc0OWUtMDUsIC04Ljc4MjAzNDMwMTc1NzgxMmUtMDUsIC04Ljk4NDE3MzU4Mzk4NDM3NWUtMDUsIC05LjE1ODE2NzI2Njg0NTcwM2UtMDUsIC05LjMwNDM0NzIyOTAwMzkwNmUtMDUsIC05LjQyMzg1NzExNjY5OTIxOWUtMDUsIC05LjUxNjg1NDg1ODM5ODQzN2UtMDUsIC05LjU4NDA5MTk0OTQ2Mjg5ZS0wNSwgLTkuNjI2ODY2MTQ5OTAyMzQ0ZS0wNSwgLTkuNjQ1MDc3NTE0NjQ4NDM3ZS0wNSwgLTkuNjM4OTQxOTU1NTY2NDA2ZS0wNSwgLTkuNjA4ODc5MDg5MzU1NDY5ZS0wNSwgLTkuNTU0NjMxMDQyNDgwNDY5ZS0wNSwgLTkuNDc3MjcyNzk2NjMwODU5ZS0wNSwgLTkuMzc4ODk3MDk0NzI2NTYzZS0wNSwgLTkuMjYyMTIwMDU2MTUyMzQ0ZS0wNSwgLTkuMTMwODYzOTUyNjM2NzE4ZS0wNSwgLTguOTg4OTQxOTU1NTY2NDA2ZS0wNSwgLTguODM5MDc2MjMyOTEwMTU2ZS0wNSwgLTguNjgzNjY3NzU1MTI2OTUzZS0wNSwgLTguNTI0NjM3NjAzNzU5NzY2ZS0wNSwgLTguMzYzMjU2ODM1OTM3NWUtMDUsIC04LjIwMDg1OTA2OTgyNDIxOGUtMDUsIC04LjAzODM2MDU5NTcwMzEyNWUtMDUsIC03Ljg3NjAzMTQ5NDE0MDYyNGUtMDUsIC03LjcxNDUyNjM2NzE4NzQ5OWUtMDUsIC03LjU1NDY1MjQwNDc4NTE1NWUtMDUsIC03LjM5NzE4MDE3NTc4MTI1ZS0wNSwgLTcuMjQzMTQyNzAwMTk1MzEyZS0wNSwgLTcuMDkzMjg3NjU4NjkxNDA2ZS0wNSwgLTYuOTQ3OTYxNDI1NzgxMjQ5ZS0wNSwgLTYuODA3MzkxMzU3NDIxODc0ZS0wNSwgLTYuNjcxNTM3NzgwNzYxNzE4ZS0wNSwgLTYuNTQwMjA4NDM1MDU4NTkzZS0wNSwgLTYuNDEzMzYwNTk1NzAzMTI1ZS0wNSwgLTYuMjkwOTYzNzQ1MTE3MTg4ZS0wNSwgLTYuMTcyOTYxMDQ0MzExNTI0ZS0wNSwgLTYuMDU5NDI0OTcyNTM0MTc5NWUtMDUsIC01Ljk1MDQ2MjM0MTMwODU5MzZlLTA1LCAtNS44NDYyNjAwNzA4MDA3ODFlLTA1LCAtNS43NDcxOTE2MTk4NzMwNDdlLTA1LCAtNS42NTM1NzI4NDU0NTg5ODRlLTA1LCAtNS41NjU1ODMwMzgzMzAwNzhlLTA1LCAtNS40ODMzNDMxMjQzODk2NDg0ZS0wNSwgLTUuNDA2ODkyNzc2NDg5MjU4ZS0wNSwgLTUuMzM2MjM3NzE2Njc0ODA0NGUtMDUsIC01LjI3MTQxNjA5MTkxODk0NWUtMDUsIC01LjIxMjQzMTMzNTQ0OTIxODZlLTA1LCAtNS4xNTkyMzUwMDA2MTAzNTFlLTA1LCAtNS4xMTE3OTgwOTU3MDMxMjVlLTA1LCAtNS4wNzAxMTcxODc1ZS0wNSwgLTUuMDM0MTk5MTQyNDU2MDU0ZS0wNSwgLTUuMDA0MDY5OTAwNTEyNjk1ZS0wNSwgLTQuOTc5NzQ5Njc5NTY1NDI5NWUtMDUsIC00Ljk2MTIzMTIzMTY4OTQ1MjZlLTA1LCAtNC45NDg0OTY2Mjc4MDc2MTdlLTA1LCAtNC45NDE1MTcyNTc2OTA0MjllLTA1LCAtNC45NDAyNDA0Nzg1MTU2MjQ2ZS0wNSwgLTQuOTQ0NTkzODExMDM1MTU2ZS0wNSwgLTQuOTU0NDg4NzU0MjcyNDYxZS0wNSwgLTQuOTY5ODIwMDIyNTgzMDA3NGUtMDUsIC00Ljk5MDQ2NzQ1MzAwMjkyOTRlLTA1LCAtNS4wMTYzMTA1MDEwOTg2MzIzZS0wNSwgLTUuMDQ3MjI1MTg5MjA4OTg0ZS0wNSwgLTUuMDgzMDg3OTIxMTQyNTc4ZS0wNSwgLTUuMTIzNzgwODIyNzUzOTA2ZS0wNSwgLTUuMTY5MTgxMDYwNzkxMDE1ZS0wNSwgLTUuMjE5MTUzNTk0OTcwNzAzZS0wNSwgLTUuMjczNTYyNjIyMDcwMzEyZS0wNSwgLTUuMzMyMjU0NDA5NzkwMDM5ZS0wNSwgLTUuMzk1MDUwMDQ4ODI4MTI1ZS0wNSwgLTUuNDYxNzQ4NTA0NjM4NjcyZS0wNSwgLTUuNTMyMTE1MTczMzM5ODQ0ZS0wNSwgLTUuNjA1ODg4MzY2Njk5MjE4NGUtMDUsIC01LjY4MjgwNDEwNzY2NjAxNWUtMDUsIC01Ljc2MjU4NDY4NjI3OTI5NmUtMDUsIC01Ljg0NDk0MjQ3NDM2NTIzNGUtMDUsIC01LjkyOTU4NzU1NDkzMTY0MDVlLTA1LCAtNi4wMTYyMjAwOTI3NzM0Mzc1ZS0wNSwgLTYuMTA0NTM5MTA4Mjc2MzY2ZS0wNSwgLTYuMTk0MjUyNzc3MDk5NjA5ZS0wNSwgLTYuMjg1MDYzOTM0MzI2MTcyZS0wNSwgLTYuMzc2NjU5MzkzMzEwNTQ3ZS0wNSwgLTYuNDY4NzI0ODIyOTk4MDQ2ZS0wNSwgLTYuNTYwOTUwNDY5OTcwNzAyZS0wNSwgLTYuNjUzMDMyNjg0MzI2MTcxZS0wNSwgLTYuNzQ0Njg5OTQxNDA2MjQ5ZS0wNSwgLTYuODM1NjU5NzkwMDM5MDYyZS0wNSwgLTYuOTI1NzAwMzc4NDE3OTY4ZS0wNSwgLTcuMDE0NTk4ODQ2NDM1NTQ3ZS0wNSwgLTcuMTAyMTY4MjczOTI1NzgxZS0wNSwgLTcuMTg4MjQ5OTY5NDgyNDIyZS0wNSwgLTcuMjcyNzA1MDc4MTI1ZS0wNSwgLTcuMzU1NDEwMDAzNjYyMTA4ZS0wNSwgLTcuNDM2MjQ4MDE2MzU3NDIyZS0wNSwgLTcuNTE1MTEzMDY3NjI2OTUzZS0wNSwgLTcuNTkxODk0NTMxMjQ5OTk5ZS0wNSwgLTcuNjY2NDkwMTczMzM5ODQ0ZS0wNSwgLTcuNzM4Nzk3NzYwMDA5NzY2ZS0wNSwgLTcuODA4NzIxOTIzODI4MTI0ZS0wNSwgLTcuODc2MTczNDAwODc4OTA1ZS0wNSwgLTcuOTQxMDY3NTA0ODgyODEyZS0wNSwgLTguMDAzMzMyNTE5NTMxMjVlLTA1LCAtOC4wNjI5MDY2NDY3Mjg1MTZlLTA1LCAtOC4xMTk3NDk0NTA2ODM1OTRlLTA1LCAtOC4xNzM4MzExNzY3NTc4MTNlLTA1LCAtOC4yMjUxMzEyMjU1ODU5MzhlLTA1LCAtOC4yNzM2NDUwMTk1MzEyNWUtMDUsIC04LjMxOTM3NzEzNjIzMDQ2OGUtMDUsIC04LjM2MjM0MjA3MTUzMzIwM2UtMDUsIC04LjQwMjU2OTU4MDA3ODEyNWUtMDUsIC04LjQ0MDA5NzgwODgzNzg5ZS0wNSwgLTguNDc0OTY5NDgyNDIxODc1ZS0wNSwgLTguNTA3MjM0MTkxODk0NTNlLTA1LCAtOC41MzY5NDQ1ODAwNzgxMjVlLTA1LCAtOC41NjQxNTU1Nzg2MTMyOGUtMDUsIC04LjU4ODkyMDU5MzI2MTcxOGUtMDUsIC04LjYxMTI4NjkyNjI2OTUzZS0wNSwgLTguNjMxMjg5NjcyODUxNTYyZS0wNSwgLTguNjQ4OTU2Mjk4ODI4MTI0ZS0wNSwgLTguNjY0Mjk1OTU5NDcyNjU2ZS0wNSwgLTguNjc3MzA0ODQwMDg3ODllLTA1LCAtOC42ODc5Njk5NzA3MDMxMjRlLTA1LCAtOC42OTYyNjg0NjMxMzQ3NjVlLTA1LCAtOC43MDIxNzEzMjU2ODM1OTRlLTA1LCAtOC43MDU2NDU3NTE5NTMxMjRlLTA1LCAtOC43MDY2NjY1NjQ5NDE0MDZlLTA1LCAtOC43MDUyMTA4NzY0NjQ4NDNlLTA1LCAtOC43MDEyNzg2ODY1MjM0MzdlLTA1LCAtOC42OTQ4ODI5NjUwODc4OWUtMDUsIC04LjY4NjA1NjUxODU1NDY4N2UtMDUsIC04LjY3NDg1MTIyNjgwNjY0ZS0wNSwgLTguNjYxMzM4ODA2MTUyMzQzZS0wNSwgLTguNjQ1NjA4NTIwNTA3ODExZS0wNSwgLTguNjI3NzY4NzA3Mjc1MzllLTA1LCAtOC42MDc5NDYwMTQ0MDQyOTZlLTA1LCAtOC41ODYyNzMxOTMzNTkzNzRlLTA1LCAtOC41NjI4OTA2MjVlLTA1LCAtOC41Mzc5NDc4NDU0NTg5ODRlLTA1LCAtOC41MTE1OTY2Nzk2ODc1ZS0wNSwgLTguNDgzOTk3MzQ0OTcwNzAyZS0wNSwgLTguNDU1MzE2MTYyMTA5Mzc1ZS0wNSwgLTguNDI1NzIxNzQwNzIyNjU2ZS0wNSwgLTguMzk1MzgyNjkwNDI5Njg3ZS0wNSwgLTguMzY0NDc0NDg3MzA0Njg3ZS0wNSwgLTguMzMzMTc3MTg1MDU4NTkzZS0wNSwgLTguMzAxNjgzMDQ0NDMzNTkzZS0wNSwgLTguMjcwMTkzNDgxNDQ1MzEyZS0wNSwgLTguMjM4OTExNDM3OTg4MjhlLTA1LCAtOC4yMDgwNDUxOTY1MzMyMDJlLTA1LCAtOC4xNzc4MDMwMzk1NTA3ODFlLTA1LCAtOC4xNDgzOTg1OTAwODc4OWUtMDUsIC04LjEyMDA1NjE1MjM0Mzc1ZS0wNSwgLTguMDkzMDA4NDIyODUxNTYzZS0wNSwgLTguMDY3NDgyNzU3NTY4MzZlLTA1LCAtOC4wNDM2OTczNTcxNzc3MzRlLTA1LCAtOC4wMjE4NjUwODE3ODcxMWUtMDUsIC04LjAwMjE5NDk3NjgwNjY0ZS0wNSwgLTcuOTg0ODg0NjQzNTU0Njg3ZS0wNSwgLTcuOTcwMTIwMjM5MjU3ODEyZS0wNSwgLTcuOTU4MDQzNjcwNjU0Mjk2ZS0wNSwgLTcuOTQ4NzYyNTEyMjA3MDMxZS0wNSwgLTcuOTQyMzQwMDg3ODkwNjI0ZS0wNSwgLTcuOTM4Nzk2MjM0MTMwODU5ZS0wNSwgLTcuOTM4MTExODc3NDQxNDA2ZS0wNSwgLTcuOTQwMjI3NTA4NTQ0OTIyZS0wNSwgLTcuOTQ1MDM5MzY3Njc1NzgxZS0wNSwgLTcuOTUyMzkyNTc4MTI0OTk5ZS0wNSwgLTcuOTYyMTA4NjEyMDYwNTQ3ZS0wNSwgLTcuOTczOTg2ODE2NDA2MjVlLTA1LCAtNy45ODc4MDk3NTM0MTc5NjllLTA1LCAtOC4wMDMzNDc3NzgzMjAzMTJlLTA1LCAtOC4wMjAzNTE0MDk5MTIxMWUtMDUsIC04LjAzODUzNzU5NzY1NjI1ZS0wNSwgLTguMDU3NjEyNjA5ODYzMjhlLTA1LCAtOC4wNzcyNzQzMjI1MDk3NjVlLTA1LCAtOC4wOTcyMDIzMDEwMjUzOTFlLTA1LCAtOC4xMTcwNTE2OTY3NzczNDRlLTA1LCAtOC4xMzY0NDE4MDI5Nzg1MTVlLTA1LCAtOC4xNTQ5NTE0NzcwNTA3ODFlLTA1LCAtOC4xNzIxNTA0MjExNDI1NzhlLTA1LCAtOC4xODc2MTA2MjYyMjA3MDNlLTA1LCAtOC4yMDA5MDAyNjg1NTQ2ODdlLTA1LCAtOC4yMTE1ODI5NDY3NzczNDNlLTA1LCAtOC4yMTkyMDAxMzQyNzczNDNlLTA1LCAtOC4yMjMyODEwOTc0MTIxMDllLTA1LCAtOC4yMjMzNzY0NjQ4NDM3NWUtMDUsIC04LjIxOTA2NDMzMTA1NDY4N2UtMDUsIC04LjIwOTkzMzQ3MTY3OTY4N2UtMDUsIC04LjE5NTU4MjU4MDU2NjQwNmUtMDUsIC04LjE3NTYwMTE5NjI4OTA2MmUtMDUsIC04LjE0OTU4NjQ4NjgxNjQwNmUtMDUsIC04LjExNzE5ODE4MTE1MjM0NGUtMDUsIC04LjA3ODE2MzE0Njk3MjY1NmUtMDUsIC04LjAzMjI2Nzc2MTIzMDQ2OGUtMDUsIC03Ljk3OTM2MjQ4Nzc5Mjk2OWUtMDUsIC03LjkxOTM1NjUzNjg2NTIzNGUtMDUsIC03Ljg1MjIxMTc2MTQ3NDYwOWUtMDUsIC03Ljc3Nzk3MzkzNzk4ODI4MWUtMDUsIC03LjY5Njc3NTgxNzg3MTA5M2UtMDUsIC03LjYwODc4OTA2MjVlLTA1LCAtNy41MTQyMDY2OTU1NTY2NGUtMDUsIC03LjQxMzI0MjM0MDA4Nzg5ZS0wNSwgLTcuMzA2MTI3MTY2NzQ4MDQ2ZS0wNSwgLTcuMTkzMTA4MzY3OTE5OTIyZS0wNSwgLTcuMDc0NDc3Mzg2NDc0NjA5ZS0wNSwgLTYuOTUwNTMxMDA1ODU5Mzc0ZS0wNSwgLTYuODIxNTM3MDE3ODIyMjY1ZS0wNSwgLTYuNjg3ODIzNDg2MzI4MTI0ZS0wNSwgLTYuNTQ5ODAzMTYxNjIxMDk0ZS0wNSwgLTYuNDA3OTc4ODIwODAwNzgxZS0wNSwgLTYuMjYyOTU1NDc0ODUzNTE1ZS0wNSwgLTYuMTE1NDIwNTMyMjI2NTYyZS0wNSwgLTUuOTY2MDg2OTU5ODM4ODY3ZS0wNSwgLTUuODE1Nzk3ODA1Nzg2MTMyZS0wNSwgLTUuNjY1NTYxMjk0NTU1NjY0ZS0wNSwgLTUuNTE2NDE1Nzg2NzQzMTY0ZS0wNSwgLTUuMzY5NDEyMjMxNDQ1MzEyZS0wNSwgLTUuMjI1NDk1MTQ3NzA1MDc4ZS0wNSwgLTUuMDg1NDc0MDE0MjgyMjI2NmUtMDUsIC00Ljk1MDIyNDY4NTY2ODk0NWUtMDUsIC00LjgyMDczMTM1Mzc1OTc2NWUtMDUsIC00LjY5ODAwNDE1MDM5MDYyNWUtMDUsIC00LjU4MzA2ODg0NzY1NjI1ZS0wNSwgLTQuNDc2ODczMDE2MzU3NDIyZS0wNSwgLTQuMzgwMjM5MTA1MjI0NjA5ZS0wNSwgLTQuMjk0MjgwMjQyOTE5OTIxNWUtMDUsIC00LjIyMDM4MDAyMDE0MTYwMTZlLTA1LCAtNC4xNTk3MDMwNjM5NjQ4NDNlLTA1LCAtNC4xMTMyNTM0MDI3MDk5NjA1ZS0wNSwgLTQuMDgxNDc2NTkzMDE3NTc4ZS0wNSwgLTQuMDY0MTg3NjIyMDcwMzEyNGUtMDUsIC00LjA2MTYwMDg3NTg1NDQ5MmUtMDUsIC00LjA3NDQxMTM5MjIxMTkxMzZlLTA1LCAtNC4xMDM0MjAyNTc1NjgzNTllLTA1LCAtNC4xNDk3NDU1NTk2OTIzODNlLTA1LCAtNC4yMTQ1MzA5NDQ4MjQyMTllLTA1LCAtNC4yOTg3NDgzOTc4MjcxNDhlLTA1LCAtNC40MDQzMzc2OTIyNjA3NDJlLTA1LCAtNC41MzQwOTE1Njc5OTMxNjRlLTA1LCAtNC42OTA0ODIzMzAzMjIyNjVlLTA1LCAtNC44NzU2MDYxNTUzOTU1MDc0ZS0wNSwgLTUuMDg5NzQ1MzMwODEwNTQ2NmUtMDUsIC01LjMzMTMwNDkzMTY0MDYyNWUtMDUsIC01LjU5ODk4MzM4MzE3ODcxMWUtMDUsIC01Ljg5MTc0OTU3Mjc1MzkwNmUtMDUsIC02LjIwOTAzMDkxNDMwNjY0MWUtMDUsIC02LjU1MDc4ODg3OTM5NDUzMWUtMDUsIC02LjkxNDk5Nzg2Mzc2OTUzMWUtMDUsIC03LjI5NzczMjU0Mzk0NTMxM2UtMDUsIC03LjY5NTU1OTY5MjM4MjgxM2UtMDUsIC04LjEwNDcxODAxNzU3ODEyNWUtMDUsIC04LjUyMDYwOTI4MzQ0NzI2NWUtMDUsIC04LjkzNzg1MzI0MDk2Njc5NmUtMDUsIC05LjM0Njg5MTc4NDY2Nzk2OWUtMDUsIC05LjczNDk1NjM1OTg2MzI4ZS0wNSwgLTAuMDAwMTAwOTAyMTkxMTYyMTA5MzcsIC0wLjAwMDEwNDAxODUxNjU0MDUyNzM0LCAtMC4wMDAxMDY2MjM3OTQ1NTU2NjQwNiwgLTAuMDAwMTA4Njc4MTIzNDc0MTIxMDgsIC0wLjAwMDExMDEzMzM4NDcwNDU4OTg0LCAtMC4wMDAxMTA5Mzg0MDAyNjg1NTQ2OCwgLTAuMDAwMTExMDUwNDYwODE1NDI5NjgsIC0wLjAwMDExMDQzMzQ4NjkzODQ3NjU1LCAtMC4wMDAxMDkwOTM5MjU0NzYwNzQyMiwgLTAuMDAwMTA3MDczOTEzNTc0MjE4NzQsIC0wLjAwMDEwNDQwMjcwOTk2MDkzNzUsIC0wLjAwMDEwMTExODYxNDE5Njc3NzM0LCAtOS43Mjg1NzgxODYwMzUxNTZlLTA1LCAtOS4yOTk5NTgwMzgzMzAwNzhlLTA1LCAtOC44NDMyODIzMTgxMTUyMzRlLTA1LCAtOC4zODAwNTgyODg1NzQyMTllLTA1LCAtNy45MzEwMTk1OTIyODUxNTZlLTA1LCAtNy41MTcyNDE2Njg3MDExNzFlLTA1LCAtNy4xNTczMTgxMTUyMzQzNzVlLTA1LCAtNi44NjgyMzUwMTU4NjkxNDFlLTA1LCAtNi42Njg4NTY4MTE1MjM0MzhlLTA1LCAtNi41NzQ4ODkzNzM3NzkyOTdlLTA1LCAtNi42MDIxNzQzNzc0NDE0MDZlLTA1LCAtNi43Njk4OTUxNzIxMTkxNGUtMDUsIC03LjA4NTMxOTUxOTA0Mjk2OWUtMDUsIC03LjU0NDY4MzgzNzg5MDYyNWUtMDUsIC04LjEzMjY1ODM4NjIzMDQ2OGUtMDUsIC04LjgwOTA0MTU5NTQ1ODk4NGUtMDUsIC05LjUyNjcxMzU2MjAxMTcxOGUtMDUsIC0wLjAwMDEwMjQwNTU1NTcyNTA5NzY1LCAtMC4wMDAxMDg4NjM3MjM3NTQ4ODI4MSwgLTAuMDAwMTEzODk1NjM3NTEyMjA3MDMsIC0wLjAwMDExNjkyNTc1ODM2MTgxNjQsIC0wLjAwMDExNzQ5NjUwNTczNzMwNDY4LCAtMC4wMDAxMTU2NTQ5MjI0ODUzNTE1NiwgLTAuMDAwMTEyMjE0OTY1ODIwMzEyNSwgLTAuMDAwMTA4MDMyMTg4NDE1NTI3MzMsIC0wLjAwMDEwMzk1ODY0ODY4MTY0MDYzLCAtMC4wMDAxMDA5NjU5OTU3ODg1NzQyMiwgLTkuOTc3NDEwODg4NjcxODc0ZS0wNSwgLTAuMDAwMTAwOTQ5NDkzNDA4MjAzMTEsIC0wLjAwMDEwNDg1NTg4MDczNzMwNDY5LCAtMC4wMDAxMTA2NzA5Mjg5NTUwNzgxMywgLTAuMDAwMTE2MDgwMDYyODY2MjEwOTMsIC0wLjAwMDExODQyODQyMTAyMDUwNzgsIC0wLjAwMDExNDY3OTM3NDY5NDgyNDIyLCAtMC4wMDAxMDE0OTA1MTY2NjI1OTc2NSwgLTcuNjAwMDEyOTY5OTcwNzAzZS0wNSwgLTMuNTEyNDIyOTQzMTE1MjM0NGUtMDUsIDIuNDMxNTY4NzE3OTU2NTQyOGUtMDUsIDAuMDAwMTAyNDQxMTE2MzMzMDA3OCwgMC4wMDAxOTU5ODU0MTI1OTc2NTYyNCwgMC4wMDAzMDE1Njk3NjMxODM1OTM3NSwgMC4wMDA0MTQ1MzY3NzM2ODE2NDA2LCAwLjAwMDUzMzQ5MTQ1NTA3ODEyNSwgMC4wMDA2NjE0NzYwNzQyMTg3NSwgMC4wMDA3OTQ3OTIyMzYzMjgxMjQ5LCAwLjAwMDkyNDg0NDU0MzQ1NzAzMTIsIDAuMDAxMDM2MDI1MTQ2NDg0Mzc0OSwgMC4wMDExMDUxNTk2Njc5Njg3NDk4LCAwLjAwMTExOTgzMTI5ODgyODEyNSwgMC4wMDEwNzg2MTEzMjgxMjUsIDAuMDAwOTkwMzY2MjcxOTcyNjU2LCAwLjAwMDg3NTQyNDM3NzQ0MTQwNjIsIDAuMDAwNzQ4NDcwMDkyNzczNDM3NSwgMC4wMDA2MTczMDU1NDE5OTIxODc1LCAwLjAwMDQ4NTk1NDE2MjU5NzY1NjI0LCAwLjAwMDM1MjgxMjIyNTM0MTc5Njg1LCAwLjAwMDIyMDMxMDQ4NTgzOTg0MzczLCA5LjUzMTU1NjcwMTY2MDE1NmUtMDUsIC0xLjU1Njc2MzI2NzUxNzA4OThlLTA1LCAtMC4wMDAxMDU3MDUzOTA5MzAxNzU3OCwgLTAuMDAwMTcxODY1OTIxMDIwNTA3OCwgLTAuMDAwMjE0NzY1MTA2MjAxMTcxODYsIC0wLjAwMDIzNjM3NjczOTUwMTk1MzEsIC0wLjAwMDIzOTM4Nzk4NTIyOTQ5MjE4LCAtMC4wMDAyMjcyMDk2ODYyNzkyOTY4NywgLTAuMDAwMjAzOTY4MzUzMjcxNDg0MzcsIC0wLjAwMDE3Mzk1NzU4MDU2NjQwNjIzLCAtMC4wMDAxNDEyNzc4MTY3NzI0NjA5MywgLTAuMDAwMTA5NjY3NzI0NjA5Mzc0OTksIC04LjE0OTcwMDkyNzczNDM3NGUtMDUsIC01Ljg0OTEwODg4NjcxODc1ZS0wNSwgLTQuMjQ4MzExMjMzNTIwNTA3NWUtMDUsIC0zLjQwMTk5Mjc5Nzg1MTU2MjVlLTA1LCAtMy4yMzk1NTAwMTgzMTA1NDdlLTA1LCAtMy42NTUyNzIyOTMwOTA4MmUtMDUsIC00LjQ4NDkzNDIzNDYxOTE0MDRlLTA1LCAtNS41MzYzMDkwNTE1MTM2NzJlLTA1LCAtNi42ODM5MTg3NjIyMDcwMzFlLTA1LCAtNy43ODA1MTc1NzgxMjVlLTA1LCAtOC42MjExMzE4OTY5NzI2NTZlLTA1LCAtOS4xMDA5MzE1NDkwNzIyNjVlLTA1LCAtOS4xOTQ1ODQ2NTU3NjE3MThlLTA1LCAtOC45MDU2MzczNTk2MTkxNGUtMDUsIC04LjMwNDY0NDAxMjQ1MTE3MWUtMDUsIC03LjQ3ODEwMzYzNzY5NTMxM2UtMDUsIC02LjQ4MjU3OTA0MDUyNzM0NGUtMDUsIC01LjQxMjMwOTI2NTEzNjcxODZlLTA1LCAtNC40MDM5MDcwMTI5Mzk0NTNlLTA1LCAtMy41MzgyNzQ3NjUwMTQ2NDg2ZS0wNSwgLTIuODU0Mjk2MzAyNzk1NDFlLTA1LCAtMi4zNjY4MjY2Mjk2Mzg2NzE3ZS0wNSwgLTIuMDQ1OTY0NDMxNzYyNjk1NGUtMDUsIC0xLjg2MDQ4NDg4NjE2OTQzMzVlLTA1LCAtMS43OTI3NDcxMTYwODg4NjdlLTA1LCAtMS44MDYyMDIzMTYyODQxNzk3ZS0wNSwgLTEuODQ4ODgxOTEyMjMxNDQ1ZS0wNSwgLTEuODg3NTA1MTQ5ODQxMzA4NmUtMDUsIC0xLjkwMzE4ODcwNTQ0NDMzNmUtMDUsIC0xLjg4ODU1MDM3Njg5MjA5ZS0wNSwgLTEuODU1MDkzMzgzNzg5MDYyNWUtMDUsIC0xLjgxMTkxOTQwMzA3NjE3MTdlLTA1LCAtMS43NjA4ODUyMzg2NDc0NjA3ZS0wNSwgLTEuNzA3Mjc5Nzc3NTI2ODU1NGUtMDUsIC0xLjY1NTE4NTY5OTQ2Mjg5MDVlLTA1LCAtMS42MDM3MjczNDA2OTgyNDJlLTA1LCAtMS41NTI0MTAwMzAzNjQ5OTAzZS0wNSwgLTEuNDk5NDI1MjIwNDg5NTAxOWUtMDUsIC0xLjQzODgwNTAwNzkzNDU3MDNlLTA1LCAtMS4zNjY1MzMxODQwNTE1MTM2ZS0wNSwgLTEuMjc5NDYyOTA5Njk4NDg2M2UtMDUsIC0xLjE3MjcxMzA4ODk4OTI1NzhlLTA1LCAtMS4wNDU0MTQ4MjkyNTQxNTA0ZS0wNSwgLTguOTg3OTQ5MzcxMzM3ODllLTA2LCAtNy4zMjE5NTA5MTI0NzU1ODU1ZS0wNiwgLTUuNDUxNjY5NjkyOTkzMTYzNWUtMDYsIC0zLjM1OTg1ODAzNjA0MTI1OTRlLTA2LCAtMS4wMTE4NTk3NzQ1ODk1Mzg1ZS0wNiwgMS42MTI1MzM2ODg1NDUyMjY5ZS0wNiwgNC41MTk2OTA1MTM2MTA4MzllLTA2LCA3LjcxMDc2ODY5OTY0NTk5NmUtMDYsIDEuMTE3NDExMDQxMjU5NzY1NmUtMDUsIDEuNDg5ODkxNjI0NDUwNjgzNmUtMDUsIDEuODg4MDAyNzc3MDk5NjA5M2UtMDUsIDIuMzA5NDIxNTM5MzA2NjQwNmUtMDUsIDIuNzUwNzg2MjA5MTA2NDQ1MmUtMDUsIDMuMjA3ODE1MTcwMjg4MDg1NWUtMDUsIDMuNjc0ODgxMzYyOTE1MDM5ZS0wNSwgNC4xNDg4MzMwODQxMDY0NDVlLTA1LCA0LjYyODgwNzQ0OTM0MDgyZS0wNSwgNS4xMTM5NjIxNzM0NjE5MTRlLTA1LCA1LjYwNDE0MTk5ODI5MTAxNWUtMDUsIDYuMDk5MTgyMTI4OTA2MjQ5NGUtMDUsIDYuNTk4NDg5Mzc5ODgyODEyZS0wNSwgNy4xMDI3MDM4NTc0MjE4NzVlLTA1LCA3LjYxMzY2MzQ4MjY2NjAxNmUtMDUsIDguMTMyNzEwMjY2MTEzMjgxZS0wNSwgOC42NjEwNTk1NzAzMTI1ZS0wNSwgOS4xOTk3NjY1NDA1MjczNDRlLTA1LCA5Ljc0OTE0ODU1OTU3MDMxM2UtMDUsIDAuMDAwMTAzMTAyNzM3NDI2NzU3OCwgMC4wMDAxMDg4NTEwN
[truncated: 89,044 more chars]
