# Supplementary material for: A Remote Patient Monitoring System With Feedback Mechanisms Using a Smartwatch: Concept, Implementation, and Evaluation Based on the activeDCM Randomized Controlled Trial
Source: JMIR Mhealth Uhealth. 2024 Nov 22;12:e58441. doi: 10.2196/58441 (PMC11624455; doi:10.2196/58441)
Supplement: Multimedia Appendix 3 [file mhealth_v12i1e58441_app3.zip › Appendix-3_FHIR/Questionnaire/Questionnaire-app.xml]

<Questionnaire xmlns="http://hl7.org/fhir">
  <id value="questionnaire-id"/>
  <meta>
    <profile value="http://activedcm.med.uni-heidelberg.de/fhir/StructureDefinition/questionnaire|1.0.0"/>
  </meta>
  <url value="http://mis.med.uni-heidelberg.de/fhir/Questionnaire/activeDCM"/>
  <version value="1.0.0"/>
  <name value="Active_DCM_App_Questionnaire"/>
  <title value="Active DCM App Questionnaire"/>
  <status value="active"/>
  <date value="2020-01-01T10:00:00+01:00"/>
  <description value="You are receiving this questionnaire because you are a participant in the activeDCM trial at Heidelberg University Hospital. Each week you will be asked the same seven questions. Each day of the week, one of these questions will be randomly selected and each question will only occur once per week. If the question has a star choice, one star means the worst answer and four stars means the best answer. For a yes-no question, select the correct button. Thank you for taking part in the trial."/>
  <item>
    <extension url="http://hl7.org/fhir/StructureDefinition/minValue">
      <valueInteger value="1"/>
    </extension>
    <extension url="http://hl7.org/fhir/StructureDefinition/maxValue">
      <valueInteger value="4"/>
    </extension>
    <linkId value="1"/>
    <code>
      <system value="https://uts.nlm.nih.gov/uts/umls/concept"/>
      <code value="C3813622"/>
    </code>
    <text value="How are you feeling today?"/>
    <type value="integer"/>
    <required value="true"/>
    <initial>
      <valueInteger value="1"/>
    </initial>
  </item>
  <item>
    <extension url="http://hl7.org/fhir/StructureDefinition/minValue">
      <valueInteger value="1"/>
    </extension>
    <extension url="http://hl7.org/fhir/StructureDefinition/maxValue">
      <valueInteger value="4"/>
    </extension>
    <linkId value="2"/>
    <code>
      <system value="https://uts.nlm.nih.gov/uts/umls/concept"/>
      <code value="C1659989"/>
    </code>
    <text value="How do you feel while breathing?"/>
    <type value="integer"/>
    <required value="true"/>
    <initial>
      <valueInteger value="1"/>
    </initial>
  </item>
  <item>
    <extension url="http://hl7.org/fhir/StructureDefinition/minValue">
      <valueInteger value="1"/>
    </extension>
    <extension url="http://hl7.org/fhir/StructureDefinition/maxValue">
      <valueInteger value="4"/>
    </extension>
    <linkId value="3"/>
    <code>
      <system value="https://uts.nlm.nih.gov/uts/umls/concept"/>
      <code value="C1140621"/>
    </code>
    <code>
      <system value="https://uts.nlm.nih.gov/uts/umls/concept"/>
      <code value="C0332520"/>
    </code>
    <code>
      <system value="https://uts.nlm.nih.gov/uts/umls/concept"/>
      <code value="C0013604"/>
    </code>
    <text value="Are you satisfied with your leg circumference (water retention)?"/>
    <type value="integer"/>
    <required value="true"/>
    <initial>
      <valueInteger value="1"/>
    </initial>
  </item>
  <item>
    <linkId value="4"/>
    <code>
      <system value="https://uts.nlm.nih.gov/uts/umls/concept"/>
      <code value="C0030252"/>
    </code>
    <text value="Have you noticed heart stumbles?"/>
    <type value="boolean"/>
    <required value="true"/>
    <initial>
      <valueBoolean value="false"/>
    </initial>
  </item>
  <item>
    <linkId value="5"/>
    <code>
      <system value="https://uts.nlm.nih.gov/uts/umls/concept"/>
      <code value="C0041657"/>
    </code>
    <text value="Have you been unconscious since starting the trial?"/>
    <type value="boolean"/>
    <required value="true"/>
    <initial>
      <valueBoolean value="false"/>
    </initial>
  </item>
  <item>
    <extension url="http://hl7.org/fhir/StructureDefinition/minValue">
      <valueInteger value="1"/>
    </extension>
    <extension url="http://hl7.org/fhir/StructureDefinition/maxValue">
      <valueInteger value="4"/>
    </extension>
    <linkId value="6"/>
    <code>
      <system value="https://uts.nlm.nih.gov/uts/umls/concept"/>
      <code value="C1518965"/>
    </code>
    <text value="How performance-capable are you today?"/>
    <type value="integer"/>
    <required value="true"/>
    <initial>
      <valueInteger value="1"/>
    </initial>
  </item>
  <item>
    <extension url="http://hl7.org/fhir/StructureDefinition/minValue">
      <valueInteger value="1"/>
    </extension>
    <extension url="http://hl7.org/fhir/StructureDefinition/maxValue">
      <valueInteger value="4"/>
    </extension>
    <linkId value="7"/>
    <code>
      <system value="https://uts.nlm.nih.gov/uts/umls/concept"/>
      <code value="C0683317"/>
    </code>
    <code>
      <system value="https://uts.nlm.nih.gov/uts/umls/concept"/>
      <code value="C3257936"/>
    </code>
    <text value="Are you satisfied with your daily activity?"/>
    <type value="integer"/>
    <required value="true"/>
    <initial>
      <valueInteger value="1"/>
    </initial>
  </item>
</Questionnaire>
