# Supplementary material for: A Remote Patient Monitoring System With Feedback Mechanisms Using a Smartwatch: Concept, Implementation, and Evaluation Based on the activeDCM Randomized Controlled Trial
Source: JMIR Mhealth Uhealth. 2024 Nov 22;12:e58441. doi: 10.2196/58441 (PMC11624455; doi:10.2196/58441)
Supplement: Multimedia Appendix 3 [file mhealth_v12i1e58441_app3.zip › Appendix-3_FHIR/Questionnaire/QuestionnaireResponse-app.xml]

<QuestionnaireResponse xmlns="http://hl7.org/fhir">
  <id value="questionnaire-response-id"/>
  <questionnaire value="http://mis.med.uni-heidelberg.de/fhir/Questionnaire/activeDCM|1.0.0"/>
  <status value="completed"/>
  <subject>
    <reference value="Patient/patient-id"/>
  </subject>
  <authored value="2020-01-07T10:00:00+01:00"/>
  <item>
    <extension url="http://activedcm.med.uni-heidelberg.de/fhir/StructureDefinition/questionnaire-response-extension-item-date-time">
      <valueDateTime value="2020-01-01T10:00:00+01:00"/>
    </extension>
    <linkId value="1"/>
    <answer>
      <valueInteger value="3"/>
    </answer>
  </item>
  <item>
    <extension url="http://activedcm.med.uni-heidelberg.de/fhir/StructureDefinition/questionnaire-response-extension-item-date-time">
      <valueDateTime value="2020-01-02T10:00:00+01:00"/>
    </extension>
    <linkId value="2"/>
    <answer>
      <valueInteger value="2"/>
    </answer>
  </item>
  <item>
    <extension url="http://activedcm.med.uni-heidelberg.de/fhir/StructureDefinition/questionnaire-response-extension-item-date-time">
      <valueDateTime value="2020-01-03T10:00:00+01:00"/>
    </extension>
    <linkId value="3"/>
    <answer>
      <valueInteger value="2"/>
    </answer>
  </item>
  <item>
    <extension url="http://activedcm.med.uni-heidelberg.de/fhir/StructureDefinition/questionnaire-response-extension-item-date-time">
      <valueDateTime value="2020-01-04T10:00:00+01:00"/>
    </extension>
    <linkId value="4"/>
    <answer>
      <valueBoolean value="false"/>
    </answer>
  </item>
  <item>
    <extension url="http://activedcm.med.uni-heidelberg.de/fhir/StructureDefinition/questionnaire-response-extension-item-date-time">
      <valueDateTime value="2020-01-05T10:00:00+01:00"/>
    </extension>
    <linkId value="5"/>
    <answer>
      <valueBoolean value="false"/>
    </answer>
  </item>
  <item>
    <extension url="http://activedcm.med.uni-heidelberg.de/fhir/StructureDefinition/questionnaire-response-extension-item-date-time">
      <valueDateTime value="2020-01-06T10:00:00+01:00"/>
    </extension>
    <linkId value="6"/>
    <answer>
      <valueInteger value="3"/>
    </answer>
  </item>
  <item>
    <extension url="http://activedcm.med.uni-heidelberg.de/fhir/StructureDefinition/questionnaire-response-extension-item-date-time">
      <valueDateTime value="2020-01-07T10:00:00+01:00"/>
    </extension>
    <linkId value="7"/>
    <answer>
      <valueInteger value="4"/>
    </answer>
  </item>
</QuestionnaireResponse>
