# Supplementary material for: A Remote Patient Monitoring System With Feedback Mechanisms Using a Smartwatch: Concept, Implementation, and Evaluation Based on the activeDCM Randomized Controlled Trial
Source: JMIR Mhealth Uhealth. 2024 Nov 22;12:e58441. doi: 10.2196/58441 (PMC11624455; doi:10.2196/58441)
Supplement: Multimedia Appendix 3 [file mhealth_v12i1e58441_app3.zip › Appendix-3_FHIR/Questionnaire/StructureDefinition-Questionnaire.xml]

<StructureDefinition xmlns="http://hl7.org/fhir">
  <id value="structure-definition-questionnaire-id"/>
  <url value="http://activedcm.med.uni-heidelberg.de/fhir/StructureDefinition/questionnaire"/>
  <version value="1.0.0"/>
  <name value="Questionnaire"/>
  <status value="active"/>
  <experimental value="false"/>
  <date value="2020-01-01T10:00:00+01:00"/>
  <fhirVersion value="4.0.1"/>
  <kind value="resource"/>
  <abstract value="true"/>
  <type value="Questionnaire"/>
  <baseDefinition value="http://hl7.org/fhir/StructureDefinition/Questionnaire"/>
  <derivation value="constraint"/>
  <differential>
    <element id="Questionnaire.url">
      <path value="Questionnaire.url"/>
      <min value="1"/>
    </element>
    <element id="Questionnaire.version">
      <path value="Questionnaire.version"/>
      <min value="1"/>
    </element>
    <element id="Questionnaire.name">
      <path value="Questionnaire.name"/>
      <min value="1"/>
    </element>
    <element id="Questionnaire.title">
      <path value="Questionnaire.title"/>
      <min value="1"/>
    </element>
    <element id="Questionnaire.date">
      <path value="Questionnaire.date"/>
      <min value="1"/>
    </element>
    <element id="Questionnaire.description">
      <path value="Questionnaire.description"/>
      <min value="1"/>
    </element>
    <element id="Questionnaire.item">
      <path value="Questionnaire.item"/>
      <min value="1"/>
      <constraint>
        <key value="type-code"/>
        <severity value="error"/>
        <human value="Constrains available types from ValueSet 'http://hl7.org/fhir/item-type'"/>
        <expression value="(type = 'string') or (type = 'integer') or
          (type = 'decimal') or (type = 'boolean') or
          (type = 'date') or (type = 'time') or
          (type = 'dateTime')"/>
      </constraint>
      <constraint>
        <key value="extension-minValue"/>
        <severity value="error"/>
        <human value="If type is 'integer', then the minValue extension must be present"/>
        <expression value="type = 'integer' implies
          extension.where(url = 'http://hl7.org/fhir/StructureDefinition/minValue').exists()"/>
      </constraint>
      <constraint>
        <key value="extension-maxValue"/>
        <severity value="error"/>
        <human value="If type is 'integer', then the maxValue extension must be present"/>
        <expression value="type = 'integer' implies
          extension.where(url = 'http://hl7.org/fhir/StructureDefinition/maxValue').exists()"/>
      </constraint>
    </element>
    <element id="Questionnaire.item.extension">
      <path value="Questionnaire.item.extension"/>
      <slicing>
        <discriminator>
          <type value="value"/>
          <path value="url"/>
        </discriminator>
        <rules value="open"/>
      </slicing>
    </element>
    <element id="Questionnaire.item.extension:minValue">
      <path value="Questionnaire.item.extension"/>
      <sliceName value="minValue"/>
      <min value="0"/>
      <max value="1"/>
      <type>
        <code value="Extension"/>
        <profile value="http://hl7.org/fhir/StructureDefinition/minValue|1.0.0"/>
      </type>
    </element>
    <element id="Questionnaire.item.extension:maxValue">
      <path value="Questionnaire.item.extension"/>
      <sliceName value="maxValue"/>
      <min value="0"/>
      <max value="1"/>
      <type>
        <code value="Extension"/>
        <profile value="http://hl7.org/fhir/StructureDefinition/maxValue|1.0.0"/>
      </type>
    </element>
    <element id="Questionnaire.item.definition">
      <path value="Questionnaire.item.definition"/>
      <max value="0"/>
    </element>
    <element id="Questionnaire.item.code">
      <path value="Questionnaire.item.code"/>
      <slicing>
        <discriminator>
          <type value="value"/>
          <path value="code"/>
        </discriminator>
        <discriminator>
          <type value="value"/>
          <path value="system"/>
        </discriminator>
        <rules value="open"/>
      </slicing>
      <min value="1"/>
    </element>
    <element id="Questionnaire.item.code:umls">
      <path value="Questionnaire.item.code"/>
      <sliceName value="umls"/>
      <min value="1"/>
    </element>
    <element id="Questionnaire.item.code:umls.system">
      <path value="Questionnaire.item.code.system"/>
      <min value="1"/>
      <fixedUri value="https://uts.nlm.nih.gov/uts/umls/concept"/>
    </element>
    <element id="Questionnaire.item.code:umls.code">
      <path value="Questionnaire.item.code.code"/>
      <min value="1"/>
    </element>
    <element id="Questionnaire.item.prefix">
      <path value="Questionnaire.item.prefix"/>
      <max value="0"/>
    </element>
    <element id="Questionnaire.item.text">
      <path value="Questionnaire.item.text"/>
      <min value="1"/>
    </element>
    <element id="Questionnaire.item.enableWhen">
      <path value="Questionnaire.item.enableWhen"/>
      <max value="0"/>
    </element>
    <element id="Questionnaire.item.enableBehavior">
      <path value="Questionnaire.item.enableBehavior"/>
      <max value="0"/>
    </element>
    <element id="Questionnaire.item.answerValueSet">
      <path value="Questionnaire.item.answerValueSet"/>
      <max value="0"/>
    </element>
    <element id="Questionnaire.item.answerOption">
      <path value="Questionnaire.item.answerOption"/>
      <max value="0"/>
    </element>
    <element id="Questionnaire.item.initial">
      <path value="Questionnaire.item.initial"/>
      <min value="1"/>
    </element>
    <element id="Questionnaire.item.item">
      <path value="Questionnaire.item.item"/>
      <max value="0"/>
    </element>
  </differential>
</StructureDefinition>
