# Supplementary material for: A Remote Patient Monitoring System With Feedback Mechanisms Using a Smartwatch: Concept, Implementation, and Evaluation Based on the activeDCM Randomized Controlled Trial
Source: JMIR Mhealth Uhealth. 2024 Nov 22;12:e58441. doi: 10.2196/58441 (PMC11624455; doi:10.2196/58441)
Supplement: Multimedia Appendix 3 [file mhealth_v12i1e58441_app3.zip › Appendix-3_FHIR/Patient/Patient.xml]

<Patient xmlns="http://hl7.org/fhir">
  <id value="patient-id"/>
  <meta>
    <profile value="http://activedcm.med.uni-heidelberg.de/fhir/StructureDefinition/patient|1.0.0"/>
  </meta>
  <identifier>
    <system value="http://activedcm.med.uni-heidelberg.de/sid/patient-identifier"/>
    <value value="adcm-00001"/>
  </identifier>
</Patient>
