# Supplementary material for: A Remote Patient Monitoring System With Feedback Mechanisms Using a Smartwatch: Concept, Implementation, and Evaluation Based on the activeDCM Randomized Controlled Trial
Source: JMIR Mhealth Uhealth. 2024 Nov 22;12:e58441. doi: 10.2196/58441 (PMC11624455; doi:10.2196/58441)
Supplement: Multimedia Appendix 3 [file mhealth_v12i1e58441_app3.zip › Appendix-3_FHIR/APN/CodeSystem-apn.xml]

<CodeSystem xmlns="http://hl7.org/fhir">
  <id value="code-system-apn-id"/>
  <url value="http://activedcm.med.uni-heidelberg.de/fhir/CodeSystem/apple-push-notification"/>
  <version value="1.0.0"/>
  <name value="Active_DCM_CodeSystem_APN"/>
  <title value="Active DCM CodeSystem APN"/>
  <status value="active"/>
  <experimental value="false"/>
  <date value="2020-01-01T10:00:00+01:00"/>
  <publisher value="Heidelberg University Hospital"/>
  <description value="CodeSystem used for Apple Push Notifications"/>
  <caseSensitive value="true"/>
  <content value="complete"/>
  <concept>
    <code value="apn"/>
    <display value="Apple Push Notification"/>
    <definition value="Identifying task as Apple Push Notification"/>
  </concept>
  <concept>
    <code value="message-title"/>
    <display value="Apple Push Notification Title"/>
    <definition value="Message title used in the Apple Push Notification"/>
  </concept>
  <concept>
    <code value="message-body"/>
    <display value="Apple Push Notification Body"/>
    <definition value="Message body used in the Apple Push Notification"/>
  </concept>
  <concept>
    <code value="message-category"/>
    <display value="Apple Push Notification Category"/>
    <definition value="Message category used in the Apple Push Notification"/>
  </concept>
  <concept>
    <code value="message-phone"/>
    <display value="Apple Push Notification Phone Number"/>
    <definition value="Phone number used in the Apple Push Notification if message-category is 'category-call'"/>
  </concept>
</CodeSystem>
