# Supplementary material for: A Remote Patient Monitoring System With Feedback Mechanisms Using a Smartwatch: Concept, Implementation, and Evaluation Based on the activeDCM Randomized Controlled Trial
Source: JMIR Mhealth Uhealth. 2024 Nov 22;12:e58441. doi: 10.2196/58441 (PMC11624455; doi:10.2196/58441)
Supplement: Multimedia Appendix 3 [file mhealth_v12i1e58441_app3.zip › Appendix-3_FHIR/APN/ValueSet-apn.xml]

<ValueSet xmlns="http://hl7.org/fhir">
  <id value="value-set-apn-id"/>
  <url value="http://activedcm.med.uni-heidelberg.de/fhir/ValueSet/apple-push-notification"/>
  <version value="1.0.0"/>
  <name value="Active_DCM_ValueSet_APN"/>
  <title value="Active DCM ValueSet APN"/>
  <status value="active"/>
  <experimental value="false"/>
  <date value="2020-01-01T10:00:00+01:00"/>
  <publisher value="Heidelberg University Hospital"/>
  <description value="ValueSet used for Apple Push Notifications"/>
  <immutable value="true"/>
  <compose>
    <include>
      <system value="http://activedcm.med.uni-heidelberg.de/fhir/CodeSystem/apple-push-notification"/>
      <version value="1.0.0"/>
    </include>
  </compose>
</ValueSet>
