# Supplementary material for: A Remote Patient Monitoring System With Feedback Mechanisms Using a Smartwatch: Concept, Implementation, and Evaluation Based on the activeDCM Randomized Controlled Trial
Source: JMIR Mhealth Uhealth. 2024 Nov 22;12:e58441. doi: 10.2196/58441 (PMC11624455; doi:10.2196/58441)
Supplement: Multimedia Appendix 3 [file mhealth_v12i1e58441_app3.zip › Appendix-3_FHIR/APN/StructureDefinition-Task-apn.xml]

<StructureDefinition xmlns="http://hl7.org/fhir">
  <id value="structure-definition-task-apn-id"/>
  <url value="http://activedcm.med.uni-heidelberg.de/fhir/StructureDefinition/task-apn"/>
  <version value="1.0.0"/>
  <name value="Task_APN"/>
  <status value="active"/>
  <experimental value="false"/>
  <date value="2020-01-01T10:00:00+01:00"/>
  <fhirVersion value="4.0.1"/>
  <kind value="resource"/>
  <abstract value="true"/>
  <type value="Task"/>
  <baseDefinition value="http://hl7.org/fhir/StructureDefinition/Task"/>
  <derivation value="constraint"/>
  <differential>
    <element id="Task">
      <path value="Task"/>
      <constraint>
        <key value="message-phone-if-category-call"/>
        <severity value="error"/>
        <human value="Message-phone input slice must be set if Task.input:message-category.value = 'category-call'"/>
        <expression value="input.where(
             type.coding.where(
                  system = 'http://activedcm.med.uni-heidelberg.de/fhir/CodeSystem/apple-push-notification' and
                  code = 'message-category'
              ) and
              value = 'category-call'
          ).exists()
          implies
          input.type.coding.where(
              system = 'http://activedcm.med.uni-heidelberg.de/fhir/CodeSystem/apple-push-notification' and
              code = 'message-phone'
          ).exists()"/>
      </constraint>
    </element>
    <element id="Task.intent">
      <path value="Task.intent"/>
      <fixedCode value="order"/>
    </element>
    <element id="Task.code">
      <path value="Task.code"/>
      <min value="1"/>
    </element>
    <element id="Task.code.coding">
      <path value="Task.code.coding"/>
      <slicing>
        <discriminator>
          <type value="value"/>
          <path value="system"/>
        </discriminator>
        <discriminator>
          <type value="value"/>
          <path value="code"/>
        </discriminator>
        <rules value="closed"/>
      </slicing>
      <min value="1"/>
    </element>
    <element id="Task.code.coding:apn">
      <path value="Task.code.coding"/>
      <sliceName value="apn"/>
      <min value="1"/>
      <max value="1"/>
    </element>
    <element id="Task.code.coding:apn.system">
      <path value="Task.code.coding.system"/>
      <min value="1"/>
      <fixedUri value="http://activedcm.med.uni-heidelberg.de/fhir/CodeSystem/apple-push-notification"/>
    </element>
    <element id="Task.code.coding:apn.code">
      <path value="Task.code.coding.code"/>
      <min value="1"/>
      <fixedCode value="apn"/>
    </element>
    <element id="Task.authoredOn">
      <path value="Task.authoredOn"/>
      <min value="1"/>
    </element>
    <element id="Task.restriction">
      <path value="Task.restriction"/>
      <min value="1"/>
    </element>
    <element id="Task.restriction.recipient">
      <path value="Task.restriction.recipient"/>
      <min value="1"/>
      <max value="1"/>
      <type>
        <code value="Reference"/>
        <targetProfile value="http://activedcm.med.uni-heidelberg.de/fhir/StructureDefinition/patient|1.0.0"/>
      </type>
    </element>
    <element id="Task.restriction.recipient.reference">
      <path value="Task.restriction.recipient.reference"/>
      <min value="1"/>
    </element>
    <element id="Task.restriction.recipient.identifier">
      <path value="Task.restriction.recipient.identifier"/>
      <min value="0"/>
    </element>
    <element id="Task.input">
      <path value="Task.input"/>
      <slicing>
        <discriminator>
          <type value="value"/>
          <path value="type.coding.system"/>
        </discriminator>
        <discriminator>
          <type value="value"/>
          <path value="type.coding.code"/>
        </discriminator>
        <rules value="closed"/>
      </slicing>
      <min value="3"/>
      <max value="4"/>
    </element>
    <element id="Task.input:message-title">
      <path value="Task.input"/>
      <sliceName value="message-title"/>
      <min value="1"/>
      <max value="1"/>
    </element>
    <element id="Task.input:message-title.type">
      <path value="Task.input.type"/>
      <binding>
        <strength value="required"/>
        <valueSet value="http://activedcm.med.uni-heidelberg.de/fhir/ValueSet/apple-push-notification|1.0.0"/>
      </binding>
    </element>
    <element id="Task.input:message-title.type.coding">
      <path value="Task.input.type.coding"/>
      <min value="1"/>
      <max value="1"/>
    </element>
    <element id="Task.input:message-title.type.coding.system">
      <path value="Task.input.type.coding.system"/>
      <min value="1"/>
      <fixedUri value="http://activedcm.med.uni-heidelberg.de/fhir/CodeSystem/apple-push-notification"/>
    </element>
    <element id="Task.input:message-title.type.coding.code">
      <path value="Task.input.type.coding.code"/>
      <min value="1"/>
      <fixedCode value="message-title"/>
    </element>
    <element id="Task.input:message-title.value[x]">
      <path value="Task.input.value[x]"/>
      <type>
        <code value="string"/>
      </type>
    </element>
    <element id="Task.input:message-body">
      <path value="Task.input"/>
      <sliceName value="message-body"/>
      <min value="1"/>
      <max value="1"/>
    </element>
    <element id="Task.input:message-body.type">
      <path value="Task.input.type"/>
      <binding>
        <strength value="required"/>
        <valueSet value="http://activedcm.med.uni-heidelberg.de/fhir/ValueSet/apple-push-notification|1.0.0"/>
      </binding>
    </element>
    <element id="Task.input:message-body.type.coding">
      <path value="Task.input.type.coding"/>
      <min value="1"/>
      <max value="1"/>
    </element>
    <element id="Task.input:message-body.type.coding.system">
      <path value="Task.input.type.coding.system"/>
      <min value="1"/>
      <fixedUri value="http://activedcm.med.uni-heidelberg.de/fhir/CodeSystem/apple-push-notification"/>
    </element>
    <element id="Task.input:message-body.type.coding.code">
      <path value="Task.input.type.coding.code"/>
      <min value="1"/>
      <fixedCode value="message-body"/>
    </element>
    <element id="Task.input:message-body.value[x]">
      <path value="Task.input.value[x]"/>
      <type>
        <code value="string"/>
      </type>
    </element>
    <element id="Task.input:message-category">
      <path value="Task.input"/>
      <sliceName value="message-category"/>
      <min value="1"/>
      <max value="1"/>
    </element>
    <element id="Task.input:message-category.type">
      <path value="Task.input.type"/>
      <binding>
        <strength value="required"/>
        <valueSet value="http://activedcm.med.uni-heidelberg.de/fhir/ValueSet/apple-push-notification|1.0.0"/>
      </binding>
    </element>
    <element id="Task.input:message-category.type.coding">
      <path value="Task.input.type.coding"/>
      <min value="1"/>
      <max value="1"/>
    </element>
    <element id="Task.input:message-category.type.coding.system">
      <path value="Task.input.type.coding.system"/>
      <min value="1"/>
      <fixedUri value="http://activedcm.med.uni-heidelberg.de/fhir/CodeSystem/apple-push-notification"/>
    </element>
    <element id="Task.input:message-category.type.coding.code">
      <path value="Task.input.type.coding.code"/>
      <min value="1"/>
      <fixedCode value="message-category"/>
    </element>
    <element id="Task.input:message-category.value[x]">
      <path value="Task.input.value[x]"/>
      <type>
        <code value="string"/>
      </type>
    </element>
    <element id="Task.input:message-phone">
      <path value="Task.input"/>
      <sliceName value="message-phone"/>
      <min value="0"/>
      <max value="1"/>
    </element>
    <element id="Task.input:message-phone.type">
      <path value="Task.input.type"/>
      <binding>
        <strength value="required"/>
        <valueSet value="http://activedcm.med.uni-heidelberg.de/fhir/ValueSet/apple-push-notification|1.0.0"/>
      </binding>
    </element>
    <element id="Task.input:message-phone.type.coding">
      <path value="Task.input.type.coding"/>
      <min value="1"/>
      <max value="1"/>
    </element>
    <element id="Task.input:message-phone.type.coding.system">
      <path value="Task.input.type.coding.system"/>
      <min value="1"/>
      <fixedUri value="http://activedcm.med.uni-heidelberg.de/fhir/CodeSystem/apple-push-notification"/>
    </element>
    <element id="Task.input:message-phone.type.coding.code">
      <path value="Task.input.type.coding.code"/>
      <min value="1"/>
      <fixedCode value="message-phone"/>
    </element>
    <element id="Task.input:message-phone.value[x]">
      <path value="Task.input.value[x]"/>
      <type>
        <code value="string"/>
      </type>
    </element>
  </differential>
</StructureDefinition>
