# Supplementary material for: A Remote Patient Monitoring System With Feedback Mechanisms Using a Smartwatch: Concept, Implementation, and Evaluation Based on the activeDCM Randomized Controlled Trial
Source: JMIR Mhealth Uhealth. 2024 Nov 22;12:e58441. doi: 10.2196/58441 (PMC11624455; doi:10.2196/58441)
Supplement: Multimedia Appendix 3 [file mhealth_v12i1e58441_app3.zip › Appendix-3_FHIR/APN/Task-apn-message.xml]

<Task xmlns="http://hl7.org/fhir">
  <id value="task-apn-message-id"/>
  <meta>
    <profile value="http://activedcm.med.uni-heidelberg.de/fhir/StructureDefinition/task-apn|1.0.0"/>
  </meta>
  <status value="requested"/>
  <intent value="order"/>
  <code>
    <coding>
      <system value="http://activedcm.med.uni-heidelberg.de/fhir/CodeSystem/apple-push-notification"/>
      <code value="apn"/>
    </coding>
  </code>
  <authoredOn value="2020-01-01T10:00:00+01:00"/>
  <restriction>
    <recipient>
      <reference value="Patient/patient-id"/>
    </recipient>
  </restriction>
  <input>
    <type>
      <coding>
        <system value="http://activedcm.med.uni-heidelberg.de/fhir/CodeSystem/apple-push-notification"/>
        <code value="message-title"/>
      </coding>
    </type>
    <valueString value="Studyteam"/>
  </input>
  <input>
    <type>
      <coding>
        <system value="http://activedcm.med.uni-heidelberg.de/fhir/CodeSystem/apple-push-notification"/>
        <code value="message-body"/>
      </coding>
    </type>
    <valueString value="Great progress, keep up the good work!"/>
  </input>
  <input>
    <type>
      <coding>
        <system value="http://activedcm.med.uni-heidelberg.de/fhir/CodeSystem/apple-push-notification"/>
        <code value="message-category"/>
      </coding>
    </type>
    <valueString value="category-message"/>
  </input>
</Task>
