# Supplementary material for: A Remote Patient Monitoring System With Feedback Mechanisms Using a Smartwatch: Concept, Implementation, and Evaluation Based on the activeDCM Randomized Controlled Trial
Source: JMIR Mhealth Uhealth. 2024 Nov 22;12:e58441. doi: 10.2196/58441 (PMC11624455; doi:10.2196/58441)
Supplement: Multimedia Appendix 3 [file mhealth_v12i1e58441_app3.zip › Appendix-3_FHIR/APN/SearchParameter-Restriction-Recipient.xml]

<SearchParameter xmlns="http://hl7.org/fhir">
  <id value="search-parameter-task-recipient-id"/>
  <url value="http://activedcm.med.uni-heidelberg.de/fhir/SearchParameter/Task/recipient"/>
  <version value="1.0.0"/>
  <name value="Recipient"/>
  <status value="active"/>
  <description value="Search for Task.restriction.recipient"/>
  <code value="recipient"/>
  <base value="Task"/>
  <type value="reference"/>
  <expression value="Task.restriction.recipient"/>
  <xpathUsage value="normal"/>
</SearchParameter>
