# Supplementary material for: A Remote Patient Monitoring System With Feedback Mechanisms Using a Smartwatch: Concept, Implementation, and Evaluation Based on the activeDCM Randomized Controlled Trial
Source: JMIR Mhealth Uhealth. 2024 Nov 22;12:e58441. doi: 10.2196/58441 (PMC11624455; doi:10.2196/58441)
Supplement: Multimedia Appendix 3 [file mhealth_v12i1e58441_app3.zip › Appendix-3_FHIR/Device/StructureDefinition-Device.xml]

<StructureDefinition xmlns="http://hl7.org/fhir">
  <id value="structure-definition-device"/>
  <url value="http://activedcm.med.uni-heidelberg.de/fhir/StructureDefinition/device"/>
  <version value="1.0.0"/>
  <name value="Device"/>
  <status value="active"/>
  <experimental value="false"/>
  <date value="2020-01-01T10:00:00+01:00"/>
  <fhirVersion value="4.0.1"/>
  <kind value="resource"/>
  <abstract value="false"/>
  <type value="Device"/>
  <baseDefinition value="http://hl7.org/fhir/StructureDefinition/Device"/>
  <derivation value="constraint"/>
  <differential>
    <element id="Device">
      <path value="Device"/>
      <constraint>
        <key value="url-starts-with"/>
        <severity value="error"/>
        <human value="Url starts with 'apn:'"/>
        <expression value="url.startsWith('apn:')"/>
      </constraint>
    </element>
    <element id="Device.identifier">
      <path value="Device.identifier"/>
      <slicing>
        <discriminator>
          <type value="value"/>
          <path value="system"/>
        </discriminator>
        <discriminator>
          <type value="value"/>
          <path value="value"/>
        </discriminator>
        <rules value="open"/>
      </slicing>
      <min value="1"/>
    </element>
    <element id="Device.identifier:adcm-identifier">
      <path value="Device.identifier"/>
      <sliceName value="adcm-identifier"/>
      <min value="1"/>
      <max value="1"/>
    </element>
    <element id="Device.identifier:adcm-dentifier.system">
      <path value="Device.identifier.system"/>
      <min value="1"/>
      <fixedUri value="http://activedcm.med.uni-heidelberg.de/sid/device-identifier"/>
    </element>
    <element id="Device.identifier:adcm-dentifier.value">
      <path value="Device.identifier.value"/>
      <min value="1"/>
    </element>
    <element id="Device.patient">
      <path value="Device.patient"/>
      <min value="1"/>
      <type>
        <code value="Reference"/>
        <targetProfile value="http://activedcm.med.uni-heidelberg.de/fhir/StructureDefinition/patient|1.0.0"/>
      </type>
    </element>
    <element id="Device.patient.reference">
      <path value="Device.patient.reference"/>
      <min value="1"/>
    </element>
    <element id="Device.patient.identifier">
      <path value="Device.patient.identifier"/>
      <min value="0"/>
    </element>
    <element id="Device.url">
      <path value="Device.url"/>
      <min value="1"/>
    </element>
  </differential>
</StructureDefinition>
