# Supplementary material for: A Remote Patient Monitoring System With Feedback Mechanisms Using a Smartwatch: Concept, Implementation, and Evaluation Based on the activeDCM Randomized Controlled Trial
Source: JMIR Mhealth Uhealth. 2024 Nov 22;12:e58441. doi: 10.2196/58441 (PMC11624455; doi:10.2196/58441)
Supplement: Multimedia Appendix 3 [file mhealth_v12i1e58441_app3.zip › Appendix-3_FHIR/Device/Device.xml]

<Device xmlns="http://hl7.org/fhir">
  <id value="device-id"/>
  <meta>
    <profile value="http://activedcm.med.uni-heidelberg.de/fhir/StructureDefinition/device|1.0.0"/>
  </meta>
  <identifier>
    <system value="http://activedcm.med.uni-heidelberg.de/sid/device-identifier"/>
    <value value="device-adcm-00001"/>
  </identifier>
  <status value="active"/>
  <patient>
    <reference value="Patient/patient-id"/>
  </patient>
  <url value="apn:873804db4bbc9371025bddab33292aeaf7784af68c2bab1be34656699372cff4"/>
</Device>
