# Supplementary material for: A Remote Patient Monitoring System With Feedback Mechanisms Using a Smartwatch: Concept, Implementation, and Evaluation Based on the activeDCM Randomized Controlled Trial
Source: JMIR Mhealth Uhealth. 2024 Nov 22;12:e58441. doi: 10.2196/58441 (PMC11624455; doi:10.2196/58441)
Supplement: Multimedia Appendix 3 [file mhealth_v12i1e58441_app3.zip › Appendix-3_FHIR/Device/NamigSystem-device-identifier.xml]

<NamingSystem xmlns="http://hl7.org/fhir">
  <id value="naming-system-device-identifier-id"/>
  <name value="ACTIVE_DCM_NamingSystem_Device_Identifier"/>
  <status value="active"/>
  <kind value="identifier"/>
  <date value="2020-01-01T10:00:00+01:00"/>
  <publisher value="Heidelberg University Hospital"/>
  <description value="NamingSystem used for device identifiers"/>
  <uniqueId>
    <type value="uri"/>
    <value value="http://activedcm.med.uni-heidelberg.de/sid/device-identifier"/>
  </uniqueId>
</NamingSystem>
