# Supplementary material for: A Remote Patient Monitoring System With Feedback Mechanisms Using a Smartwatch: Concept, Implementation, and Evaluation Based on the activeDCM Randomized Controlled Trial
Source: JMIR Mhealth Uhealth. 2024 Nov 22;12:e58441. doi: 10.2196/58441 (PMC11624455; doi:10.2196/58441)
Supplement: Multimedia Appendix 3 [file mhealth_v12i1e58441_app3.zip › Appendix-3_FHIR/EnergyData/Observation-energy-data.xml]

<Observation xmlns="http://hl7.org/fhir">
  <id value="observation-energy-data-id"/>
  <meta>
    <profile value="http://activedcm.med.uni-heidelberg.de/fhir/StructureDefinition/observation-energy-data|1.0.0"/>
  </meta>
  <status value="final"/>
  <code>
    <coding>
      <system value="http://loinc.org"/>
      <code value="93819-1"/>
    </coding>
  </code>
  <subject>
    <reference value="Patient/patient-id"/>
  </subject>
  <effectivePeriod>
    <start value="2020-01-01T10:00:00.000+01:00"/>
    <end value="2020-01-01T11:00:00.000+01:00"/>
  </effectivePeriod>
  <valueQuantity>
    <value value="18.902020174932"/>
    <unit value="kilocalories"/>
  </valueQuantity>
</Observation>
