# Supplementary material for: A Remote Patient Monitoring System With Feedback Mechanisms Using a Smartwatch: Concept, Implementation, and Evaluation Based on the activeDCM Randomized Controlled Trial
Source: JMIR Mhealth Uhealth. 2024 Nov 22;12:e58441. doi: 10.2196/58441 (PMC11624455; doi:10.2196/58441)
Supplement: Multimedia Appendix 3 [file mhealth_v12i1e58441_app3.zip › Appendix-3_FHIR/PedometerData/CodeSystem-pedometer-data.xml]

<CodeSystem xmlns="http://hl7.org/fhir">
  <id value="code-system-pedometer-data-id"/>
  <url value="http://activedcm.med.uni-heidelberg.de/fhir/CodeSystem/pedometer-data"/>
  <version value="1.0.0"/>
  <name value="Active_DCM_CodeSystem_Pedometer_Data"/>
  <title value="Active DCM CodeSystem Pedometer Data"/>
  <status value="active"/>
  <experimental value="false"/>
  <date value="2020-01-01T10:00:00+01:00"/>
  <publisher value="Heidelberg University Hospital"/>
  <description value="CodeSystem to describe the pedometer data extracted during the ActiveDCM trial"/>
  <caseSensitive value="true"/>
  <content value="complete"/>
  <concept>
    <code value="steps"/>
    <display value="Steps"/>
    <definition value="Number of steps per time unit"/>
  </concept>
  <concept>
    <code value="distance"/>
    <display value="Distance"/>
    <definition value="Distance covered per time unit"/>
  </concept>
  <concept>
    <code value="floors-ascended"/>
    <display value="Ascended Floors"/>
    <definition value="Ascended floors per time unit"/>
  </concept>
  <concept>
    <code value="floors-descended"/>
    <display value="Descendend Floors"/>
    <definition value="Descendend floors per time unit"/>
  </concept>
  <concept>
    <code value="average-active-pace"/>
    <display value="Average Active Pace"/>
    <definition value="Average activity pace per time unit"/>
  </concept>
</CodeSystem>
